# Supplementary material for: Human mutations in integrator complex subunits link transcriptome integrity to brain development
Source: PLoS Genet. 2017 May 25;13(5):e1006809. doi: 10.1371/journal.pgen.1006809 (PMC5466333; doi:10.1371/journal.pgen.1006809)
Supplement: S4 Table — (XLSX) [file pgen.1006809.s015.xlsx]

## Sheet: data_INTS8_Patient_3x3normalize
transcriptclusterid	probesetid	seqname	strand	start	stop	totalprobes	logFC.Patient	AveExpr.Patient	t.Patient	P.Value.Patient	adj.P.Val.Patient	B.Patient	To	Species	Gene.Name
3388859	3388859	chr11	-	102733467	102751686	102	293244021347365	623907821371482	144639630007351	2.66184e+08	0.0195299473565843	279037033224118	Mmp12	Homo sapiens	matrix metallopeptidase 12 (macrophage elastase)
3453732	3453732	chr12	-	49469495	49666279	90	402939662186833	481435336387479	134787902187421	4.21135e+08	0.0231740016827051	264006135622004	LOC399942	Homo sapiens	hypothetical gene supported by AF081484; NM_006082; tubulin, alpha 1b
3453732	3453732	chr12	-	49469495	49666279	90	402939662186833	481435336387479	134787902187421	4.21135e+08	0.0231740016827051	264006135622004	TUBA1B	Homo sapiens	hypothetical gene supported by AF081484; NM_006082; tubulin, alpha 1b
3589410	3589410	chr15	+	39542895	39547038	16	148420865371146	451244849381436	971807101712313	3.42542e+09	0.0942460396098742	175327420292712	C15orf54	Homo sapiens	chromosome 15 open reading frame 54
2775909	2775909	chr4	-	84011211	84138405	111	190492909615954	555763152387227	875677080084882	6.57936e+09	0.149100693855967	140518705375239	PLAC8	Homo sapiens	placenta-specific 8
2892277	2892277	chr6	+	3000087	3022970	149	-101525389534909	713925449736064	-773696170215874	0.000141152093702583	0.204779803895618	0.953744517446325	NQO2	Homo sapiens	NAD(P)H dehydrogenase, quinone 2
3201242	3201242	chr9	-	21227252	21228304	22	-143095350683765	240971414078026	-756001626199482	0.000162507849140557	0.204779803895618	0.865257885900798	Ifna10	Homo sapiens	interferon, alpha 10
3375999	3375999	chr11	-	62430296	62440576	84	126702352834409	799594198165823	746070567683511	0.000176088014701302	0.204779803895618	0.814142915983516	c11orf48	Homo sapiens	chromosome 11 open reading frame 48
3843662	3843662	chr19	+	58373917	58377038	35	107680635982219	809723239812304	731909409201391	0.000197737128408538	0.204779803895618	0.739391606903777	ZNF417	Homo sapiens	zinc finger protein 417
3476741	3476741	chr12	-	125396260	125399678	137	-148508440518644	992979304511755	-727738521704735	0.000204677465163036	0.204779803895618	0.716948249808286	UBC	Homo sapiens	ubiquitin C
2523575	2523575	NA	NA	0	0	4	100884322104286	711526130466404	712642087795985	0.000232208459891019	0.211752347746822	0.634049547713627	NBEAL1	Homo sapiens	neurobeachin-like 1
3766480	3766480	chr17	-	61972278	61974001	61	108632987335475	536928248525233	705255896878971	0.000247190352771146	0.211752347746822	0.592519753049811	GH1	Homo sapiens	growth hormone 1
3362785	3362785	NA	NA	0	0	4	-142556862000989	929914626322469	-683672936297437	0.000297634466799854	0.230189011416569	0.467391174343962	EIF4G2	Homo sapiens	eukaryotic translation initiation factor 4 gamma, 2
3557048	3557048	chr14	-	23485772	23504417	49	0.725195934942906	89786344651342	681518554883345	0.000303279329929604	0.230189011416569	0.454584966145226	PSMB5	Homo sapiens	proteasome (prosome, macropain) subunit, beta type, 5
4024538	4024538	chrX	-	141235923	141309571	107	-0.888934205554743	353967991181629	-677107455053366	0.000315219041766887	0.231276210944365	0.428181495861187	MAGEC2	Homo sapiens	melanoma antigen family C, 2
3081525	3081525	chr7	-	156264813	156433255	65	-0.963475776433774	640822285928106	-669594770686215	0.000336797996635775	0.232165514826582	0.382641799474866	C7orf13	Homo sapiens	chromosome 7 open reading frame 13
3388830	3388830	chr11	-	102677769	102714353	104	280470962549941	106670225825016	669350703910405	0.000337526531027696	0.232165514826582	0.381150160316666	MMP3	Homo sapiens	matrix metallopeptidase 3 (stromelysin 1, progelatinase)
3444309	3444309	chr12	-	10961736	10969399	35	-118219384007456	292145566021856	-653518794294573	0.000388821537945705	0.251716202109497	0.282726257985381	TAS2R9	Homo sapiens	taste receptor, type 2, member 9
2351004	2351004	chr1	+	110254865	110318030	109	-125830807752271	563853667600041	-648521636810275	0.000406799227153984	0.25583022253961	0.250968277776563	GSTM5	Homo sapiens	glutathione S-transferase mu 5
3886786	3886786	chr20	+	43849941	43853089	34	-0.712369440787175	351834014430725	-627488562787655	0.000493489320407439	0.285847195565477	0.11354998201057	SEMG2	Homo sapiens	semenogelin II
3958658	3958658	chr22	-	33668857	34318672	598	0.768916066253743	743273127244759	619868576395899	0.00052989790703804	0.291589570795357	0.062234379852864	LARGE	Homo sapiens	like-glycosyltransferase
4022332	4022332	chrX	-	132159507	132162300	8	0.70433702624432	229241393857606	613235082560021	0.000564071786980887	0.302824002517958	0.0168827506643616	USP26	Homo sapiens	ubiquitin specific peptidase 26
3600283	3600283	chr15	+	71413033	72075702	650	-13300098716355	719934988241482	-606012204700958	0.0006041360901509	0.316000489699332	-0.03322819264279	THSD4	Homo sapiens	thrombospondin, type I, domain containing 4
2995589	2995589	chr7	+	30951447	30965123	36	135783188177441	699459721011015	603751259675438	0.000617328656447743	0.316000489699332	-0.0490722818336158	aqp1	Homo sapiens	aquaporin 1 (Colton blood group)
2970086	2970086	chr6	-	112429963	112575902	461	-0.866838965361211	103519127105365	-597375564676272	0.000656312081523809	0.328320118782286	-0.0941617473126328	LAMA4	Homo sapiens	laminin, alpha 4
3831280	3831280	NA	NA	0	0	4	107939766244886	702531649863084	594164052657876	0.000676992773024079	0.331139731711845	-0.117105093662685	ZNF146	Homo sapiens	zinc finger protein 146
2992863	2992863	chr7	+	23338937	23351369	77	-0.677155128276627	883129238781996	-582570894071514	0.000757987931327449	0.345591131873921	-0.201235002196402	c7orf30	Homo sapiens	chromosome 7 open reading frame 30
3851911	3851911	chr19	-	13063823	13123372	104	-0.655624518455888	87553105933163	-575272087752759	0.000814552812263272	0.358582439014538	-0.25526689288284	gadd45gip1	Homo sapiens	growth arrest and DNA-damage-inducible, gamma interacting protein 1
3855358	3855358	chr19	-	19040012	19052042	94	-0.731595693568721	84362263458814	-566001736731377	0.000893357352911719	0.37869761723185	-0.32510227412779	HOMER3	Homo sapiens	homer homolog 3 (Drosophila)
2828135	2828135	chr5	+	130540181	130541086	16	1202656570103	502753838049192	558657022890389	0.000961894510955199	0.37869761723185	-0.381406015678311	LYRM7	Homo sapiens	Lyrm7 homolog (mouse)
3219621	3219621	chr9	-	111704190	111775804	218	0.927579860644701	731351305361548	558245956423573	0.000965901328476469	0.37869761723185	-0.3845829331233	CTNNAL1	Homo sapiens	catenin (cadherin-associated protein), alpha-like 1
2975287	2975287	chr6	-	135272716	135376022	219	-0.64642314861376	859629166776179	-557891518694244	0.000969371209191899	0.37869761723185	-0.387324397134639	hbs1l	Homo sapiens	HBS1-like (S. cerevisiae)
3230490	3230490	chr9	-	139756571	139779908	77	0.686758507574785	104058011967106	557090379701764	0.000977265883626543	0.37869761723185	-0.393528469604365	EDF1	Homo sapiens	endothelial differentiation-related factor 1
3306534	3306534	NA	NA	0	0	4	-0.782516339075296	771811167269218	-556746091172624	0.000980680758812205	0.37869761723185	-0.396197866516041	SMNDC1	Homo sapiens	survival motor neuron domain containing 1
2949068	2949068	NA	NA	0	0	4	-0.6608013284075	986480706900104	-549421245822048	0.00105660284270165	0.388839548993125	-0.453448861102633	BAT1	Homo sapiens	HLA-B associated transcript 1
2383896	2383896	NA	NA	0	0	4	200175918810466	295208169779427	54912185376784	0.00105984341342317	0.388839548993125	-0.455807638910652	GUK1	Homo sapiens	guanylate kinase 1
3207241	3207241	chr9	-	66513641	66553901	72	-203304698217698	441801451565319	-549112805250323	0.00105994152649073	0.388839548993125	-0.455878951188524	FLJ20444	Homo sapiens	hypothetical protein FLJ20444
3331692	3331692	chr11	+	57982201	57983194	10	-112263198045208	347112087831069	-537147134470779	0.00119906688773478	0.414063860121296	-0.551371067064295	OR1S1	Homo sapiens	olfactory receptor, family 1, subfamily S, member 1
3392879	3392879	NA	NA	0	0	1	0.823814301517984	761572735582683	536837477834608	0.00120292946111022	0.414063860121296	-0.553874061923706	ZNF259	Homo sapiens	zinc finger protein 259
2870889	2870889	chr5	-	110983760	111093747	196	-0.801912671641659	96672185592102	-534171925682938	0.0012367613921719	0.414063860121296	-0.575486930169709	C5orf13	Homo sapiens	chromosome 5 open reading frame 13
3790479	3790479	chr18	+	56807107	56842770	89	0.941205628428012	688217204953826	534065213946628	0.00123813782607981	0.414063860121296	-0.576354670300373	sec11c	Homo sapiens	SEC11 homolog C (S. cerevisiae)
3148463	3148463	chr8	-	108261723	108532243	208	159814777286327	631401694926454	533799641757397	0.0012415707949664	0.414063860121296	-0.578515040936938	ANGPT1	Homo sapiens	angiopoietin 1
3335778	3335778	NA	NA	0	0	4	-0.887801148219751	725637194381815	-531478663019012	0.00127203127947835	0.417890753620866	-0.597446549693422	sart1	Homo sapiens	squamous cell carcinoma antigen recognized by T cells
2647015	2647015	chr3	+	148368689	148466375	154	0.757868087879803	622378075846457	528867225391198	0.00130730844259599	0.423164207793829	-0.618856687003952	Agtr1	Homo sapiens	angiotensin II receptor, type 1
3699762	3699762	NA	NA	0	0	4	0.81928968365987	10215976308042	527167990274845	0.00133085076379093	0.424541393649305	-0.632850502772017	KARS	Homo sapiens	lysyl-tRNA synthetase
3212302	3212302	NA	NA	0	0	4	0.741433058259528	107836552025481	52548882538014	0.00135458216548001	0.425938686348292	-0.646727566396912	Hnrnpk	Homo sapiens	heterogeneous nuclear ribonucleoprotein K; similar to heterogeneous nuclear ribonucleoprotein K
3212302	3212302	NA	NA	0	0	4	0.741433058259528	107836552025481	52548882538014	0.00135458216548001	0.425938686348292	-0.646727566396912	LOC644063	Homo sapiens	heterogeneous nuclear ribonucleoprotein K; similar to heterogeneous nuclear ribonucleoprotein K
2542972	2542972	chr2	-	20729154	20729826	15	0.715325671027359	175537874242293	524020502287868	0.00137572237746898	0.426493313386897	-0.658901819107679	NDUFAF2	Homo sapiens	NADH dehydrogenase (ubiquinone) 1 alpha subcomplex, assembly factor 2
3866831	3866831	chr19	-	48532567	48547351	45	-0.979469956472679	29522004821216	-522157227548253	0.00140308232319566	0.428247257610321	-0.674404108952439	CABP5	Homo sapiens	calcium binding protein 5
3794341	3794341	chr18	+	74156010	74210035	45	-0.625775760256115	507808081937912	-520631103256613	0.00142594553712345	0.428247257610321	-0.68714593694766	FLJ44313	Homo sapiens	FLJ44313 protein
3394075	3394075	NA	NA	0	0	4	116448233599768	917877354037091	518906298208508	0.00145228831589054	0.428247257610321	-0.701595057275035	RPS25P8	Homo sapiens	ribosomal protein S25 pseudogene 8; ribosomal protein S25
3394075	3394075	NA	NA	0	0	4	116448233599768	917877354037091	518906298208508	0.00145228831589054	0.428247257610321	-0.701595057275035	RPS25	Homo sapiens	ribosomal protein S25 pseudogene 8; ribosomal protein S25
3968748	3968748	chrX	+	11288477	11327708	54	-0.596937827229034	329258028989792	-518459271215104	0.00145920423064713	0.428247257610321	-0.705348323466895	AMELX	Homo sapiens	amelogenin (amelogenesis imperfecta 1, X-linked)
3930235	3930235	chr21	-	35885065	36042884	216	0.990412663498246	853897874166834	516405664457694	0.00149145227716838	0.429546224857737	-0.722635113668328	RCAN1	Homo sapiens	regulator of calcineurin 1
2437893	2437893	chr1	-	156005097	156023824	115	103360133288861	606349547297161	512346931298445	0.00155755792432762	0.429546224857737	-0.757016689693908	UBQLN4	Homo sapiens	ubiquilin 4
3377899	3377899	NA	NA	0	0	4	-0.627094710872944	117957145826053	-511165287859251	0.00157741456643671	0.429546224857737	-0.767080541654688	CFL1	Homo sapiens	cofilin 1 (non-muscle)
3201319	3201319	chr9	-	21384254	21385396	18	-0.893488675691325	370270789829215	-510196474846835	0.00159390593373176	0.429546224857737	-0.775350024700852	ifna2	Homo sapiens	interferon, alpha 2
2319340	2319340	chr1	+	9566524	9644032	158	156833238831998	606170264600712	510118270372101	0.00159524553033813	0.429546224857737	-0.776018272365697	SLC25A33	Homo sapiens	solute carrier family 25, member 33
3275180	3275180	NA	NA	0	0	4	-0.625164332839649	102128991670785	-509316668210546	0.00160904928021765	0.429546224857737	-0.782874062125274	GDI2	Homo sapiens	GDP dissociation inhibitor 2
3382061	3382061	chr11	-	74518794	74660514	283	0.627775999024341	660145165348302	506437960158291	0.00165973273906571	0.429546224857737	-0.807587796727151	XRRA1	Homo sapiens	X-ray radiation resistance associated 1
3766937	3766937	NA	NA	0	0	4	-0.663053956630158	109615369774352	-506161534571927	0.00166469268457874	0.429546224857737	-0.809968605856146	DDX5	Homo sapiens	DEAD (Asp-Glu-Ala-Asp) box polypeptide 5
3970111	3970111	chrX	+	16668259	16673412	18	0.782303623346704	235375699787652	5052769962524	0.00168067567938749	0.429546224857737	-0.81759606788594	S100G	Homo sapiens	S100 calcium binding protein G
3502437	3502437	chr13	+	113776688	113803816	84	-0.861318618855897	687787143787195	-503283647709546	0.00171732623631279	0.429546224857737	-0.834835686771813	F10	Homo sapiens	coagulation factor X
3354156	3354156	chr11	+	124460156	124490928	60	-0.621053768437284	381277086483839	-500991245563495	0.00176058295636347	0.432636466529882	-0.854748865444733	PANX3	Homo sapiens	pannexin 3
3539499	3539499	chr14	+	63671099	63784824	209	-184697724230192	915946578093244	-499877933114313	0.00178202851023279	0.432636466529882	-0.864453492417558	RHOJ	Homo sapiens	ras homolog gene family, member J
3610110	3610110	chr15	+	96647160	96882616	308	-0.826785245423853	851169667311023	-498712536329433	0.00180479024224518	0.432636466529882	-0.87463580573441	NR2F2	Homo sapiens	nuclear receptor subfamily 2, group F, member 2
3709590	3709590	chr17	+	8191825	8193399	46	-0.547396174427982	718391585769866	-49569510791421	0.00186524710362195	0.432636466529882	-0.90111248655829	Rangrf	Homo sapiens	RAN guanine nucleotide release factor
2673270	2673270	chr3	-	48481064	48542218	111	-0.566257447275314	998657550828886	-495581486585405	0.00186756734903136	0.432636466529882	-0.902112651689515	SHISA5	Homo sapiens	shisa homolog 5 (Xenopus laevis)
3830530	3830530	chr19	+	36036353	36038428	60	-0.566426343590038	905178532400817	-495445180087758	0.001870355094896	0.432636466529882	-0.903312811149944	Tmem147	Homo sapiens	transmembrane protein 147
2972759	2972759	chr6	-	125596463	125623265	116	-0.806971780943938	860121314286235	-494641505893965	0.00188688655435527	0.432636466529882	-0.910395825702842	hddc2	Homo sapiens	HD domain containing 2
3970024	3970024	chrX	+	16141679	16189516	100	257183675848044	631697805639813	493032781498267	0.00192046975683176	0.432636466529882	-0.924608835485727	grpr	Homo sapiens	gastrin-releasing peptide receptor
2536363	2536363	NA	NA	0	0	3	-0.760490044747959	112427458438691	-492860153977609	0.00192411290715577	0.432636466529882	-0.926136756939139	2002-09-01	Homo sapiens	septin 2
3727928	3727928	chr17	+	54671038	54672547	16	28418810439691	714812257910915	490642332740176	0.00197161018440017	0.438354664331639	-0.945814382281208	nog	Homo sapiens	noggin
3699759	3699759	NA	NA	0	0	4	0.937849354237269	883259838854428	484050388871777	0.00212067958866909	0.454822251906839	-100482649458051	KARS	Homo sapiens	lysyl-tRNA synthetase
2509988	2509988	chr2	+	149894983	150080115	179	0.81927266913512	607470700849085	483688678890417	0.00212921553672413	0.454822251906839	-10080874077119	lypd6b	Homo sapiens	LY6/PLAUR domain containing 6B
3811670	3811670	chr18	-	61669148	61849515	167	-0.690336174679904	246905888615491	-479544233473103	0.00222980041794891	0.454822251906839	-104562097361558	C18orf20	Homo sapiens	chromosome 18 open reading frame 20
3377895	3377895	NA	NA	0	0	4	-0.739254559434462	116122559784969	-478213311238842	0.00226321568874015	0.454822251906839	-105774087103289	CFL1	Homo sapiens	cofilin 1 (non-muscle)
3816112	3816112	chr19	+	1905381	1942612	118	-0.503835869575552	764951486998729	-477014600258074	0.00229378928412041	0.454822251906839	-10686845833019	SCAMP4	Homo sapiens	secretory carrier membrane protein 4
2916345	2916345	chr6	+	88180341	88222047	142	-0.855232306594607	800178764345968	-476958484892013	0.0022952317530103	0.454822251906839	-106919753808185	SLC35A1	Homo sapiens	solute carrier family 35 (CMP-sialic acid transporter), member A1
3907507	3907507	chr20	-	44515128	44516274	24	-0.638119966715477	527633478305682	-475766091364636	0.0023261226819817	0.454822251906839	-108011096270076	C20orf165	Homo sapiens	chromosome 20 open reading frame 165
2990404	2990404	chr7	+	12565446	12693301	119	244367110061706	572076024729866	473971093950343	0.00237350144305328	0.454822251906839	-109658902101085	Scin	Homo sapiens	scinderin
3628923	3628923	chr15	-	64364768	64388349	93	-0.597517478840163	729577688203735	-473637449391394	0.00238242578990965	0.454822251906839	-109965840953941	Fam96a	Homo sapiens	family with sequence similarity 96, member A
3421118	3421118	chr12	+	69004662	69054579	151	253347207973773	651431454194273	470973083060154	0.00245504701171321	0.454822251906839	-112424307606598	RAP1BL	Homo sapiens	hCG1757335
2523573	2523573	NA	NA	0	0	4	0.908601298735237	743153182015824	469848306298793	0.00248644092594252	0.454822251906839	-113466096808222	NBEAL1	Homo sapiens	neurobeachin-like 1
3883971	3883971	chr20	+	35234157	35240954	62	0.508483649671121	799188293121381	469339443591364	0.00250079040413308	0.454822251906839	-113938183446123	c20orf24	Homo sapiens	chromosome 20 open reading frame 24
3107661	3107661	chr8	+	95835523	95897519	210	-0.623752164290217	738764213075001	-468629275771404	0.00252097070480165	0.454822251906839	-114597827634247	INTS8	Homo sapiens	integrator complex subunit 8
3705641	3705641	chr17	+	899710	905671	36	-0.546813464638415	903984310254109	-466369908300013	0.00258638766679427	0.454822251906839	-116702671333376	TIMM22	Homo sapiens	translocase of inner mitochondrial membrane 22 homolog (yeast)
2403111	2403111	chr1	-	27730744	27816669	128	-0.494922324138152	957296221856632	-465769676033245	0.00260408234402195	0.454822251906839	-117263444082036	Wasf2	Homo sapiens	WAS protein family, member 2
3673091	3673091	chr16	+	87983137	88110921	330	0.496026405287219	701076052590671	464849167441305	0.00263148069116998	0.454822251906839	-118124737947359	BANP	Homo sapiens	BTG3 associated nuclear protein
2417174	2417174	chr1	-	67873513	67896432	107	0.641451677912862	109900830764306	464522997140492	0.00264126569844634	0.454822251906839	-118430304095503	serbp1	Homo sapiens	SERPINE1 mRNA binding protein 1
2833078	2833078	chr5	+	141488090	141685481	260	-0.588717770644866	987537379380977	-463473316385743	0.00267303130113342	0.454822251906839	-11941501947092	NDFIP1	Homo sapiens	Nedd4 family interacting protein 1
2793310	2793310	chr4	-	170650623	170696521	131	0.874357091775869	544163203208521	463121291299016	0.00268377922135564	0.454822251906839	-119745716578385	C4orf27	Homo sapiens	chromosome 4 open reading frame 27
2436418	2436418	NA	NA	0	0	4	-0.600000886346859	809526115492605	-460861221622532	0.0027539374583655	0.454822251906839	-121874355124866	Jtb	Homo sapiens	jumping translocation breakpoint
3096458	3096458	NA	NA	0	0	4	-0.506439286535311	105415631479842	-460063791587815	0.00277917604338562	0.454822251906839	-122627685080966	FNTA	Homo sapiens	farnesyltransferase, CAAX box, alpha
3310041	3310041	chr10	-	122483334	123358590	654	113924112245873	530571649045532	457689055679285	0.00285587068011569	0.454822251906839	-124878126909378	FGFR2	Homo sapiens	fibroblast growth factor receptor 2
2843579	2843579	chr5	+	177557913	177577568	100	-0.466937978105125	811074920594136	-456412419962936	0.00289807025788701	0.454822251906839	-126092302478063	RMND5B	Homo sapiens	required for meiotic nuclear division 5 homolog B (S. cerevisiae)
3474522	3474522	NA	NA	0	0	4	-0.575713489854637	110583543861991	-455622906412512	0.00292451407938235	0.454822251906839	-126844716029041	SFRS9	Homo sapiens	splicing factor, arginine/serine-rich 9
2993658	2993658	NA	NA	0	0	4	14679858678054	544495538374465	45549021075838	0.00292898480084497	0.454822251906839	-126971290841023	LOC644101	Homo sapiens	similar to chromobox homolog 3; chromobox homolog 3 (HP1 gamma homolog, Drosophila)
2993658	2993658	NA	NA	0	0	4	14679858678054	544495538374465	45549021075838	0.00292898480084497	0.454822251906839	-126971290841023	CBX3	Homo sapiens	similar to chromobox homolog 3; chromobox homolog 3 (HP1 gamma homolog, Drosophila)
2711610	2711610	chr3	-	194080027	194096760	52	147823677864254	990780542019086	452561065602098	0.00302962987970789	0.454822251906839	-129773735269445	LRRC15	Homo sapiens	leucine rich repeat containing 15
3535000	3535000	chr14	+	50359683	50453757	131	-0.612775523474502	918251773372202	-449921393731496	0.00312362370371405	0.454822251906839	-132313035661356	Arf6	Homo sapiens	ADP-ribosylation factor 6
3195296	3195296	chr9	+	140083029	140084815	46	0.503357143507587	823355983357686	449486893052453	0.00313940332678458	0.454822251906839	-132732271418913	SSNA1	Homo sapiens	Sjogren syndrome nuclear autoantigen 1
2960903	2960903	chr6	-	74224446	74279079	192	-0.737808276388551	756924660522249	-448178039214594	0.00318747329497973	0.454822251906839	-133997291469078	EEF1A1	Homo sapiens	eukaryotic translation elongation factor 1 alpha-like 7; eukaryotic translation elongation factor 1 alpha-like 3; similar to eukaryotic translation elongation factor 1 alpha 1; eukaryotic translation elongation factor 1 alpha 1
2960903	2960903	chr6	-	74224446	74279079	192	-0.737808276388551	756924660522249	-448178039214594	0.00318747329497973	0.454822251906839	-133997291469078	EEF1A1P24	Homo sapiens	eukaryotic translation elongation factor 1 alpha-like 7; eukaryotic translation elongation factor 1 alpha-like 3; similar to eukaryotic translation elongation factor 1 alpha 1; eukaryotic translation elongation factor 1 alpha 1
2960903	2960903	chr6	-	74224446	74279079	192	-0.737808276388551	756924660522249	-448178039214594	0.00318747329497973	0.454822251906839	-133997291469078	EEF1A1P5	Homo sapiens	eukaryotic translation elongation factor 1 alpha-like 7; eukaryotic translation elongation factor 1 alpha-like 3; similar to eukaryotic translation elongation factor 1 alpha 1; eukaryotic translation elongation factor 1 alpha 1
2960903	2960903	chr6	-	74224446	74279079	192	-0.737808276388551	756924660522249	-448178039214594	0.00318747329497973	0.454822251906839	-133997291469078	EEF1A1P9	Homo sapiens	eukaryotic translation elongation factor 1 alpha-like 7; eukaryotic translation elongation factor 1 alpha-like 3; similar to eukaryotic translation elongation factor 1 alpha 1; eukaryotic translation elongation factor 1 alpha 1
3081624	3081624	chr7	-	156472633	156685870	224	-0.456329205585728	840989986479072	-447544368537163	0.00321103874331901	0.454822251906839	-1346109003266	LMBR1	Homo sapiens	limb region 1 homolog (mouse)
3273484	3273484	chr10	-	855487	977661	237	0.826817671624275	757283207438666	44660164332731	0.00324645581719635	0.454822251906839	-135525180510758	LARP4B	Homo sapiens	La ribonucleoprotein domain family, member 4B
3220484	3220484	chr9	-	114089763	114090800	15	-0.595367978144338	379648163232723	-445656138884432	0.00328241280027252	0.454822251906839	-136443840570119	OR2K2	Homo sapiens	olfactory receptor, family 2, subfamily K, member 2
4018080	4018080	chrX	-	109787194	110106906	175	-0.854219513201932	523897822823359	-445617055358508	0.00328390859558689	0.454822251906839	-136481850775928	CHRDL1	Homo sapiens	chordin-like 1
3792952	3792952	chr18	+	67956209	67995853	52	0.691388337263716	844087704499231	445546229857376	0.00328662113763136	0.454822251906839	-136550738601719	SOCS6	Homo sapiens	suppressor of cytokine signaling 6
2979267	2979267	chr6	-	150365332	150457776	152	-0.505100790055238	626139683658982	-445247855882981	0.00329807584670204	0.454822251906839	-136841053546364	ULBP3	Homo sapiens	UL16 binding protein 3
3318543	3318543	chr11	+	5911438	5922990	19	-0.91554775094611	473387715635775	-443320299102951	0.00337315044490479	0.454822251906839	-138720600745832	OR52E5	Homo sapiens	olfactory receptor, family 52, subfamily E, member 5
2490324	2490324	chr2	+	79347584	79363046	68	0.575080690999822	475272345561209	443231926206636	0.00337663751324128	0.454822251906839	-138806940929401	REG1A	Homo sapiens	regenerating islet-derived 1 alpha; regenerating islet-derived 1 pseudogene
2490324	2490324	chr2	+	79347584	79363046	68	0.575080690999822	475272345561209	443231926206636	0.00337663751324128	0.454822251906839	-138806940929401	REG1P	Homo sapiens	regenerating islet-derived 1 alpha; regenerating islet-derived 1 pseudogene
3908934	3908934	chr20	-	48120414	48185550	97	-248839661299533	983801123921753	-441810589570126	0.00343327364994171	0.454822251906839	-140197614263334	Ptgis	Homo sapiens	prostaglandin I2 (prostacyclin) synthase
3092808	3092808	chr8	+	31486190	32625455	451	0.837299076869877	809661777036114	440050466832897	0.0035048728516732	0.454822251906839	-1419250649289	NRG1	Homo sapiens	neuregulin 1
3329904	3329904	chr11	+	47600580	47606087	72	-0.504289753863285	947499546413908	-438496602312607	0.00356945780180399	0.454822251906839	-143454964360789	ndufs3	Homo sapiens	NADH dehydrogenase (ubiquinone) Fe-S protein 3, 30kDa (NADH-coenzyme Q reductase)
3831276	3831276	NA	NA	0	0	4	-218308976758527	859030908748849	-438078137943585	0.00358707533555072	0.454822251906839	-143867757228192	ZNF146	Homo sapiens	zinc finger protein 146
3302740	3302740	chr10	-	100086437	100174892	234	-0.745193029668122	688329350514475	-437071280316261	0.00362986025619518	0.454822251906839	-144862329972733	PYROXD2	Homo sapiens	pyridine nucleotide-disulphide oxidoreductase domain 2
3048778	3048778	chr7	-	44617512	44621864	59	-0.565336972589291	875413385584761	-436820094919875	0.0036406218452359	0.454822251906839	-145110750417407	Tmed4	Homo sapiens	transmembrane emp24 protein transport domain containing 4
3743486	3743486	chr17	-	7143357	7145999	46	-0.711149575968994	976072173059337	-436682412423802	0.00364653558614461	0.454822251906839	-145246968167434	GABARAP	Homo sapiens	GABA(A) receptor-associated protein
3532935	3532935	chr14	+	37667090	38020464	293	0.529420158901597	521788925698988	436506076884682	0.00365412508784424	0.454822251906839	-145421480300445	MIPOL1	Homo sapiens	mirror-image polydactyly 1
3958258	3958258	NA	NA	0	0	4	0.480577140317656	100942589480761	433695885564593	0.00377746568170605	0.454822251906839	-148210582128996	c22orf28	Homo sapiens	chromosome 22 open reading frame 28
2551924	2551924	chr2	-	47378655	47432674	156	0.737112342262371	101657212165424	433013375278602	0.00380811198109694	0.454822251906839	-148890235280683	CALM2	Homo sapiens	calmodulin 3 (phosphorylase kinase, delta); calmodulin 2 (phosphorylase kinase, delta); calmodulin 1 (phosphorylase kinase, delta)
2551924	2551924	chr2	-	47378655	47432674	156	0.737112342262371	101657212165424	433013375278602	0.00380811198109694	0.454822251906839	-148890235280683	CALM3	Homo sapiens	calmodulin 3 (phosphorylase kinase, delta); calmodulin 2 (phosphorylase kinase, delta); calmodulin 1 (phosphorylase kinase, delta)
2551924	2551924	chr2	-	47378655	47432674	156	0.737112342262371	101657212165424	433013375278602	0.00380811198109694	0.454822251906839	-148890235280683	CALM1	Homo sapiens	calmodulin 3 (phosphorylase kinase, delta); calmodulin 2 (phosphorylase kinase, delta); calmodulin 1 (phosphorylase kinase, delta)
3971768	3971768	chrX	+	23682399	23706731	95	0.609415144077404	918038470589818	432741092449172	0.00382041477853241	0.454822251906839	-14916162541594	Prdx4	Homo sapiens	peroxiredoxin 4
2908508	2908508	NA	NA	0	0	2	-0.657045156568945	109088927083671	-432666486897824	0.0038237934166323	0.454822251906839	-149236010974724	HSP90AB1	Homo sapiens	heat shock protein 90kDa alpha (cytosolic), class B member 1
2808438	2808438	chr5	+	43591663	43706545	210	-0.51149874394318	931226039810299	-432523760291097	0.00383026624484162	0.454822251906839	-149378346211566	Nnt	Homo sapiens	nicotinamide nucleotide transhydrogenase
3432138	3432138	chr12	+	112279782	112350528	149	0.555647261033296	779979151493748	431551480236891	0.00387468416958361	0.454822251906839	-150348991152561	MAPKAPK5	Homo sapiens	mitogen-activated protein kinase-activated protein kinase 5
3377886	3377886	chr11	-	65590493	65630220	79	-0.58756189847645	115132655834602	-431465814609693	0.00387862496850545	0.454822251906839	-15043459891535	CFL1	Homo sapiens	cofilin 1 (non-muscle)
3436329	3436329	chr12	+	124773710	124800568	85	0.897217373137459	645540165557977	431200495109002	0.0038908583736026	0.454822251906839	-150699827790578	fam101a	Homo sapiens	family with sequence similarity 101, member A
2327418	2327418	chr1	+	28655453	28705303	52	0.582813593281306	611541550840515	430213796742455	0.00393672907899279	0.454822251906839	-151687364550663	med18	Homo sapiens	mediator complex subunit 18
3474938	3474938	NA	NA	0	0	1	-105803395255172	919669901149428	-429988323377633	0.00394729486028138	0.454822251906839	-151913289598203	ANAPC5	Homo sapiens	anaphase promoting complex subunit 5
3119339	3119339	chr8	+	144077327	144103963	77	-0.563517586536927	106166925749576	-429262029295124	0.00398154304877372	0.454822251906839	-152641696638276	Ly6e	Homo sapiens	lymphocyte antigen 6 complex, locus E
3770290	3770290	chr17	-	72517314	72527600	29	-0.527680213312718	417360176232462	-429075708534037	0.00399038180876165	0.454822251906839	-152828721327906	CD300LB	Homo sapiens	CD300 molecule-like family member b
3252577	3252577	chr10	+	76969935	76991383	127	0.62726633906472	509804434538662	429017010003619	0.00399317086500246	0.454822251906839	-152887655317672	vdac2	Homo sapiens	voltage-dependent anion channel 2
3328600	3328600	chr11	+	44748519	44955509	263	0.883932067424763	753962032120281	428962071283066	0.00399578322661861	0.454822251906839	-152942820360055	Tspan18	Homo sapiens	tetraspanin 18
3142932	3142932	chr8	-	86126194	86132594	78	0.681020806740305	886289966396556	428513083762776	0.00401720373993187	0.454822251906839	-153393872941907	C8orf59	Homo sapiens	chromosome 8 open reading frame 59
3699766	3699766	NA	NA	0	0	4	0.489362163930572	917563980878122	428124492960913	0.0040358453125492	0.454822251906839	-153784560968557	KARS	Homo sapiens	lysyl-tRNA synthetase
3335783	3335783	NA	NA	0	0	3	-129042140071792	606616043360804	-427302550256875	0.00407559156104333	0.454822251906839	-154611887396396	sart1	Homo sapiens	squamous cell carcinoma antigen recognized by T cells
3332388	3332388	chr11	+	60197062	60221075	40	-0.535788648483714	264668637237119	-427267359704559	0.00407730288263565	0.454822251906839	-154647337179921	Ms4a5	Homo sapiens	membrane-spanning 4-domains, subfamily A, member 5
3286393	3286393	chr10	-	44139314	44187925	115	-0.613468685312049	736655721086639	-426718060655672	0.00410411857200627	0.454822251906839	-155200988523878	ZNF32	Homo sapiens	zinc finger protein 32
2737840	2737840	chr4	+	103747705	103818931	119	0.555404872249619	859296961564589	426213003802138	0.00412894649962806	0.454822251906839	-155710554518388	cisd2	Homo sapiens	CDGSH iron sulfur domain 2
3770345	3770345	chr17	-	72606026	72619879	36	-0.578173614070574	616972081095082	-426046053023819	0.00413719003992108	0.454822251906839	-155879102743989	CD300E	Homo sapiens	CD300e molecule
3195344	3195344	chr9	+	140445671	140446992	18	0.628239077841839	852603416742367	425607465460427	0.00415893297593244	0.454822251906839	-156322139987155	mRpL41	Homo sapiens	mitochondrial ribosomal protein L41
2598606	2598606	chr2	-	216903112	216946558	57	-0.490685482423195	573315679954181	-425576551988219	0.00416047026449762	0.454822251906839	-156353380924429	Pecr	Homo sapiens	peroxisomal trans-2-enoyl-CoA reductase
3435980	3435980	chr12	+	124155651	124193108	150	-0.525820713020106	640789325338982	-424943708766934	0.00419207914708858	0.454822251906839	-156993328217441	TCTN2	Homo sapiens	tectonic family member 2
3750740	3750740	chr17	-	26880416	26898557	93	-0.463554976095476	714162474539053	-424583082767211	0.00421021008367625	0.454822251906839	-157358344005555	PIGS	Homo sapiens	phosphatidylinositol glycan anchor biosynthesis, class S
2598496	2598496	chr2	-	216635452	216878336	138	0.539577148239268	563239048325772	424424892379261	0.00421819062727298	0.454822251906839	-157518538240279	Mreg	Homo sapiens	melanoregulin
3771773	3771773	chr17	-	74708923	74722845	80	0.558365787766615	734019328143401	42395664642731	0.00424191125369031	0.454822251906839	-157992995277935	JMJD6	Homo sapiens	jumonji domain containing 6
3699764	3699764	NA	NA	0	0	4	0.564244927661912	932854733138259	421724866781351	0.00435701275501396	0.454822251906839	-160260125048843	KARS	Homo sapiens	lysyl-tRNA synthetase
2573232	2573232	chr2	-	120975061	120980974	22	-0.595006448636672	875371473681899	-421569685519621	0.00436514335565856	0.454822251906839	-160418117601923	Tmem185b	Homo sapiens	transmembrane protein 185B (pseudogene)
3902928	3902928	chr20	-	31564515	31592230	77	-0.458869181502532	422722767749803	-421550367362976	0.00436615668725057	0.454822251906839	-160437788945567	SUN5	Homo sapiens	sperm associated antigen 4-like
2510056	2510056	chr2	+	150186499	150339401	141	0.965858885932711	750195998620205	420974121983049	0.00439650330666215	0.454822251906839	-161024897022395	lypd6	Homo sapiens	LY6/PLAUR domain containing 6
2902707	2902707	chr6	+	31782600	31785710	36	0.839987127806584	103756015214897	420830426153783	0.00440410693422679	0.454822251906839	-161171400334323	HSPA1B	Homo sapiens	heat shock 70kDa protein 1A; heat shock 70kDa protein 1B
2902707	2902707	chr6	+	31782600	31785710	36	0.839987127806584	103756015214897	420830426153783	0.00440410693422679	0.454822251906839	-161171400334323	HSPA1A	Homo sapiens	heat shock 70kDa protein 1A; heat shock 70kDa protein 1B
2402942	2402942	chr1	-	27425314	27493452	170	-0.59193153283173	736124906401605	-420272553125732	0.00443376451659489	0.454822251906839	-161740546331577	slc9a1	Homo sapiens	solute carrier family 9 (sodium/hydrogen exchanger), member 1
3294348	3294348	chr10	-	75010510	75012440	32	-0.450924578918926	967804175440202	-420106541661741	0.0044426325091986	0.454822251906839	-161910027061331	mrps16	Homo sapiens	mitochondrial ribosomal protein S16
2523572	2523572	NA	NA	0	0	4	0.7705537387164	855296217400829	419372852551327	0.00448205981851719	0.456734345673064	-162659678500981	NBEAL1	Homo sapiens	neurobeachin-like 1
2954423	2954423	chr6	-	43021767	43027242	83	-0.740483893820509	802470217378802	-418184036004554	0.00454676729454721	0.457426442563045	-163876540301325	MRPL2	Homo sapiens	mitochondrial ribosomal protein L2
3319298	3319298	NA	NA	0	0	4	-0.904961904732501	906304640648947	-417567474365577	0.0045807322488301	0.457426442563045	-164508709535136	Eif3f	Homo sapiens	eukaryotic translation initiation factor 3, subunit F; similar to hCG2040283
3319298	3319298	NA	NA	0	0	4	-0.904961904732501	906304640648947	-417567474365577	0.0045807322488301	0.457426442563045	-164508709535136	LOC390282	Homo sapiens	eukaryotic translation initiation factor 3, subunit F; similar to hCG2040283
3422703	3422703	chr12	+	74931590	74936271	28	-0.561328813488722	763890795909796	-417350341681838	0.00459276015657776	0.457426442563045	-16473151147434	LOC552889	Homo sapiens	hypothetical protein LOC552889
3362786	3362786	NA	NA	0	0	4	-0.644714640795593	708208154296486	-416478150606437	0.00464142681748056	0.458724281402974	-165627381991276	EIF4G2	Homo sapiens	eukaryotic translation initiation factor 4 gamma, 2
3212299	3212299	NA	NA	0	0	4	0.607034841220461	109515375637283	416342385313311	0.00464905330891882	0.458724281402974	-16576696384649	LOC644063	Homo sapiens	heterogeneous nuclear ribonucleoprotein K; similar to heterogeneous nuclear ribonucleoprotein K
3212299	3212299	NA	NA	0	0	4	0.607034841220461	109515375637283	416342385313311	0.00464905330891882	0.458724281402974	-16576696384649	Hnrnpk	Homo sapiens	heterogeneous nuclear ribonucleoprotein K; similar to heterogeneous nuclear ribonucleoprotein K
3226493	3226493	chr9	-	131062656	131085012	104	-0.492919005690508	797981883372499	-413302781219276	0.00482347085890624	0.461748237110974	-16890122881919	trub2	Homo sapiens	TruB pseudouridine (psi) synthase homolog 2 (E. coli)
3325820	3325820	chr11	+	33037420	33055125	72	0.580773990219693	5617081841052	413184044232491	0.00483042907668817	0.461748237110974	-169024021540813	DEPDC7	Homo sapiens	DEP domain containing 7
3516639	3516639	chr13	-	66816112	67804468	512	-0.651425062281402	505215634817756	-413017205659096	0.00484022484492018	0.461748237110974	-16919660434811	PCDH9	Homo sapiens	protocadherin 9
3184218	3184218	chr9	+	111696461	111713024	64	-0.492159477201317	665827318473723	-412226006685835	0.00488697845812919	0.461748237110974	-170015767739177	c9orf6	Homo sapiens	chromosome 9 open reading frame 6
3096171	3096171	chr8	+	42196003	42229323	143	0.726296260373793	645489743427618	411998382137406	0.00490052131093033	0.461748237110974	-170251658887661	polB	Homo sapiens	polymerase (DNA directed), beta
3937967	3937967	chr22	+	21502780	21546442	138	0.738844113162028	444237141687417	411240654012189	0.00494590231063279	0.461748237110974	-171037617919256	LOC729461	Homo sapiens	hypothetical LOC729461; hypothetical LOC653264; hypothetical LOC653135; hypothetical LOC284861
3937967	3937967	chr22	+	21502780	21546442	138	0.738844113162028	444237141687417	411240654012189	0.00494590231063279	0.461748237110974	-171037617919256	LOC653135	Homo sapiens	hypothetical LOC729461; hypothetical LOC653264; hypothetical LOC653135; hypothetical LOC284861
3937967	3937967	chr22	+	21502780	21546442	138	0.738844113162028	444237141687417	411240654012189	0.00494590231063279	0.461748237110974	-171037617919256	LOC284861	Homo sapiens	hypothetical LOC729461; hypothetical LOC653264; hypothetical LOC653135; hypothetical LOC284861
3937967	3937967	chr22	+	21502780	21546442	138	0.738844113162028	444237141687417	411240654012189	0.00494590231063279	0.461748237110974	-171037617919256	LOC653264	Homo sapiens	hypothetical LOC729461; hypothetical LOC653264; hypothetical LOC653135; hypothetical LOC284861
3917563	3917563	chr21	+	31812618	31813428	12	-0.952131158260086	408365597546907	-410775505236604	0.00497398976584081	0.461748237110974	-171520639779515	KRTAP15-1	Homo sapiens	keratin associated protein 15-1
2715634	2715634	chr4	+	2845584	2931779	312	-0.463305456891067	968367411768467	-410370322676416	0.00499859950100027	0.461748237110974	-171941727810188	Add1	Homo sapiens	adducin 1 (alpha)
3029521	3029521	chr7	+	143826172	143840030	46	-0.547655593440211	436246680818646	-410065669521445	0.00501719169824475	0.461748237110974	-172258546525669	OR2A14	Homo sapiens	olfactory receptor, family 2, subfamily A, member 14
2830861	2830861	chr5	+	137792914	137809834	150	-0.957553354419269	801146387179459	-409762365354357	0.00503577727975341	0.461748237110974	-172574138353978	Egr1	Homo sapiens	early growth response 1
3394071	3394071	NA	NA	0	0	4	12878928168345	940821316694603	409657452040849	0.00504222370176696	0.461748237110974	-172683342854846	RPS25P8	Homo sapiens	ribosomal protein S25 pseudogene 8; ribosomal protein S25
3394071	3394071	NA	NA	0	0	4	12878928168345	940821316694603	409657452040849	0.00504222370176696	0.461748237110974	-172683342854846	RPS25	Homo sapiens	ribosomal protein S25 pseudogene 8; ribosomal protein S25
3489957	3489957	chr13	+	51483834	51598598	209	0.508430131170395	722158281739531	409486228359161	0.00505276411338892	0.461748237110974	-172861615083125	RNASEH2B	Homo sapiens	ribonuclease H2, subunit B
2904703	2904703	NA	NA	0	0	4	0.498237418153376	122340661272698	409217964382657	0.0050693270965735	0.461748237110974	-173141034841991	RPL10AP9	Homo sapiens	ribosomal protein L10a pseudogene 6; ribosomal protein L10a; ribosomal protein L10a pseudogene 9
2904703	2904703	NA	NA	0	0	4	0.498237418153376	122340661272698	409217964382657	0.0050693270965735	0.461748237110974	-173141034841991	RPL10AP6	Homo sapiens	ribosomal protein L10a pseudogene 6; ribosomal protein L10a; ribosomal protein L10a pseudogene 9
2904703	2904703	NA	NA	0	0	4	0.498237418153376	122340661272698	409217964382657	0.0050693270965735	0.461748237110974	-173141034841991	RPL10A	Homo sapiens	ribosomal protein L10a pseudogene 6; ribosomal protein L10a; ribosomal protein L10a pseudogene 9
2366028	2366028	chr1	+	167905041	168045068	299	0.674914644719687	908576057354287	409098983719239	0.00507669226208967	0.461748237110974	-173265007291759	DCAF6	Homo sapiens	IQ motif and WD repeats 1
3886867	3886867	chr20	+	44034691	44039233	76	-0.734286901746976	71912749815659	-408124403010853	0.00513746655237212	0.465352988824127	-174281493028284	DBNDD2	Homo sapiens	dysbindin (dystrobrevin binding protein 1) domain containing 2
2949039	2949039	NA	NA	0	0	4	-0.624087674990459	106900394178159	-407415928060966	0.00518214954656245	0.465568545589331	-175021568589619	BAT1	Homo sapiens	HLA-B associated transcript 1
2759582	2759582	chr4	-	7757694	7941576	238	-0.639404269179323	848604452481455	-406267915976237	0.00525546509551007	0.470235943972651	-176222819234032	AFAP1	Homo sapiens	actin filament associated protein 1
2450855	2450855	chr1	-	201434621	201438485	27	-0.410479036034462	712489248559804	-405934006862445	0.00527700337573805	0.470251503252511	-176572685167855	Phlda3	Homo sapiens	pleckstrin homology-like domain, family A, member 3
3743502	3743502	NA	NA	0	0	4	-114768528706735	786567653034139	-405071099620578	0.00533311521106878	0.472199632179888	-177477813724515	dullard	Homo sapiens	dullard homolog (Xenopus laevis)
3377897	3377897	NA	NA	0	0	4	-0.423955039263127	114257071426095	-404642038532227	0.00536125974118133	0.472199632179888	-177928396922334	CFL1	Homo sapiens	cofilin 1 (non-muscle)
2338719	2338719	chr1	+	60759621	62089763	1065	-108633287524327	642889495590152	-404612196800812	0.00536322329948535	0.472199632179888	-177959748598345	NFIA	Homo sapiens	nuclear factor I/A
3249043	3249043	chr10	+	65383515	65384863	8	147128763940217	71209631370941	404039299712583	0.00540107325356978	0.473220174678687	-178561962532851	REEP3	Homo sapiens	receptor accessory protein 3
2442858	2442858	chr1	-	167882744	167906523	81	0.525398762447681	85378905814153	403385758854614	0.00544461046470399	0.473220174678687	-179249710963333	BRP44	Homo sapiens	brain protein 44
3191674	3191674	chr9	+	133540041	133568087	76	-0.5705641586755	586105101057018	-40272978643806	0.00548869827288995	0.473220174678687	-179940836796386	Prdm12	Homo sapiens	PR domain containing 12
3807510	3807510	NA	NA	0	0	4	-0.596666866667594	792231873671347	-402050866663385	0.00553474234757585	0.473220174678687	-18065700317329	SNORD58C	Homo sapiens	U58 small nucleolar RNA; small nucleolar RNA, C/D box 58C; small nucleolar RNA, C/D box 58A; small nucleolar RNA, C/D box 58B
3807510	3807510	NA	NA	0	0	4	-0.596666866667594	792231873671347	-402050866663385	0.00553474234757585	0.473220174678687	-18065700317329	SNORD58A	Homo sapiens	U58 small nucleolar RNA; small nucleolar RNA, C/D box 58C; small nucleolar RNA, C/D box 58A; small nucleolar RNA, C/D box 58B
3807510	3807510	NA	NA	0	0	4	-0.596666866667594	792231873671347	-402050866663385	0.00553474234757585	0.473220174678687	-18065700317329	U58	Homo sapiens	U58 small nucleolar RNA; small nucleolar RNA, C/D box 58C; small nucleolar RNA, C/D box 58A; small nucleolar RNA, C/D box 58B
3807510	3807510	NA	NA	0	0	4	-0.596666866667594	792231873671347	-402050866663385	0.00553474234757585	0.473220174678687	-18065700317329	SNORD58B	Homo sapiens	U58 small nucleolar RNA; small nucleolar RNA, C/D box 58C; small nucleolar RNA, C/D box 58A; small nucleolar RNA, C/D box 58B
3096444	3096444	NA	NA	0	0	4	-0.522368502240166	98533841450702	-401322084618143	0.00558464140178271	0.473220174678687	-181426744522735	FNTA	Homo sapiens	farnesyltransferase, CAAX box, alpha
2750627	2750627	chr4	+	166299915	166419679	197	198521170973335	709149239578225	400962166168081	0.0056094670454672	0.473220174678687	-181807264407955	CPE	Homo sapiens	carboxypeptidase E
3726934	3726934	chr17	+	49209694	49239906	99	0.554625947962359	963169284025279	400770813745401	0.00562271511754524	0.473220174678687	-182009670124595	Nme1	Homo sapiens	non-metastatic cells 1, protein (NM23A) expressed in; NME1-NME2 readthrough transcript; non-metastatic cells 2, protein (NM23B) expressed in
3726934	3726934	chr17	+	49209694	49239906	99	0.554625947962359	963169284025279	400770813745401	0.00562271511754524	0.473220174678687	-182009670124595	NME1-NME2	Homo sapiens	non-metastatic cells 1, protein (NM23A) expressed in; NME1-NME2 readthrough transcript; non-metastatic cells 2, protein (NM23B) expressed in
3726934	3726934	chr17	+	49209694	49239906	99	0.554625947962359	963169284025279	400770813745401	0.00562271511754524	0.473220174678687	-182009670124595	NME2	Homo sapiens	non-metastatic cells 1, protein (NM23A) expressed in; NME1-NME2 readthrough transcript; non-metastatic cells 2, protein (NM23B) expressed in
2844250	2844250	NA	NA	0	0	4	0.791073888872273	786594742200496	40067867786087	0.00562910631213056	0.473220174678687	-182107153019923	Canx	Homo sapiens	calnexin
2358906	2358906	chr1	+	151372030	151374403	65	-0.485190752896427	1119914449869	-400428729220491	0.0056464847802168	0.473220174678687	-182371688570728	PSMB4	Homo sapiens	proteasome (prosome, macropain) subunit, beta type, 4
2932508	2932508	chr6	+	155335066	155582018	314	103079979572482	643908299325114	400316530397919	0.00565430493573644	0.473220174678687	-182490473955065	TIAM2	Homo sapiens	T-cell lymphoma invasion and metastasis 2
3542246	3542246	chr14	+	70278485	70282684	32	-0.498833287854328	340233015964094	-399676991037358	0.00569910827239292	0.474275826997695	-183168014674329	PFDN5	Homo sapiens	prefoldin subunit 5
3761632	3761632	chr17	-	47005592	47022173	90	0.50035599354826	872308359167708	399305141687514	0.00572533776949621	0.474275826997695	-183562317178175	snf8	Homo sapiens	SNF8, ESCRT-II complex subunit, homolog (S. cerevisiae)
2708720	2708720	chr3	-	184908427	184999758	163	0.504442148537214	630352019868305	398913494483746	0.00575310734670776	0.474275826997695	-183977897488804	EHHADH	Homo sapiens	enoyl-Coenzyme A, hydratase/3-hydroxyacyl Coenzyme A dehydrogenase
2951087	2951087	chr6	-	34247463	34360769	182	-0.451997863127786	762439272812905	-398533262369924	0.00578020925403398	0.47431540581405	-184381644350603	NUDT3	Homo sapiens	nudix (nucleoside diphosphate linked moiety X)-type motif 3
3450775	3450775	chr12	-	39687033	39853696	258	0.943861105199605	441880629254862	398303062104125	0.00579668548289399	0.47431540581405	-184626214583571	kif21a	Homo sapiens	kinesin family member 21A
3458819	3458819	chr12	-	58156124	58161716	68	-0.431918569807722	5564759625212	-397571007226361	0.00584942521613506	0.474937702555136	-185404636967625	CYP27B1	Homo sapiens	cytochrome P450, family 27, subfamily B, polypeptide 1
3599758	3599758	chr15	+	69591284	69699966	173	0.971181500990595	666841672708091	397179327469117	0.00587785954923263	0.474937702555136	-185821543738336	Paqr5	Homo sapiens	progestin and adipoQ receptor family member V
3039485	3039485	chr7	-	15650839	15727488	100	119570805986087	666547511893573	397050730576975	0.00588722824648225	0.474937702555136	-185958486800315	MEOX2	Homo sapiens	mesenchyme homeobox 2
3457315	3457315	chr12	-	56295204	56326382	70	-0.515633731699894	690574067216396	-396909082718704	0.00589756674410528	0.474937702555136	-18610936424282	wibg	Homo sapiens	within bgcn homolog (Drosophila)
2412690	2412690	chr1	-	52497779	52499558	25	-0.620355243413331	825999209628144	-3965470486769	0.00592408140587943	0.474937702555136	-186495161234112	Kti12	Homo sapiens	KTI12 homolog, chromatin associated (S. cerevisiae)
3707127	3707127	chr17	+	4634679	4637509	45	-0.409449619405192	708734259267291	-395695740446354	0.00598694711366058	0.474937702555136	-187403328484222	MED11	Homo sapiens	mediator complex subunit 11
3717870	3717870	chr17	+	31236933	31272104	75	0.570137280010075	951645150193477	39566127450676	0.00598950767589371	0.474937702555136	-187440125409781	Tmem98	Homo sapiens	similar to transmembrane protein 98; transmembrane protein 98
3717870	3717870	chr17	+	31236933	31272104	75	0.570137280010075	951645150193477	39566127450676	0.00598950767589371	0.474937702555136	-187440125409781	LOC440181	Homo sapiens	similar to transmembrane protein 98; transmembrane protein 98
2901552	2901552	chr6	+	30312949	30346438	53	-0.565861460169359	786424782083886	-395455288190157	0.00600483602530309	0.474937702555136	-187660089946404	rpp21	Homo sapiens	ribonuclease P/MRP 21kDa subunit
3819574	3819574	NA	NA	0	0	4	-0.890139020075187	353240117865754	-395104856649056	0.00603101228801456	0.474937702555136	-188034486915878	hnrnpm	Homo sapiens	heterogeneous nuclear ribonucleoprotein M
3453837	3453837	chr12	-	49578620	49582985	84	0.5120868259606	108012867633033	394963044705117	0.00604164084845932	0.474937702555136	-188186063422623	TUBA1A	Homo sapiens	tubulin, alpha 1a
2491661	2491661	chr2	+	85788722	85809288	43	-0.423143655745186	564604988064212	-393808137938458	0.00612896908592126	0.476834236863983	-189421913621107	Vamp8	Homo sapiens	vesicle-associated membrane protein 8 (endobrevin)
2340695	2340695	chr1	+	66993150	67210925	396	178473644651603	653607879476064	393698473925652	0.006137333117867	0.476834236863983	-189539395201427	Sgip1	Homo sapiens	SH3-domain GRB2-like (endophilin) interacting protein 1
3924041	3924041	chr21	+	46493788	46646471	227	0.795483932907683	737755290829371	393694828375049	0.00613761137777472	0.476834236863983	-189543301022579	Adarb1	Homo sapiens	adenosine deaminase, RNA-specific, B1 (RED1 homolog rat)
2674526	2674526	chr3	-	49460380	49466761	58	-0.698749610665358	682534315698482	-393501074466446	0.0061524203020931	0.476834236863983	-189750924085348	Nicn1	Homo sapiens	nicolin 1
3012910	3012910	chr7	+	93220721	93540557	135	-0.614069980479139	304664369398125	-392004325875683	0.00626815019683542	0.481954680305743	-191357211256068	GNGT1	Homo sapiens	guanine nucleotide binding protein (G protein), gamma transducing activity polypeptide 1
3722195	3722195	chr17	+	41003201	41010139	44	-0.496114638240047	478637339253895	-391999799430458	0.00626850378982124	0.481954680305743	-191362075407859	aoc3	Homo sapiens	amine oxidase, copper containing 3 (vascular adhesion protein 1)
3182984	3182984	chr9	+	107526436	107553504	88	-0.745998013282423	535059906178399	-390418035009125	0.00639341780471355	0.484757846162842	-193064228068542	NIPSNAP3B	Homo sapiens	nipsnap homolog 3B (C. elegans)
3302177	3302177	chr10	-	98981939	98983233	12	0.725403307862082	545986730877543	390167104661646	0.00641348397264267	0.484757846162842	-193334692185712	ARHGAP19	Homo sapiens	Rho GTPase activating protein 19
3119213	3119213	chr8	+	143781531	143804928	74	127170855916285	671558063409739	389948166622395	0.00643104826672856	0.484757846162842	-193570770897148	LY6K	Homo sapiens	lymphocyte antigen 6 complex, locus K
2565264	2565264	NA	NA	0	0	4	0.446668261890808	760387641223114	38980249870275	0.00644276370522547	0.484757846162842	-193727893422769	SNRNP200	Homo sapiens	similar to U5 snRNP-specific protein, 200 kDa; small nuclear ribonucleoprotein 200kDa (U5)
2565264	2565264	NA	NA	0	0	4	0.446668261890808	760387641223114	38980249870275	0.00644276370522547	0.484757846162842	-193727893422769	LOC652147	Homo sapiens	similar to U5 snRNP-specific protein, 200 kDa; small nuclear ribonucleoprotein 200kDa (U5)
2371065	2371065	chr1	+	182992553	183114717	278	-0.833674487593278	103248394801096	-389122452771673	0.00649776753872065	0.484757846162842	-194461946000242	LAMC1	Homo sapiens	laminin, gamma 1 (formerly LAMB2)
3421985	3421985	chr12	+	70760005	70828071	97	0.627156610157214	636061108596967	388771979686713	0.00652631567858313	0.484757846162842	-194840593873542	KCNMB4	Homo sapiens	potassium large conductance calcium-activated channel, subfamily M, beta member 4
3299408	3299408	chr10	-	90033621	90376215	186	-0.530226110658055	717651954392395	-388698857129106	0.00653228928128626	0.484757846162842	-194919624091122	Rnls	Homo sapiens	renalase, FAD-dependent amine oxidase
3889766	3889766	chr20	+	52808204	52900005	111	0.732284123869915	701789631355959	388563412025014	0.0065433700506523	0.484757846162842	-195066038672947	PFDN4	Homo sapiens	prefoldin subunit 4
2353717	2353717	chr1	+	117452689	117532972	113	-0.825255475964847	824012671753332	-38849306115127	0.00654913359247351	0.484757846162842	-195142100833767	Ptgfrn	Homo sapiens	prostaglandin F2 receptor negative regulator
3377465	3377465	NA	NA	0	0	4	-0.494000741550112	120698417475086	-388324279250936	0.00656298387881182	0.484757846162842	-195324623082328	Fau	Homo sapiens	Finkel-Biskis-Reilly murine sarcoma virus (FBR-MuSV) ubiquitously expressed
3402814	3402814	chr12	+	6930799	6936584	84	-0.413098307156001	582360374455738	-387315177112652	0.00664646419071763	0.488041339578197	-196416998101678	GPR162	Homo sapiens	G protein-coupled receptor 162
3876142	3876142	chr20	+	9881073	10043720	201	120366205994405	448859057788265	386721411643052	0.00669612850632028	0.488041339578197	-197060660885429	ANKRD5	Homo sapiens	ankyrin repeat domain 5
3377894	3377894	NA	NA	0	0	4	-0.502224085098822	106202721993388	-38639085194274	0.00672395371773781	0.488451964624181	-197419287675654	CFL1	Homo sapiens	cofilin 1 (non-muscle)
3704896	3704896	chr16	-	89710670	89724243	68	-0.424827813930351	877348614001585	-386007579723241	0.00675637486181949	0.488855373286141	-197835360807809	Chmp1a	Homo sapiens	chromatin modifying protein 1A
3832978	3832978	chr19	+	39897487	39900532	40	-0.491207484062301	742307619143218	-385429244907982	0.00680562127726717	0.488855373286141	-19846371471328	ZFP36	Homo sapiens	zinc finger protein 36, C3H type, homolog (mouse)
3851589	3851589	chr19	-	12778900	12782160	44	-0.581921725470659	888241975770385	-385231011205378	0.00682259172627805	0.488855373286141	-198679238405201	C19orf56	Homo sapiens	chromosome 19 open reading frame 56
2948547	2948547	chr6	-	30655829	30659187	34	-0.762734687412889	724784210740056	-385099996258981	0.00683383314681472	0.488855373286141	-198821721161183	NRM	Homo sapiens	nurim (nuclear envelope membrane protein)
2599904	2599904	NA	NA	0	0	4	0.641504525622048	765623522377746	384877591242134	0.00685296257997682	0.488855373286141	-199063667479459	C2orf24	Homo sapiens	chromosome 2 open reading frame 24
3186191	3186191	chr9	+	117349863	117361152	48	0.46425587510044	913105917976369	384763893922801	0.00686276454252044	0.488855373286141	-199187390657329	ATP6V1G1	Homo sapiens	ATPase, H+ transporting, lysosomal 13kDa, V1 subunit G1
3474983	3474983	NA	NA	0	0	4	-0.59763346183048	789164386482928	-383756568532151	0.0069502812434145	0.490618263493252	-200284605756743	ANAPC5	Homo sapiens	anaphase promoting complex subunit 5
3740531	3740531	NA	NA	0	0	4	-0.439157036792318	108582711207366	-383314130921114	0.0069891062300988	0.490618263493252	-200767128524399	Prpf8	Homo sapiens	PRP8 pre-mRNA processing factor 8 homolog (S. cerevisiae)
3175494	3175494	chr9	+	79055363	79122332	83	0.512014066457047	718692669137502	383202255265318	0.00699896118926361	0.490618263493252	-200889198537389	GCNT1	Homo sapiens	glucosaminyl (N-acetyl) transferase 1, core 2 (beta-1,6-N-acetylglucosaminyltransferase)
3958279	3958279	NA	NA	0	0	3	-0.507909892401733	959953825591468	-382253548181894	0.00708314590322329	0.49426707577764	-201925300072511	c22orf28	Homo sapiens	chromosome 22 open reading frame 28
3773312	3773312	chr17	-	78108838	78120956	106	0.442537767817486	86021806735898	381768630643065	0.00712660350353786	0.49426707577764	-202455541361976	Eif4a3	Homo sapiens	eukaryotic translation initiation factor 4A, isoform 3
2358044	2358044	chr1	+	150121393	150136908	81	0.69773388513555	761014414806675	381584700614594	0.00714316335858505	0.49426707577764	-202656778320439	PLEKHO1	Homo sapiens	pleckstrin homology domain containing, family O member 1
3699776	3699776	NA	NA	0	0	4	0.674248576319203	700446923455202	381534926041985	0.00714765197681973	0.49426707577764	-202711247364521	KARS	Homo sapiens	lysyl-tRNA synthetase
2897453	2897453	chr6	+	19836189	19877004	80	0.938180278794813	736757380779146	381361771453152	0.00716329095329914	0.49426707577764	-202900769212349	id4	Homo sapiens	inhibitor of DNA binding 4, dominant negative helix-loop-helix protein
2548459	2548459	chr2	-	37428730	37458740	121	0.528779035802095	677779058618059	380029548236466	0.00728487535007404	0.498252940825419	-204360801434482	Cebpz	Homo sapiens	CCAAT/enhancer binding protein (C/EBP), zeta
3392876	3392876	NA	NA	0	0	4	0.737204985006015	838252135057877	379817729015936	0.00730441421704658	0.498252940825419	-204593248596058	ZNF259	Homo sapiens	zinc finger protein 259
3676671	3676671	NA	NA	0	0	3	0.769309683774578	938650575523486	378206754856974	0.00745490630493126	0.498252940825419	-206363857455311	LOC643446	Homo sapiens	similar to ribonucleic acid binding protein S1; RNA binding protein S1, serine-rich domain
3676671	3676671	NA	NA	0	0	3	0.769309683774578	938650575523486	378206754856974	0.00745490630493126	0.498252940825419	-206363857455311	RnpS1	Homo sapiens	similar to ribonucleic acid binding protein S1; RNA binding protein S1, serine-rich domain
3224437	3224437	chr9	-	125670336	125675609	16	-0.539074775884875	689797517335117	-378204501769971	0.00745511914275473	0.498252940825419	-206366337207435	Zbtb6	Homo sapiens	zinc finger and BTB domain containing 6
2406722	2406722	chr1	-	36856669	36863511	32	-0.462198556864973	812582578020202	-378156260292338	0.00745967786878918	0.498252940825419	-206419434154096	LSM10	Homo sapiens	LSM10, U7 small nuclear RNA associated
2949038	2949038	chr6	-	31498011	31514627	243	-0.469442108814199	740126879114441	-377702344697857	0.00750272169970402	0.498919659613852	-206919249183126	BAT1	Homo sapiens	HLA-B associated transcript 1
2383769	2383769	NA	NA	0	0	4	150809567758019	970687433766536	377105528369175	0.00755973055905079	0.501196473901407	-207577001099084	Arf1	Homo sapiens	ADP-ribosylation factor 1
3475717	3475717	chr12	-	122989210	123011547	137	0.642251605466953	756936858841984	37669389859466	0.00759932617756055	0.5014190835628	-208031046509378	RSRC2	Homo sapiens	arginine/serine-rich coiled-coil 2
3496916	3496916	chr13	+	95191458	95281942	128	0.489173659627556	740196013734688	376480808770477	0.00761991285194286	0.5014190835628	-208266218082374	Gpr180	Homo sapiens	G protein-coupled receptor 180
3527958	3527958	chr14	+	21576202	21584861	16	-0.487242895501657	2774376000058	-376307481330004	0.00763670306165107	0.5014190835628	-208457569352009	LOC554207	Homo sapiens	hypothetical LOC554207
3226005	3226005	chr9	-	130452377	130487142	84	-0.487198378689781	723311186786635	-375510320329278	0.00771444670227777	0.5014190835628	-20933834660861	PTRH1	Homo sapiens	peptidyl-tRNA hydrolase 1 homolog (S. cerevisiae)
3896034	3896034	chr20	-	4707529	4804291	180	-13821712452905	730041263200714	-375403897002437	0.00772489102976817	0.5014190835628	-209456022620268	RASSF2	Homo sapiens	Ras association (RalGDS/AF-6) domain family member 2
3392874	3392874	NA	NA	0	0	4	0.790962198645795	719934871261006	375103665925066	0.00775443897684481	0.5014190835628	-20978811245752	ZNF259	Homo sapiens	zinc finger protein 259
3894091	3894091	chr20	-	168527	170264	8	-0.784096170443807	246495096263827	-374778833111372	0.00778654741639613	0.5014190835628	-210147603792355	DEFB128	Homo sapiens	defensin, beta 128
3014347	3014347	chr7	+	98180853	98300382	123	0.727227432891721	655974030856791	374636230943857	0.00780068896751788	0.5014190835628	-210305483192261	Nptx2	Homo sapiens	neuronal pentraxin II
3853193	3853193	chr19	-	15346338	15443346	376	-0.446531732217264	734413771949494	-373940269158478	0.00787011011663051	0.5014190835628	-211076547900853	brd4	Homo sapiens	bromodomain containing 4
2548699	2548699	chr2	-	38285226	38342505	158	-140255307535514	984777592226512	-37346969231972	0.0079174320377928	0.5014190835628	-21159841650815	CYP1B1	Homo sapiens	cytochrome P450, family 1, subfamily B, polypeptide 1
3308397	3308397	chr10	-	118430709	118609706	304	0.453622502161179	71125543587072	372911050643866	0.00797401404954274	0.5014190835628	-212218483263688	HSPA12A	Homo sapiens	heat shock 70kDa protein 12A
2909020	2909020	chr6	+	46096542	46114436	74	0.82231126281814	509823333553924	372585031663787	0.00800723897707127	0.5014190835628	-21258061736686	Enpp4	Homo sapiens	ectonucleotide pyrophosphatase/phosphodiesterase 4 (putative function)
2434124	2434124	chr1	-	149855755	149858222	15	-0.748740130110733	627609918210289	-372072704614906	0.00805975680889345	0.5014190835628	-213150096739852	HIST2H2BE	Homo sapiens	histone cluster 2, H2be
3335781	3335781	NA	NA	0	0	4	-0.464610325897388	705925519176274	-372067816472687	0.00806025969369402	0.5014190835628	-213155532521706	sart1	Homo sapiens	squamous cell carcinoma antigen recognized by T cells
2844248	2844248	NA	NA	0	0	4	0.575793818225112	943022978692351	371592225050443	0.00810935215424215	0.5014190835628	-213684618435989	Canx	Homo sapiens	calnexin
3096460	3096460	NA	NA	0	0	4	-0.670670275502852	843456322052969	-371198776445578	0.00815021244729679	0.5014190835628	-214122639094437	FNTA	Homo sapiens	farnesyltransferase, CAAX box, alpha
3343008	3343008	chr11	+	85338464	85370133	69	0.612797035382306	802843357308881	370451672371588	0.00822842082264457	0.5014190835628	-214955168589885	Tmem126a	Homo sapiens	transmembrane protein 126A
3167187	3167187	chr9	+	33750515	33799228	115	-0.77724045864022	595945810077766	-370338659195523	0.00824032248253937	0.5014190835628	-215081193907161	TRBV29-1	Homo sapiens	T cell receptor beta variable 29-1
2842561	2842561	chr5	+	175815821	175816738	13	-127317011543526	736525758182161	-370175488115819	0.00825753956097513	0.5014190835628	-215263193916455	HIGD2A	Homo sapiens	HIG1 hypoxia inducible domain family, member 2A
3859809	3859809	chr19	-	36014270	36019268	40	-0.469730725629034	622441679289855	-370049375437144	0.00827087331976341	0.5014190835628	-215403892961545	SBSN	Homo sapiens	suprabasin
3173831	3173831	chr9	+	71650185	71689118	43	-0.559981725071912	758146790898484	-369639743596174	0.00831434573281853	0.5014190835628	-215861106310347	FXN	Homo sapiens	frataxin
3770699	3770699	chr17	-	73262313	73267629	76	-0.459970379365193	623051653655378	-369435385534801	0.00833612658568147	0.5014190835628	-216089317916958	Mif4gd	Homo sapiens	MIF4G domain containing
3844027	3844027	NA	NA	0	0	4	-0.452165847430759	120010863520892	-369408696416237	0.0083389757571031	0.5014190835628	-21611912800102	Rps5	Homo sapiens	ribosomal protein S5
3360687	3360687	chr11	-	5877979	5878971	12	-0.948544834907595	275128825475349	-369148427035104	0.00836681637775089	0.5014190835628	-216409901688526	OR52E8	Homo sapiens	olfactory receptor, family 52, subfamily E, member 8
2359504	2359504	chr1	+	152974205	152985339	40	-0.4861399881792	395460699770999	-369019632125611	0.00838063089641234	0.5014190835628	-216553838002393	Sprr3	Homo sapiens	small proline-rich protein 3
3537030	3537030	chr14	+	56204236	56234425	51	-0.489660335981519	555602023301567	-368350584727638	0.00845279462013795	0.5014190835628	-217302032726542	RPL13AP3	Homo sapiens	ribosomal protein L13a pseudogene 3
2832447	2832447	chr5	+	140593519	140598541	40	-0.408206133083588	449929433910384	-368330248571083	0.00845499868253629	0.5014190835628	-21732478755453	PCDHB13	Homo sapiens	protocadherin beta 13
3699767	3699767	NA	NA	0	0	4	0.439612844587755	985544331473044	368245664221861	0.00846417279160798	0.5014190835628	-217419440088436	KARS	Homo sapiens	lysyl-tRNA synthetase
2349129	2349129	chr1	+	101652966	101707058	74	13584194732179	807192654880398	368178283064827	0.00847148879992269	0.5014190835628	-217494851153718	S1PR1	Homo sapiens	sphingosine-1-phosphate receptor 1
2350952	2350952	chr1	+	110210667	110252902	100	-0.706484823768442	780661260517913	-367312811596597	0.00856607485247694	0.5014190835628	-218464206115059	GSTM2	Homo sapiens	glutathione S-transferase mu 2 (muscle)
3223967	3223967	chr9	-	124207279	124262198	92	-0.707937350712875	342323386417254	-367157376696427	0.00858318386787905	0.5014190835628	-21863844418432	GGTA1	Homo sapiens	glycoprotein, alpha-galactosyltransferase 1
2401333	2401333	chr1	-	23685945	23696321	44	-0.703051080495084	823360375074602	-366695354674054	0.00863426005182804	0.5014190835628	-219156620147874	ZNF436	Homo sapiens	zinc finger protein 436
3205108	3205108	chr9	-	36214441	36277002	132	0.579904589154192	802835084895542	366494688142353	0.00865654680631792	0.5014190835628	-219381797906556	gne	Homo sapiens	glucosamine (UDP-N-acetyl)-2-epimerase/N-acetylmannosamine kinase
3428088	3428088	chr12	+	100587744	100635633	144	0.792118968229134	59507643664377	36528730037841	0.00879197566378955	0.50342832566622	-220738228887143	ACTR6	Homo sapiens	ARP6 actin-related protein 6 homolog (yeast)
3921599	3921599	chr21	+	41235662	41310439	178	0.929792806383835	577209861547043	365246054627897	0.00879664271129258	0.50342832566622	-220784613400401	PCP4	Homo sapiens	Purkinje cell protein 4
3817651	3817651	chr19	+	4759907	4772529	66	-0.399229495803676	474949462917541	-365236535354242	0.00879772022182237	0.50342832566622	-220795319113164	C19orf30	Homo sapiens	chromosome 19 open reading frame 30
2968258	2968258	NA	NA	0	0	4	-0.535092803318507	893877936028883	-365000991187688	0.008824427962752	0.50342832566622	-221060273374615	snx3	Homo sapiens	sorting nexin 3
3822976	3822976	chr19	+	15160411	15167098	65	-0.393684250655658	462762196281842	-364965458674986	0.00882846457258466	0.50342832566622	-22110025131644	CASP14	Homo sapiens	caspase 14, apoptosis-related cysteine peptidase
2356142	2356142	chr1	+	145470125	145501617	57	-0.47656491535356	871752522422225	-364435143295976	0.00888895006262332	0.503536307997497	-221697188820387	Lix1l	Homo sapiens	Lix1 homolog (mouse)-like
3250278	3250278	chr10	+	71029756	71161635	320	-0.481677434967971	76562372898828	-36434751546289	0.00889898795197976	0.503536307997497	-221795874714267	HK1	Homo sapiens	hexokinase 1
3842315	3842315	chr19	+	56151316	56154835	44	-0.436170170628628	751847273314426	-363756629651709	0.00896699828370412	0.503561497138584	-222461693474953	ZNF580	Homo sapiens	zinc finger protein 580
3707199	3707199	chr17	+	4699352	4701783	44	-0.422895298727624	822968331828798	-363625683081866	0.00898214668252316	0.503561497138584	-222609332465027	PSMB6	Homo sapiens	proteasome (prosome, macropain) subunit, beta type, 6
3825163	3825163	NA	NA	0	0	4	-0.428430665900882	842179380929657	-363465563707293	0.00900070783149166	0.503561497138584	-222789905682377	c19orf50	Homo sapiens	chromosome 19 open reading frame 50
3699779	3699779	NA	NA	0	0	1	0.529663221809102	863711572608129	363383250976681	0.00901026585075753	0.503561497138584	-222882751384429	KARS	Homo sapiens	lysyl-tRNA synthetase
2939213	2939213	chr6	-	3153914	3169632	66	0.802393535525693	737012901561055	363352652472064	0.00901382171971297	0.503561497138584	-222917268518856	Tubb2a	Homo sapiens	tubulin, beta 2A
2568687	2568687	chr2	-	105969445	106134573	322	-0.558486776875588	981634729263998	-363091258247832	0.00904426091812236	0.503982853338712	-223212208219761	FHL2	Homo sapiens	four and a half LIM domains 2
3417075	3417075	chr12	+	56324946	56347881	210	-0.60975421045687	911608874636905	-361906218056348	0.00918367059753314	0.509260982908771	-224550892942251	dgkA	Homo sapiens	diacylglycerol kinase, alpha 80kDa
3695631	3695631	chr16	-	67423716	67427418	56	-0.416412442762764	584045252373024	-361785154314717	0.0091980440156079	0.509260982908771	-224687797224335	Tppp3	Homo sapiens	tubulin polymerization-promoting protein family member 3
2949051	2949051	NA	NA	0	0	4	-0.630617115370651	103831232911118	-361698140601123	0.00920838995037439	0.509260982908771	-224786212712435	BAT1	Homo sapiens	HLA-B associated transcript 1
3822805	3822805	chr19	+	14627312	14676786	154	-0.464177051579616	808868657133244	-361255093849456	0.00926126526575669	0.51023367985535	-225287527639498	Tecr	Homo sapiens	glycoprotein, synaptic 2
2467189	2467189	NA	NA	0	0	4	-0.568869259500186	989215133869625	-361162648261167	0.00927233982745627	0.51023367985535	-225392176461201	rps7	Homo sapiens	ribosomal protein S7; ribosomal protein S7 pseudogene 11; ribosomal protein S7 pseudogene 4; ribosomal protein S7 pseudogene 10
2467189	2467189	NA	NA	0	0	4	-0.568869259500186	989215133869625	-361162648261167	0.00927233982745627	0.51023367985535	-225392176461201	RPS7P10	Homo sapiens	ribosomal protein S7; ribosomal protein S7 pseudogene 11; ribosomal protein S7 pseudogene 4; ribosomal protein S7 pseudogene 10
2467189	2467189	NA	NA	0	0	4	-0.568869259500186	989215133869625	-361162648261167	0.00927233982745627	0.51023367985535	-225392176461201	RPS7P11	Homo sapiens	ribosomal protein S7; ribosomal protein S7 pseudogene 11; ribosomal protein S7 pseudogene 4; ribosomal protein S7 pseudogene 10
2467189	2467189	NA	NA	0	0	4	-0.568869259500186	989215133869625	-361162648261167	0.00927233982745627	0.51023367985535	-225392176461201	RPS7P4	Homo sapiens	ribosomal protein S7; ribosomal protein S7 pseudogene 11; ribosomal protein S7 pseudogene 4; ribosomal protein S7 pseudogene 10
3841076	3841076	chr19	+	54362248	54379681	90	-0.467010373997306	933402170828287	-360762914708487	0.00932039244820686	0.510634138109809	-225844855636779	Myadm	Homo sapiens	myeloid-associated differentiation marker
3940001	3940001	chr22	+	24666807	24813708	140	0.402738356846353	912904006298697	360716286607563	0.00932601533415761	0.510634138109809	-225897678665094	CYTSA	Homo sapiens	cytospin A
3638699	3638699	chr15	-	90439642	90456167	46	-0.406578813025975	765194074490762	-360383334503212	0.00936627362104143	0.511545015979036	-22627498107868	c15orf38	Homo sapiens	chromosome 15 open reading frame 38
3474344	3474344	chr12	-	120634525	120639018	104	-0.54203497126325	864072382344091	-359783321143801	0.00943930192652507	0.511545015979036	-226955426672061	RPLP0P2	Homo sapiens	ribosomal protein, large, P0 pseudogene 2; ribosomal protein, large, P0 pseudogene 3; ribosomal protein, large, P0 pseudogene 6; ribosomal protein, large, P0
3474344	3474344	chr12	-	120634525	120639018	104	-0.54203497126325	864072382344091	-359783321143801	0.00943930192652507	0.511545015979036	-226955426672061	rplP0	Homo sapiens	ribosomal protein, large, P0 pseudogene 2; ribosomal protein, large, P0 pseudogene 3; ribosomal protein, large, P0 pseudogene 6; ribosomal protein, large, P0
3474344	3474344	chr12	-	120634525	120639018	104	-0.54203497126325	864072382344091	-359783321143801	0.00943930192652507	0.511545015979036	-226955426672061	RPLP0P3	Homo sapiens	ribosomal protein, large, P0 pseudogene 2; ribosomal protein, large, P0 pseudogene 3; ribosomal protein, large, P0 pseudogene 6; ribosomal protein, large, P0
3474344	3474344	chr12	-	120634525	120639018	104	-0.54203497126325	864072382344091	-359783321143801	0.00943930192652507	0.511545015979036	-226955426672061	RPLP0P6	Homo sapiens	ribosomal protein, large, P0 pseudogene 2; ribosomal protein, large, P0 pseudogene 3; ribosomal protein, large, P0 pseudogene 6; ribosomal protein, large, P0
3380647	3380647	chr11	-	71051194	71135369	158	-0.510226859176073	465873866627612	-359640232905377	0.00945680879357291	0.511545015979036	-227117792506446	FLJ42102	Homo sapiens	FLJ42102 protein
4022106	4022106	chrX	-	131444464	131624111	204	-0.457939218657575	608609006386861	-359502061094981	0.00947374770103777	0.511545015979036	-22727461479798	Mbnl3	Homo sapiens	muscleblind-like 3 (Drosophila)
2855058	2855058	chr5	-	41676036	41873610	234	-0.785069525732403	695408172281773	-35928731426658	0.00950013979788529	0.511545015979036	-227518416954649	oxct1	Homo sapiens	3-oxoacid CoA transferase 1
2405284	2405284	chr1	-	33360205	33367019	55	-0.872385912038529	816201247473594	-359141328840566	0.00951812692236766	0.511545015979036	-227684202000383	tmem54	Homo sapiens	transmembrane protein 54
3275598	3275598	NA	NA	0	0	4	-0.775700499945315	521395942230304	-35878751716924	0.0095618747344923	0.511545015979036	-228086160428936	GDI2	Homo sapiens	GDP dissociation inhibitor 2
4044637	4044637	chr1	-	1592943	1661509	105	-0.526923837667557	880074508537751	-358681262811419	0.00957505549876712	0.511545015979036	-22820691816826	SLC35E2	Homo sapiens	solute carrier family 35, member E2
3810749	3810749	chr18	-	58038100	58039558	8	162103346352828	689250902026751	357871364760595	0.00967617513722002	0.512004675301619	-22912803603923	MC4R	Homo sapiens	melanocortin 4 receptor
3514290	3514290	chr13	-	51284714	51462826	158	-0.443856659689609	598037389734664	-357612190885752	0.00970877931290849	0.512004675301619	-22942305161482	Dleu7	Homo sapiens	deleted in lymphocytic leukemia, 7
3824316	3824316	chr19	+	17529308	17544430	86	-0.592155101751926	78670064315751	-357593544370512	0.00971112965901992	0.512004675301619	-229444281474977	fam125a	Homo sapiens	family with sequence similarity 125, member A
7385552	7385552	chr17	-	3511721	3511859	4	0.548915217683795	636535166654195	357463630322141	0.00972752219587286	0.512004675301619	-229592211637684	SHPK	Homo sapiens	sedoheptulokinase
4010152	4010152	chrX	-	56763562	56764010	4	-0.933904160475801	276876741072581	-357313615485292	0.00974648852625408	0.512004675301619	-229763068019153	LOC442454	Homo sapiens	similar to ubiquinol-cytochrome c reductase binding protein; ubiquinol-cytochrome c reductase binding protein pseudogene; ubiquinol-cytochrome c reductase binding protein
4010152	4010152	chrX	-	56763562	56764010	4	-0.933904160475801	276876741072581	-357313615485292	0.00974648852625408	0.512004675301619	-229763068019153	LOC727947	Homo sapiens	similar to ubiquinol-cytochrome c reductase binding protein; ubiquinol-cytochrome c reductase binding protein pseudogene; ubiquinol-cytochrome c reductase binding protein
4010152	4010152	chrX	-	56763562	56764010	4	-0.933904160475801	276876741072581	-357313615485292	0.00974648852625408	0.512004675301619	-229763068019153	UQCRB	Homo sapiens	similar to ubiquinol-cytochrome c reductase binding protein; ubiquinol-cytochrome c reductase binding protein pseudogene; ubiquinol-cytochrome c reductase binding protein
3318527	3318527	chr11	+	5895203	5906461	43	-0.644025191236728	219061900265701	-356761542572862	0.00981663431333376	0.513017706019038	-230392190047553	OR52E4	Homo sapiens	olfactory receptor, family 52, subfamily E, member 4
3942916	3942916	chr22	+	31687704	31733987	74	-0.582133507945297	427184779005664	-356650800036798	0.00983077119201912	0.513017706019038	-230518454357546	MGC15705	Homo sapiens	hypothetical protein MGC15705
3608952	3608952	chr15	+	92932400	93114281	191	0.863065513230368	508456739922961	355962789343863	0.0099190973234718	0.513017706019038	-231303392219722	ST8SIA2	Homo sapiens	ST8 alpha-N-acetyl-neuraminide alpha-2,8-sialyltransferase 2
3176689	3176689	chr9	+	84558501	84564999	73	-0.481849821606042	336285801427125	-355342992124521	0.00999940586944166	0.513017706019038	-232011235931604	FLJ43859	Homo sapiens	FAM75-like protein FLJ43859
2584520	2584520	chr2	-	164464125	164637880	168	0.55103140978996	483981505023861	355324171670785	0.0100018555183173	0.513017706019038	-232032740763309	fign	Homo sapiens	fidgetin
3372420	3372420	chr11	-	47681143	47736910	134	-0.465443425003397	348880715153766	-354615927696541	0.010094515923217	0.513017706019038	-232842464500448	agbl2	Homo sapiens	ATP/GTP binding protein-like 2
3600960	3600960	chr15	+	72978047	73039459	165	-0.450367542459293	705390048935516	-354545177271247	0.010103823455024	0.513017706019038	-232923401751209	BBS4	Homo sapiens	Bardet-Biedl syndrome 4
3792776	3792776	chr18	+	67068301	67509385	340	0.701199920923784	620128112665646	354421963132975	0.0101200551095581	0.513017706019038	-233064377999779	Dok6	Homo sapiens	docking protein 6
2537290	2537290	chr2	-	628770	677439	136	-0.468138801221915	833350461400762	-354138939841881	0.0101574467593265	0.513017706019038	-233388303957107	TMEM18	Homo sapiens	transmembrane protein 18
3394076	3394076	NA	NA	0	0	4	0.62010999168344	118876454394884	354116642516902	0.0101603989506044	0.513017706019038	-233413829801497	RPS25	Homo sapiens	ribosomal protein S25 pseudogene 8; ribosomal protein S25
3394076	3394076	NA	NA	0	0	4	0.62010999168344	118876454394884	354116642516902	0.0101603989506044	0.513017706019038	-233413829801497	RPS25P8	Homo sapiens	ribosomal protein S25 pseudogene 8; ribosomal protein S25
3719474	3719474	chr17	+	35766988	35839829	144	0.580738796593318	659664322193543	354089332058646	0.0101640161578393	0.513017706019038	-233445095864311	Tada2a	Homo sapiens	transcriptional adaptor 2 (ADA2 homolog, yeast)-like
2699726	2699726	chr3	-	146232968	146262608	154	-0.414931267385781	682283027187323	-353898484727224	0.0101893325651963	0.513017706019038	-233663622510157	plscr1	Homo sapiens	phospholipid scramblase 1
3563317	3563317	chr14	-	50044053	50329613	150	103178064292319	116490490311604	353883033375601	0.0101913852266183	0.513017706019038	-233681317683862	RPS29P3	Homo sapiens	ribosomal protein S29 pseudogene 11; ribosomal protein S29 pseudogene 16; ribosomal protein S29 pseudogene 17; ribosomal protein S29 pseudogene 3; ribosomal protein S29 pseudogene 9; ribosomal protein S29
3563317	3563317	chr14	-	50044053	50329613	150	103178064292319	116490490311604	353883033375601	0.0101913852266183	0.513017706019038	-233681317683862	RPS29P17	Homo sapiens	ribosomal protein S29 pseudogene 11; ribosomal protein S29 pseudogene 16; ribosomal protein S29 pseudogene 17; ribosomal protein S29 pseudogene 3; ribosomal protein S29 pseudogene 9; ribosomal protein S29
3563317	3563317	chr14	-	50044053	50329613	150	103178064292319	116490490311604	353883033375601	0.0101913852266183	0.513017706019038	-233681317683862	RPS29	Homo sapiens	ribosomal protein S29 pseudogene 11; ribosomal protein S29 pseudogene 16; ribosomal protein S29 pseudogene 17; ribosomal protein S29 pseudogene 3; ribosomal protein S29 pseudogene 9; ribosomal protein S29
3563317	3563317	chr14	-	50044053	50329613	150	103178064292319	116490490311604	353883033375601	0.0101913852266183	0.513017706019038	-233681317683862	RPS29P9	Homo sapiens	ribosomal protein S29 pseudogene 11; ribosomal protein S29 pseudogene 16; ribosomal protein S29 pseudogene 17; ribosomal protein S29 pseudogene 3; ribosomal protein S29 pseudogene 9; ribosomal protein S29
3563317	3563317	chr14	-	50044053	50329613	150	103178064292319	116490490311604	353883033375601	0.0101913852266183	0.513017706019038	-233681317683862	RPS29P11	Homo sapiens	ribosomal protein S29 pseudogene 11; ribosomal protein S29 pseudogene 16; ribosomal protein S29 pseudogene 17; ribosomal protein S29 pseudogene 3; ribosomal protein S29 pseudogene 9; ribosomal protein S29
3563317	3563317	chr14	-	50044053	50329613	150	103178064292319	116490490311604	353883033375601	0.0101913852266183	0.513017706019038	-233681317683862	RPS29P16	Homo sapiens	ribosomal protein S29 pseudogene 11; ribosomal protein S29 pseudogene 16; ribosomal protein S29 pseudogene 17; ribosomal protein S29 pseudogene 3; ribosomal protein S29 pseudogene 9; ribosomal protein S29
3870494	3870494	chr19	-	54610357	54619036	55	-0.3675169916096	751756064784025	-353876496025167	0.0101922538275592	0.513017706019038	-233688804507182	TFPT	Homo sapiens	TCF3 (E2A) fusion partner (in childhood Leukemia)
2901333	2901333	chr6	+	30026686	30033108	59	-0.78333735161226	697703137724302	-353552405536528	0.0102354159746207	0.513017706019038	-234060061196393	ZNRD1	Homo sapiens	zinc ribbon domain containing 1
2331158	2331158	chr1	+	39456886	39471731	55	-0.469260450912605	845524081060625	-353218015099425	0.0102801582592718	0.513017706019038	-234443313757513	AKIRIN1	Homo sapiens	akirin 1
3554818	3554818	chr14	+	105939309	105946496	93	-0.665278225201398	84204410425492	-352966794332394	0.0103139121071926	0.513017706019038	-234731375125961	CRIP2	Homo sapiens	cysteine-rich protein 2
3212306	3212306	NA	NA	0	0	4	0.841587101930697	102421392857753	352473780662074	0.0103805038278032	0.513017706019038	-235297015046503	LOC644063	Homo sapiens	heterogeneous nuclear ribonucleoprotein K; similar to heterogeneous nuclear ribonucleoprotein K
3212306	3212306	NA	NA	0	0	4	0.841587101930697	102421392857753	352473780662074	0.0103805038278032	0.513017706019038	-235297015046503	Hnrnpk	Homo sapiens	heterogeneous nuclear ribonucleoprotein K; similar to heterogeneous nuclear ribonucleoprotein K
2920906	2920906	chr6	+	109715805	109765105	113	-0.427793247233378	703705213811045	-352163871707979	0.010422602585341	0.513017706019038	-235652798918908	smpd2	Homo sapiens	sphingomyelin phosphodiesterase 2, neutral membrane (neutral sphingomyelinase)
3343202	3343202	chr11	+	85955815	86006332	116	0.716756698569954	658855278588276	352133063165014	0.0104267978196773	0.513017706019038	-23568817731789	eed	Homo sapiens	embryonic ectoderm development
3474975	3474975	NA	NA	0	0	4	-0.491750133380947	837864417309417	-35181458788013	0.0104702726634129	0.513017706019038	-236053991402365	ANAPC5	Homo sapiens	anaphase promoting complex subunit 5
3607870	3607870	chr15	+	90544723	90625422	110	0.446428310020552	703184971707707	351793789934188	0.0104731186213756	0.513017706019038	-236077887080783	ZNF710	Homo sapiens	zinc finger protein 710
3031383	3031383	chr7	+	150067849	150071123	50	-0.432525269734106	768005101038903	-351785221445475	0.0104742913642971	0.513017706019038	-23608773201984	REPIN1	Homo sapiens	replication initiator 1
3222170	3222170	chr9	-	117781857	118013652	401	0.92930236985795	110122718978187	35162896902952	0.0104957022041815	0.513017706019038	-236267284331516	TNC	Homo sapiens	tenascin C
3349948	3349948	chr11	+	114310188	114334941	160	-0.383834663484365	999809417541966	-351510610848088	0.0105119521580691	0.513017706019038	-236403320659968	Rexo2	Homo sapiens	REX2, RNA exonuclease 2 homolog (S. cerevisiae)
2361401	2361401	chr1	+	156182825	156213108	126	-0.448701073548795	774395197115945	-35121001682165	0.0105533451454149	0.513017706019038	-236748923863523	BGLAP	Homo sapiens	bone gamma-carboxyglutamate (gla) protein; polyamine-modulated factor 1
2361401	2361401	chr1	+	156182825	156213108	126	-0.448701073548795	774395197115945	-35121001682165	0.0105533451454149	0.513017706019038	-236748923863523	pmf1	Homo sapiens	bone gamma-carboxyglutamate (gla) protein; polyamine-modulated factor 1
2844249	2844249	NA	NA	0	0	4	0.539888053152158	111572139269871	350863705996145	0.0106012531925018	0.513017706019038	-237147288379306	Canx	Homo sapiens	calnexin
3850166	3850166	chr19	-	10327861	10341942	49	-0.91386864574028	763714410135976	-350846846532362	0.0106035915257388	0.513017706019038	-237166687414611	S1PR2	Homo sapiens	sphingosine-1-phosphate receptor 2
3510126	3510126	chr13	-	38210725	38465121	224	120707879504878	778597415126476	350762129635049	0.0106153498707436	0.513017706019038	-237264173013351	Trpc4	Homo sapiens	transient receptor potential cation channel, subfamily C, member 4
2550175	2550175	chr2	-	42659207	42721237	53	-0.461634873123235	470473462553357	-350347603142706	0.0106730889757307	0.513017706019038	-237741361471991	KCNG3	Homo sapiens	potassium voltage-gated channel, subfamily G, member 3
3337516	3337516	chr11	+	68080079	68216741	370	0.390955648762671	72289736468928	350028002906416	0.0107178387774463	0.513017706019038	-238109482243441	LRP5	Homo sapiens	low density lipoprotein receptor-related protein 5
3392881	3392881	NA	NA	0	0	4	0.535634959686218	100217526161182	349798974032415	0.0107500322895093	0.513017706019038	-238373392795321	ZNF259	Homo sapiens	zinc finger protein 259
3377471	3377471	NA	NA	0	0	4	-0.470491604628199	124258784948786	-349400597843825	0.0108062806600918	0.513017706019038	-238832663998163	Fau	Homo sapiens	Finkel-Biskis-Reilly murine sarcoma virus (FBR-MuSV) ubiquitously expressed
3063536	3063536	chr7	-	99469746	99530952	132	-0.560336056593159	654516071329994	-349252242936101	0.0108273091079329	0.513017706019038	-239003767917688	TRIM4	Homo sapiens	tripartite motif-containing 4
2727226	2727226	chr4	+	54243812	55228233	750	-0.520539982064877	991702245502094	-349214917979086	0.0108326066977155	0.513017706019038	-239046822480468	pdgfra	Homo sapiens	platelet-derived growth factor receptor, alpha polypeptide
3919785	3919785	chr21	+	37441997	37445453	43	0.483623871313513	919697029898441	349185264507567	0.0108368174679003	0.513017706019038	-23908102969457	Cbr1	Homo sapiens	carbonyl reductase 1
3807474	3807474	chr18	-	47008039	47013624	36	0.661249502849805	814202313813166	3491424042608	0.0108429067313994	0.513017706019038	-239130474533216	C18orf32	Homo sapiens	chromosome 18 open reading frame 32
4004575	4004575	chrX	-	34547815	34675407	47	0.366724604150154	111336386269803	3490136806671	0.0108612171643665	0.513017706019038	-239278993371604	TMEM47	Homo sapiens	transmembrane protein 47
3228463	3228463	chr9	-	135973110	136024560	226	0.439192037862129	681898908990587	348482399384067	0.0109371459023477	0.513251193491962	-239892285362016	RALGDS	Homo sapiens	ral guanine nucleotide dissociation stimulator
2992695	2992695	chr7	+	23145402	23215036	237	-0.450952798536169	653462772866178	-348380275379812	0.010951807014765	0.513251193491962	-240010230733762	KLHL7	Homo sapiens	kelch-like 7 (Drosophila)
3471427	3471427	chr12	-	111347963	111455539	122	-0.37696631320178	438222020340704	-347980946337685	0.0110093405966873	0.513251193491962	-240471601648779	myl2	Homo sapiens	myosin, light chain 2, regulatory, cardiac, slow
3227645	3227645	chr9	-	134399195	134406646	103	-0.374629747131078	846612972701209	-347948293356278	0.0110140595860205	0.513251193491962	-240509340202262	Uck1	Homo sapiens	uridine-cytidine kinase 1
2686213	2686213	chr3	-	99536204	99833556	348	-0.427172561810746	300807493747685	-347881090688708	0.011023778586391	0.513251193491962	-240587015329845	FILIP1L	Homo sapiens	filamin A interacting protein 1-like
3400586	3400586	chr12	+	1639506	1756375	120	0.588886405770753	844206036496716	347842347336501	0.0110293859670936	0.513251193491962	-240631799828853	wnt5b	Homo sapiens	wingless-type MMTV integration site family, member 5B
3392877	3392877	NA	NA	0	0	4	0.674334925957053	878918823852889	347202311663637	0.0111224686618052	0.513770178765347	-241372016937183	ZNF259	Homo sapiens	zinc finger protein 259
3318595	3318595	chr11	+	6226798	6232362	33	-0.542613421120103	410783415039911	-34683299203113	0.0111765678082833	0.513770178765347	-24179947201811	C11orf42	Homo sapiens	chromosome 11 open reading frame 42
2328504	2328504	NA	NA	0	0	4	0.892693481532782	792541915769514	346803117181073	0.0111809564409564	0.513770178765347	-241834060012344	Khdrbs1	Homo sapiens	KH domain containing, RNA binding, signal transduction associated 1
2902935	2902935	chr6	+	31938843	31949212	85	-0.442171284484575	671189101918973	-346798367597502	0.0111816543297805	0.513770178765347	-241839559048579	stk19	Homo sapiens	serine/threonine kinase 19
3470291	3470291	NA	NA	0	0	4	-0.455061540391418	851336270848086	-346684863868958	0.0111983462797436	0.513770178765347	-241970984693371	SART3	Homo sapiens	squamous cell carcinoma antigen recognized by T cells 3
3825161	3825161	NA	NA	0	0	4	-0.511277260872602	890585983552031	-346588718802904	0.0112125066034384	0.513770178765347	-242082328484389	c19orf50	Homo sapiens	chromosome 19 open reading frame 50
3601051	3601051	chr15	+	73343973	73597739	339	0.754898720888226	679816008902176	346330643877772	0.0112506122468265	0.513770178765347	-242381280397742	NEO1	Homo sapiens	neogenin homolog 1 (chicken)
2380554	2380554	chr1	+	218458559	218504916	89	0.413971511966823	671271944114437	345713152887424	0.0113423583898258	0.514738692244093	-243097050853033	RRP15	Homo sapiens	ribosomal RNA processing 15 homolog (S. cerevisiae)
3886938	3886938	chr20	+	44098366	44110153	89	-0.493063760871338	557822204095647	-345637333964286	0.0113536793139389	0.514738692244093	-243184983095305	WFDC2	Homo sapiens	WAP four-disulfide core domain 2
3875908	3875908	chr20	+	9049224	9461889	516	128423049119671	73665893398777	345560310436256	0.0113651926560564	0.514738692244093	-243274322698226	Plcb4	Homo sapiens	phospholipase C, beta 4
2536354	2536354	NA	NA	0	0	4	-0.410880724317076	11858087149317	-345131149122338	0.0114295752382431	0.514738692244093	-243772296934349	2002-09-01	Homo sapiens	septin 2
2400177	2400177	chr1	-	20808890	20812693	36	-0.588413355773021	953280630847383	-345051836589339	0.0114415169201663	0.514738692244093	-24386436190335	Camk2n1	Homo sapiens	calcium/calmodulin-dependent protein kinase II inhibitor 1
3217242	3217242	chr9	-	101050393	101471526	424	0.971265044380633	813532752452055	344797920189992	0.0114798389077495	0.514738692244093	-244159178681675	Gabbr2	Homo sapiens	gamma-aminobutyric acid (GABA) B receptor, 2
3551690	3551690	NA	NA	0	0	4	0.374488432108147	755986255907417	344695501234699	0.0114953357275813	0.514738692244093	-24427812694511	YY1	Homo sapiens	YY1 transcription factor
3360719	3360719	chr11	-	6023285	6024301	15	-0.357309878568004	489832233935688	-344622827727681	0.0115063455787982	0.514738692244093	-244362540269075	OR56A4	Homo sapiens	olfactory receptor, family 56, subfamily A, member 4
3678369	3678369	chr16	-	4846979	4852988	93	-0.387587567948006	729585916096066	-344483186906065	0.0115275329170522	0.514738692244093	-244524764792739	rogdi	Homo sapiens	rogdi homolog (Drosophila)
3529156	3529156	chr14	+	23938981	23979056	103	0.4646368609561	726690104943256	344473122359684	0.0115290616181154	0.514738692244093	-244536458362579	ngdn	Homo sapiens	neuroguidin, EIF4E binding protein
2874371	2874371	chr5	-	127593463	128023133	633	-180130101259151	970115232058539	-344066744705761	0.0115909702073254	0.515471860163886	-245008758810453	Fbn2	Homo sapiens	fibrillin 2
2501140	2501140	chr2	+	113762991	113767091	32	-0.551944931457773	560404612064176	-343935342619309	0.0116110653755394	0.515471860163886	-245161538556905	IL1F6	Homo sapiens	interleukin 1 family, member 6 (epsilon)
3753474	3753474	chr17	-	33519539	33521366	12	-0.728493103917496	53476563202691	-343904813765085	0.0116157395230243	0.515471860163886	-2451970384196	AMAC1L3	Homo sapiens	acyl-malonyl condensing enzyme 1-like 3; acyl-malonyl condensing enzyme 1-like 2; acyl-malonyl condensing enzyme 1-like 1; acyl-malonyl condensing enzyme 1
3753474	3753474	chr17	-	33519539	33521366	12	-0.728493103917496	53476563202691	-343904813765085	0.0116157395230243	0.515471860163886	-2451970384196	AMAC1L1	Homo sapiens	acyl-malonyl condensing enzyme 1-like 3; acyl-malonyl condensing enzyme 1-like 2; acyl-malonyl condensing enzyme 1-like 1; acyl-malonyl condensing enzyme 1
3753474	3753474	chr17	-	33519539	33521366	12	-0.728493103917496	53476563202691	-343904813765085	0.0116157395230243	0.515471860163886	-2451970384196	Amac1	Homo sapiens	acyl-malonyl condensing enzyme 1-like 3; acyl-malonyl condensing enzyme 1-like 2; acyl-malonyl condensing enzyme 1-like 1; acyl-malonyl condensing enzyme 1
3753474	3753474	chr17	-	33519539	33521366	12	-0.728493103917496	53476563202691	-343904813765085	0.0116157395230243	0.515471860163886	-2451970384196	AMAC1L2	Homo sapiens	acyl-malonyl condensing enzyme 1-like 3; acyl-malonyl condensing enzyme 1-like 2; acyl-malonyl condensing enzyme 1-like 1; acyl-malonyl condensing enzyme 1
2954489	2954489	chr6	-	43193381	43197291	43	-0.546129939782442	781319347726485	-343449946817951	0.0116856244976274	0.517457102147425	-24572616333345	C6orf108	Homo sapiens	chromosome 6 open reading frame 108
3020444	3020444	chr7	+	116502563	116559457	173	-0.413574252652802	939278288466142	-343123699939906	0.0117360291566743	0.517457102147425	-246105892163248	Capza2	Homo sapiens	capping protein (actin filament) muscle Z-line, alpha 2
4007216	4007216	chrX	-	47510922	47518560	71	0.480885689180077	870751472519096	342947395214505	0.0117633660241306	0.517457102147425	-246311175609458	UXT	Homo sapiens	ubiquitously-expressed transcript
3944129	3944129	chr22	+	35745638	35790194	67	0.504738207319752	8197832257319	342698289694433	0.0118021087083427	0.517457102147425	-246601317846068	hmox1	Homo sapiens	heme oxygenase (decycling) 1
2413519	2413519	chr1	-	54382610	54413323	94	0.461069992948112	702905930549152	342249028357582	0.0118723311216831	0.517457102147425	-24712486074039	hspb11	Homo sapiens	heat shock protein family B (small), member 11
3740523	3740523	NA	NA	0	0	4	-0.634221161052636	10628029986102	-341850401787177	0.0119350181890676	0.517457102147425	-247589689411404	Prpf8	Homo sapiens	PRP8 pre-mRNA processing factor 8 homolog (S. cerevisiae)
3362775	3362775	NA	NA	0	0	4	-0.553266834167635	11968923056615	-341809019301751	0.0119415464203264	0.517457102147425	-247637960259502	EIF4G2	Homo sapiens	eukaryotic translation initiation factor 4 gamma, 2
3351359	3351359	chr11	+	118271889	118302191	73	0.930364876382572	740175296596691	341797287582295	0.0119433978437591	0.517457102147425	-247651645332549	atp5l	Homo sapiens	ATP synthase, H+ transporting, mitochondrial F0 complex, subunit G
3695699	3695699	chr16	-	67471934	67515314	93	-0.407892431536078	932005378036649	-341643376330551	0.0119677159392719	0.517457102147425	-247831205130936	atp6v0d1	Homo sapiens	ATPase, H+ transporting, lysosomal 38kDa, V0 subunit d1
3844026	3844026	NA	NA	0	0	4	-0.629808570407713	104291831455804	-341505149211795	0.0119896016580431	0.517457102147425	-247992501996738	Rps5	Homo sapiens	ribosomal protein S5
3110789	3110789	chr8	+	106330551	106816760	391	-134948436916787	644541016654121	-341320777108926	0.0120188611008444	0.517704797829133	-2482076966773	Zfpm2	Homo sapiens	zinc finger protein, multitype 2
3369366	3369366	chr11	-	35259698	35442682	258	0.95055599954417	512180171959589	340766073084168	0.0121073588260092	0.518686567344522	-248855487473675	Slc1a2	Homo sapiens	solute carrier family 1 (glial high affinity glutamate transporter), member 2
2489258	2489258	chr2	+	74682048	74685071	53	-0.369179116181471	724285079124994	-340734930739774	0.0121123481720542	0.518686567344522	-248891871643769	Ino80b	Homo sapiens	INO80 complex subunit B
2565268	2565268	NA	NA	0	0	2	0.841231077017886	70211454757836	34021982358098	0.0121951978570488	0.520210271378879	-249493922930885	SNRNP200	Homo sapiens	similar to U5 snRNP-specific protein, 200 kDa; small nuclear ribonucleoprotein 200kDa (U5)
2565268	2565268	NA	NA	0	0	2	0.841231077017886	70211454757836	34021982358098	0.0121951978570488	0.520210271378879	-249493922930885	LOC652147	Homo sapiens	similar to U5 snRNP-specific protein, 200 kDa; small nuclear ribonucleoprotein 200kDa (U5)
3790259	3790259	chr18	+	56338618	56428459	201	0.646496889798959	838467374973229	339889024911166	0.0122487269123289	0.521031846074196	-249880797188857	MALT1	Homo sapiens	mucosa associated lymphoid tissue lymphoma translocation gene 1
2565163	2565163	NA	NA	0	0	4	-0.417437783788584	102956655686973	-339720031607996	0.0122761711504149	0.521031846074196	-250078510057096	STARD7	Homo sapiens	StAR-related lipid transfer (START) domain containing 7
2696415	2696415	chr3	-	134318770	134370476	202	-0.725862318225336	559402291032479	-339549829801613	0.0123038789576532	0.521031846074196	-250277686349575	KY	Homo sapiens	kyphoscoliosis peptidase
2775500	2775500	NA	NA	0	0	4	-0.499925572922917	100109847653939	-339035583792776	0.0123880071876839	0.521031846074196	-250879777317867	HNRNPD	Homo sapiens	heterogeneous nuclear ribonucleoprotein D (AU-rich element RNA binding protein 1, 37kDa)
3634588	3634588	chr15	-	78570177	78612776	168	0.518803731736998	638758296083313	338734610454254	0.0124375337445212	0.521031846074196	-251232373871319	Wdr61	Homo sapiens	WD repeat domain 61
4034193	4034193	chrY	-	8651351	9458885	240	-0.453162821385384	480900195820191	-338662004063394	0.0124495135247807	0.521031846074196	-251317456976474	RBMY1F	Homo sapiens	RNA binding motif protein, Y-linked, family 1, member F; RNA binding motif protein, Y-linked, family 1, member J
4034193	4034193	chrY	-	8651351	9458885	240	-0.453162821385384	480900195820191	-338662004063394	0.0124495135247807	0.521031846074196	-251317456976474	RBMY1J	Homo sapiens	RNA binding motif protein, Y-linked, family 1, member F; RNA binding motif protein, Y-linked, family 1, member J
2471978	2471978	chr2	+	20646845	20649492	27	-0.726580690543559	931878985348508	-338370193519129	0.0124977872853509	0.521031846074196	-25165950326257	RHOB	Homo sapiens	ras homolog gene family, member B
3898913	3898913	chr20	-	16531783	16533647	12	-0.503981542054405	410093458876744	-337617474600527	0.0126232461665392	0.521031846074196	-252542475265343	LOC100131642	Homo sapiens	PP5241
2748061	2748061	chr4	+	154073867	154260469	279	-0.524084250737971	746915389681576	-337583413236743	0.0126289554578457	0.521031846074196	-252582453569182	trim2	Homo sapiens	tripartite motif-containing 2
3275729	3275729	chr10	-	6052657	6104313	140	-0.656542277106525	455095430651047	-337432652454822	0.0126542592241592	0.521031846074196	-252759427353176	IL2RA	Homo sapiens	interleukin 2 receptor, alpha
3848871	3848871	chr19	-	8367012	8373226	47	-0.464152687485186	757269494556055	-33717968086639	0.0126968414380722	0.521031846074196	-253056470402368	Cd320	Homo sapiens	CD320 molecule
3066751	3066751	chr7	-	105683372	105816782	192	-0.358213551054767	903136120137495	-337089857625565	0.0127119984842574	0.521031846074196	-253161968391144	SYPL1	Homo sapiens	synaptophysin-like 1
2356205	2356205	chr1	+	145516202	145523728	47	-0.472119138890364	788252506110438	-337050330989556	0.0127186745301703	0.521031846074196	-253208397031985	PEX11B	Homo sapiens	peroxisomal biogenesis factor 11 beta
3758967	3758967	chr17	-	42282417	42298913	152	0.401255094091283	81465216945862	336352652098125	0.012837138903923	0.521031846074196	-254028338966337	UBTF	Homo sapiens	upstream binding transcription factor, RNA polymerase I
3381540	3381540	chr11	-	73111532	73312350	218	-0.390314112419573	780855745418363	-336323969784278	0.0128420345729171	0.521031846074196	-254062065317202	fam168a	Homo sapiens	family with sequence similarity 168, member A
3742424	3742424	NA	NA	0	0	4	-0.482343109682951	831062004009137	-335946186121832	0.0129067057547668	0.521031846074196	-254506415647362	SPAG7	Homo sapiens	sperm associated antigen 7
3743515	3743515	NA	NA	0	0	4	-0.542763734193191	760694786710671	-335778668360483	0.0129354950519543	0.521031846074196	-25470352789575	dullard	Homo sapiens	dullard homolog (Xenopus laevis)
2868283	2868283	chr5	-	96496574	96519673	95	0.551167070096816	771895024973983	335763987247066	0.0129380214291324	0.521031846074196	-254720804907548	RIOK2	Homo sapiens	RIO kinase 2 (yeast)
3965697	3965697	chr22	-	50683612	50689834	176	-0.393842110808682	63979445049999	-335619915441737	0.0129628421377418	0.521031846074196	-254890370671996	Hdac10	Homo sapiens	histone deacetylase 10
3740534	3740534	NA	NA	0	0	4	-0.401034742648235	108970706741916	-335515458171132	0.0129808702481966	0.521031846074196	-255013333930144	Prpf8	Homo sapiens	PRP8 pre-mRNA processing factor 8 homolog (S. cerevisiae)
4012868	4012868	chrX	-	73802488	73888108	87	0.458698584259622	864696863032232	335405260157844	0.0129999185358825	0.521031846074196	-255143074965832	RLIM	Homo sapiens	ring finger protein, LIM domain interacting; similar to ring finger protein (C3H2C3 type) 6
4012868	4012868	chrX	-	73802488	73888108	87	0.458698584259622	864696863032232	335405260157844	0.0129999185358825	0.521031846074196	-255143074965832	LOC645453	Homo sapiens	ring finger protein, LIM domain interacting; similar to ring finger protein (C3H2C3 type) 6
2775476	2775476	NA	NA	0	0	4	-0.382889242709231	112235293323313	-335391950095808	0.0130022212928401	0.521031846074196	-255158746884035	HNRNPD	Homo sapiens	heterogeneous nuclear ribonucleoprotein D (AU-rich element RNA binding protein 1, 37kDa)
2962767	2962767	chr6	-	83870889	83900987	157	0.45003551305118	95218905972515	335369304566755	0.0130061401807408	0.521031846074196	-255185411525452	Pgm3	Homo sapiens	phosphoglucomutase 3
3415273	3415273	chr12	+	52463050	52471267	52	-0.357324424464506	800543236718683	-335249673633989	0.0130268639370093	0.521031846074196	-255326288842262	C12orf44	Homo sapiens	chromosome 12 open reading frame 44
2320065	2320065	NA	NA	0	0	4	-0.39895057300398	108521293041482	-334950472442251	0.0130788512584806	0.521031846074196	-25567873374008	TARDBP	Homo sapiens	TAR DNA binding protein
2530599	2530599	chr2	+	228336878	228425923	175	-0.470481391580647	952389948467255	-334884051123013	0.0130904226080552	0.521031846074196	-255756995402987	AGFG1	Homo sapiens	ArfGAP with FG repeats 1
3417457	3417457	chr12	+	56552065	56557265	101	0.418293618008578	124607338027751	334821775914377	0.0131012817116441	0.521031846074196	-255830378619824	myl6	Homo sapiens	myosin, light chain 6, alkali, smooth muscle and non-muscle
3916527	3916527	chr21	+	26979771	27091455	174	128545216125568	68675435234237	334733872478685	0.0131166262593493	0.521031846074196	-255933972485603	Jam2	Homo sapiens	junctional adhesion molecule 2
3927105	3927105	chr21	-	26870083	26980158	161	0.508059422055297	697706545619795	334458932135826	0.0131647457807192	0.521031846074196	-256258072650354	mrpl39	Homo sapiens	mitochondrial ribosomal protein L39
4016396	4016396	chrX	-	102507932	102510160	35	0.545764066093553	772780349462923	333990401148189	0.0132471873847296	0.521031846074196	-256810670841656	TCEAL8	Homo sapiens	transcription elongation factor A (SII)-like 8
3830484	3830484	chr19	+	35935757	35942649	34	-0.449820424239892	395729662908532	-333270793437302	0.0133748964019687	0.521031846074196	-25766011358708	FFAR2	Homo sapiens	free fatty acid receptor 2
3554592	3554592	chr14	+	105707682	105719499	72	-0.454549380950859	826502993339019	-333233253415563	0.0133815950541425	0.521031846074196	-257704450581907	BTBD6	Homo sapiens	BTB (POZ) domain containing 6
3744620	3744620	chr17	-	8688532	8702702	35	-0.453081929542584	503325531864004	-333200340582052	0.0133874710119373	0.521031846074196	-257743324534207	MFSD6L	Homo sapiens	major facilitator superfamily domain containing 6-like
4037708	4037708	chrM	-	4433	15868	182	0.68318179588589	975218436499255	333121392596866	0.0134015770339055	0.521031846074196	-257836578842725	ND6	Homo sapiens	NADH-ubiquinone oxidoreductase chain 6
3586834	3586834	chr15	+	31195968	31235308	154	0.407586263995125	676847203039275	332937175893638	0.0134345544255123	0.521031846074196	-258054218392786	Mtmr15	Homo sapiens	myotubularin related protein 15
3959653	3959653	NA	NA	0	0	4	0.362222727841086	108909043607683	332917598370073	0.0134380642292394	0.521031846074196	-258077351247399	eif3d	Homo sapiens	eukaryotic translation initiation factor 3, subunit D
3309215	3309215	chr10	-	120631561	120840532	315	0.559193155088819	962684017671067	332891196629442	0.013442799028454	0.521031846074196	-258108548630389	eif3a	Homo sapiens	eukaryotic translation initiation factor 3, subunit A
2989112	2989112	chr7	+	6615660	6629161	98	-0.435271739786742	847673276795998	-332790544793687	0.013460866129593	0.521031846074196	-258227493672093	ZDHHC4	Homo sapiens	zinc finger, DHHC-type containing 4
3588658	3588658	chr15	+	36832392	37102440	350	-0.483721008186482	810235065430936	-332595688772569	0.0134959175686477	0.521031846074196	-258457812380671	c15orf41	Homo sapiens	chromosome 15 open reading frame 41
3165957	3165957	chr9	+	27524302	27526496	12	-0.858616620335358	265456303753977	-332534204419574	0.0135069980618912	0.521031846074196	-258530499700605	IFNK	Homo sapiens	interferon, kappa
3558270	3558270	chr14	-	24895702	24900140	64	-0.4073686034052	671296419724937	-332353772922271	0.0135395715643165	0.521031846074196	-258743843772683	Cbln3	Homo sapiens	cerebellin 3 precursor
3361029	3361029	NA	NA	0	0	4	-0.511931584757493	103662448954426	-332280993541992	0.0135527345162582	0.521031846074196	-258829914242656	taf10	Homo sapiens	TAF10 RNA polymerase II, TATA box binding protein (TBP)-associated factor, 30kDa
2550522	2550522	chr2	-	43440244	43453745	52	-0.435903951394984	936858981375997	-332245020760726	0.0135592456936924	0.521031846074196	-25887245969511	ZFP36L2	Homo sapiens	zinc finger protein 36, C3H type-like 2
3333668	3333668	chr11	+	62554904	62557863	53	-0.401705261379011	854788046062817	-332236895548717	0.0135607168483087	0.521031846074196	-258882069782448	Tmem179b	Homo sapiens	transmembrane protein 179B
3535674	3535674	chr14	+	52456049	52472132	78	0.737051483244111	885232743241669	331917120472484	0.0136187526034992	0.521031846074196	-259260370867597	c14orf166	Homo sapiens	chromosome 14 open reading frame 166
3867458	3867458	chr19	-	49340354	49375559	130	-0.369642639300389	667733152826225	-331803646376287	0.0136394113784723	0.521031846074196	-259394654219237	Plekha4	Homo sapiens	pleckstrin homology domain containing, family A (phosphoinositide binding specific) member 4
3849865	3849865	chr19	-	9920956	9938489	75	-0.441225609340697	705075117349832	-331705496332541	0.0136573075985012	0.521031846074196	-259510820631868	fbxl12	Homo sapiens	F-box and leucine-rich repeat protein 12
3743167	3743167	chr17	-	6546498	6554944	61	-0.451685809714194	791740204988379	-331699426810671	0.0136584151190228	0.521031846074196	-259518004798246	med31	Homo sapiens	mediator complex subunit 31
3910360	3910360	chr20	-	52557877	52687374	159	-0.568736600178513	538839909010262	-331120281148631	0.0137645407252665	0.522661501938505	-26020379009844	BCAS1	Homo sapiens	breast carcinoma amplified sequence 1
3226644	3226644	chr9	-	131483158	131486462	52	-0.541490036501997	756563428182368	-33081509776481	0.013820822016498	0.522661501938505	-260565391784784	Zdhhc12	Homo sapiens	zinc finger, DHHC-type containing 12
3138811	3138811	chr8	-	67542195	67655143	105	-0.377375994029769	752788614000171	-330090869465788	0.0139553795371899	0.522661501938505	-26142412346687	Vcpip1	Homo sapiens	valosin containing protein (p97)/p47 complex interacting protein 1
3726569	3726569	chr17	+	48623667	48633741	146	-0.752337160523172	848991775458201	-329989516839044	0.0139743228026262	0.522661501938505	-26154436845963	SPATA20	Homo sapiens	spermatogenesis associated 20
3074640	3074640	chr7	-	135562772	135684122	146	-0.337860296666413	104053501394415	-329961156222902	0.0139796284987014	0.522661501938505	-261578018599246	LUZP6	Homo sapiens	myotrophin; leucine zipper protein 6
3074640	3074640	chr7	-	135562772	135684122	146	-0.337860296666413	104053501394415	-329961156222902	0.0139796284987014	0.522661501938505	-261578018599246	mtpn	Homo sapiens	myotrophin; leucine zipper protein 6
3867965	3867965	chr19	-	50138555	50145289	53	-0.522112316036026	104076839055235	-329918013289247	0.0139877038364957	0.522661501938505	-261629210645893	Rras	Homo sapiens	related RAS viral (r-ras) oncogene homolog
3890333	3890333	chr20	+	55202997	55278161	129	144172690884909	737653124013379	329853736098407	0.0139997443475457	0.522661501938505	-261705485637026	TFAP2C	Homo sapiens	transcription factor AP-2 gamma (activating enhancer binding protein 2 gamma)
4013434	4013434	chrX	-	77385252	77427959	90	-0.478792144614042	75793115859943	-329683315947863	0.0140317219142751	0.522661501938505	-261907748942633	taf9b	Homo sapiens	TAF9B RNA polymerase II, TATA box binding protein (TBP)-associated factor, 31kDa
2390135	2390135	chr1	+	247751611	247752615	24	-0.390223848762293	416725536934514	-329656589683279	0.0140367439661509	0.522661501938505	-261939473379793	OR2G2	Homo sapiens	olfactory receptor, family 2, subfamily G, member 2
2968259	2968259	NA	NA	0	0	1	-0.403296266114278	101076607069023	-329648889247552	0.0140381912917771	0.522661501938505	-261948614119664	snx3	Homo sapiens	sorting nexin 3
2440784	2440784	chr1	-	161274528	161279725	60	-0.401355873284951	474837078712283	-329600342497989	0.0140473195435715	0.522661501938505	-262006243397198	MPZ	Homo sapiens	myelin protein zero
3299469	3299469	chr10	-	90581836	90618421	84	-0.442043530484298	287576620133682	-329494448097592	0.0140672531147693	0.522661501938505	-262131962881291	ANKRD22	Homo sapiens	ankyrin repeat domain 22
3275141	3275141	NA	NA	0	0	4	0.990679454540111	921002066726208	329329190866848	0.0140984221653054	0.522661501938505	-26232819576633	GDI2	Homo sapiens	GDP dissociation inhibitor 2
3300793	3300793	chr10	-	95428212	95462553	124	0.651192985491523	491326624611351	329191096551687	0.0141245251963365	0.522661501938505	-262492208842166	C10orf4	Homo sapiens	chromosome 10 open reading frame 4
3463522	3463522	chr12	-	79978659	80099530	186	0.568005981934068	745399882671123	329066671195371	0.0141480891424035	0.522661501938505	-26264001432958	pawr	Homo sapiens	PRKC, apoptosis, WT1, regulator
3379708	3379708	chr11	-	68611613	68671278	89	0.431639548504806	807262399442179	329044464864781	0.0141522990847917	0.522661501938505	-262666396016508	MRPL21	Homo sapiens	mitochondrial ribosomal protein L21
3416830	3416830	chr12	+	55714384	55715322	9	-0.843909576338062	21286291668677	-328510248380904	0.014253985895445	0.523404616986782	-263301303092334	OR6C1	Homo sapiens	olfactory receptor, family 6, subfamily C, member 1
2409770	2409770	chr1	-	45100917	45187690	85	-0.506745972415092	650150393893081	-328337607134537	0.0142870160442962	0.523404616986782	-263506584408671	TMEM53	Homo sapiens	transmembrane protein 53
2939069	2939069	chr6	-	2915533	2972389	201	-0.672270158657348	886970657089417	-328202415778669	0.0143129388295421	0.523404616986782	-263667369564321	serpinb6	Homo sapiens	serpin peptidase inhibitor, clade B (ovalbumin), member 6
3863087	3863087	chr19	-	41937229	41945432	50	-0.374601260652316	869891489704664	-328136935415068	0.0143255128474808	0.523404616986782	-263745257132732	ATP5SL	Homo sapiens	ATP5S-like
3958255	3958255	NA	NA	0	0	4	0.557424449295336	849518087906582	328026835999625	0.0143466818098576	0.523404616986782	-26387623399273	c22orf28	Homo sapiens	chromosome 22 open reading frame 28
3376054	3376054	chr11	-	62457801	62494939	216	-0.416581750974286	782103224463212	-327832012933475	0.0143842234240873	0.523404616986782	-26410804872883	BSCL2	Homo sapiens	Bernardinelli-Seip congenital lipodystrophy 2 (seipin)
2399718	2399718	chr1	-	19600738	19638660	85	-0.367503814380733	907163279250512	-327698874218608	0.0144099396510371	0.523404616986782	-264266502626819	AKR7A2	Homo sapiens	aldo-keto reductase family 7, member A2 (aflatoxin aldehyde reductase)
2479746	2479746	chr2	+	44588862	44999719	375	-0.376209307732387	628210622388594	-32746881641504	0.0144544930908862	0.523404616986782	-264540372232142	c2orf34	Homo sapiens	chromosome 2 open reading frame 34
3699832	3699832	NA	NA	0	0	4	-0.732004278042837	375716735579021	-327373729395285	0.014472951196735	0.523404616986782	-26465359270505	KARS	Homo sapiens	lysyl-tRNA synthetase
3194810	3194810	chr9	+	139742016	139745471	74	0.360432329901681	818374985791958	327153575107184	0.0145157847389187	0.523404616986782	-264915787876286	Phpt1	Homo sapiens	phosphohistidine phosphatase 1
3960930	3960930	chr22	-	39254538	39268284	89	-0.342873016396531	818173161932428	-327114674565461	0.0145233674862265	0.523404616986782	-264962125122773	cbx6	Homo sapiens	chromobox homolog 6
2775480	2775480	NA	NA	0	0	4	-0.425292199860085	10717705914082	-326855407136022	0.0145740148064557	0.524164444289048	-265271020288175	HNRNPD	Homo sapiens	heterogeneous nuclear ribonucleoprotein D (AU-rich element RNA binding protein 1, 37kDa)
3807490	3807490	NA	NA	0	0	4	-0.438101796590555	125985642083287	-325993331874768	0.014743793147987	0.527257843109544	-266298896168027	RPL17P20	Homo sapiens	ribosomal protein L17 pseudogene 22; ribosomal protein L17 pseudogene 36; ribosomal protein L17 pseudogene 20; similar to ribosomal protein L17; ribosomal protein L17 pseudogene 33; ribosomal protein L17 pseudogene 34; ribosomal protein L17 pseudogene 9; ribosomal protein L17; ribosomal protein L17 pseudogene 18; ribosomal protein L17 pseudogene 7; ribosomal protein L17 pseudogene 39
3807490	3807490	NA	NA	0	0	4	-0.438101796590555	125985642083287	-325993331874768	0.014743793147987	0.527257843109544	-266298896168027	RPL17P39	Homo sapiens	ribosomal protein L17 pseudogene 22; ribosomal protein L17 pseudogene 36; ribosomal protein L17 pseudogene 20; similar to ribosomal protein L17; ribosomal protein L17 pseudogene 33; ribosomal protein L17 pseudogene 34; ribosomal protein L17 pseudogene 9; ribosomal protein L17; ribosomal protein L17 pseudogene 18; ribosomal protein L17 pseudogene 7; ribosomal protein L17 pseudogene 39
3807490	3807490	NA	NA	0	0	4	-0.438101796590555	125985642083287	-325993331874768	0.014743793147987	0.527257843109544	-266298896168027	RPL17P34	Homo sapiens	ribosomal protein L17 pseudogene 22; ribosomal protein L17 pseudogene 36; ribosomal protein L17 pseudogene 20; similar to ribosomal protein L17; ribosomal protein L17 pseudogene 33; ribosomal protein L17 pseudogene 34; ribosomal protein L17 pseudogene 9; ribosomal protein L17; ribosomal protein L17 pseudogene 18; ribosomal protein L17 pseudogene 7; ribosomal protein L17 pseudogene 39
3807490	3807490	NA	NA	0	0	4	-0.438101796590555	125985642083287	-325993331874768	0.014743793147987	0.527257843109544	-266298896168027	RPL17P22	Homo sapiens	ribosomal protein L17 pseudogene 22; ribosomal protein L17 pseudogene 36; ribosomal protein L17 pseudogene 20; similar to ribosomal protein L17; ribosomal protein L17 pseudogene 33; ribosomal protein L17 pseudogene 34; ribosomal protein L17 pseudogene 9; ribosomal protein L17; ribosomal protein L17 pseudogene 18; ribosomal protein L17 pseudogene 7; ribosomal protein L17 pseudogene 39
3807490	3807490	NA	NA	0	0	4	-0.438101796590555	125985642083287	-325993331874768	0.014743793147987	0.527257843109544	-266298896168027	RpL17	Homo sapiens	ribosomal protein L17 pseudogene 22; ribosomal protein L17 pseudogene 36; ribosomal protein L17 pseudogene 20; similar to ribosomal protein L17; ribosomal protein L17 pseudogene 33; ribosomal protein L17 pseudogene 34; ribosomal protein L17 pseudogene 9; ribosomal protein L17; ribosomal protein L17 pseudogene 18; ribosomal protein L17 pseudogene 7; ribosomal protein L17 pseudogene 39
3807490	3807490	NA	NA	0	0	4	-0.438101796590555	125985642083287	-325993331874768	0.014743793147987	0.527257843109544	-266298896168027	RPL17P33	Homo sapiens	ribosomal protein L17 pseudogene 22; ribosomal protein L17 pseudogene 36; ribosomal protein L17 pseudogene 20; similar to ribosomal protein L17; ribosomal protein L17 pseudogene 33; ribosomal protein L17 pseudogene 34; ribosomal protein L17 pseudogene 9; ribosomal protein L17; ribosomal protein L17 pseudogene 18; ribosomal protein L17 pseudogene 7; ribosomal protein L17 pseudogene 39
3807490	3807490	NA	NA	0	0	4	-0.438101796590555	125985642083287	-325993331874768	0.014743793147987	0.527257843109544	-266298896168027	LOC729046	Homo sapiens	ribosomal protein L17 pseudogene 22; ribosomal protein L17 pseudogene 36; ribosomal protein L17 pseudogene 20; similar to ribosomal protein L17; ribosomal protein L17 pseudogene 33; ribosomal protein L17 pseudogene 34; ribosomal protein L17 pseudogene 9; ribosomal protein L17; ribosomal protein L17 pseudogene 18; ribosomal protein L17 pseudogene 7; ribosomal protein L17 pseudogene 39
3807490	3807490	NA	NA	0	0	4	-0.438101796590555	125985642083287	-325993331874768	0.014743793147987	0.527257843109544	-266298896168027	RPL17P18	Homo sapiens	ribosomal protein L17 pseudogene 22; ribosomal protein L17 pseudogene 36; ribosomal protein L17 pseudogene 20; similar to ribosomal protein L17; ribosomal protein L17 pseudogene 33; ribosomal protein L17 pseudogene 34; ribosomal protein L17 pseudogene 9; ribosomal protein L17; ribosomal protein L17 pseudogene 18; ribosomal protein L17 pseudogene 7; ribosomal protein L17 pseudogene 39
3807490	3807490	NA	NA	0	0	4	-0.438101796590555	125985642083287	-325993331874768	0.014743793147987	0.527257843109544	-266298896168027	RPL17P9	Homo sapiens	ribosomal protein L17 pseudogene 22; ribosomal protein L17 pseudogene 36; ribosomal protein L17 pseudogene 20; similar to ribosomal protein L17; ribosomal protein L17 pseudogene 33; ribosomal protein L17 pseudogene 34; ribosomal protein L17 pseudogene 9; ribosomal protein L17; ribosomal protein L17 pseudogene 18; ribosomal protein L17 pseudogene 7; ribosomal protein L17 pseudogene 39
3807490	3807490	NA	NA	0	0	4	-0.438101796590555	125985642083287	-325993331874768	0.014743793147987	0.527257843109544	-266298896168027	RPL17P36	Homo sapiens	ribosomal protein L17 pseudogene 22; ribosomal protein L17 pseudogene 36; ribosomal protein L17 pseudogene 20; similar to ribosomal protein L17; ribosomal protein L17 pseudogene 33; ribosomal protein L17 pseudogene 34; ribosomal protein L17 pseudogene 9; ribosomal protein L17; ribosomal protein L17 pseudogene 18; ribosomal protein L17 pseudogene 7; ribosomal protein L17 pseudogene 39
3807490	3807490	NA	NA	0	0	4	-0.438101796590555	125985642083287	-325993331874768	0.014743793147987	0.527257843109544	-266298896168027	RPL17P7	Homo sapiens	ribosomal protein L17 pseudogene 22; ribosomal protein L17 pseudogene 36; ribosomal protein L17 pseudogene 20; similar to ribosomal protein L17; ribosomal protein L17 pseudogene 33; ribosomal protein L17 pseudogene 34; ribosomal protein L17 pseudogene 9; ribosomal protein L17; ribosomal protein L17 pseudogene 18; ribosomal protein L17 pseudogene 7; ribosomal protein L17 pseudogene 39
3474526	3474526	NA	NA	0	0	4	-0.400069183236148	906733166172123	-325919741433295	0.0147583846064713	0.527257843109544	-266386695961381	SFRS9	Homo sapiens	splicing factor, arginine/serine-rich 9
2473735	2473735	chr2	+	26467783	26513330	148	-0.457236741892151	922686673907157	-325873460496658	0.0147675691281909	0.527257843109544	-26644191763847	hadhb	Homo sapiens	hydroxyacyl-Coenzyme A dehydrogenase/3-ketoacyl-Coenzyme A thiolase/enoyl-Coenzyme A hydratase (trifunctional protein), beta subunit
3349293	3349293	chr11	+	112831988	113149148	432	152943247903462	652958135462156	325633931101984	0.0148152026491153	0.527257843109544	-266727775759541	Ncam1	Homo sapiens	neural cell adhesion molecule 1
2809128	2809128	chr5	+	52083774	52252401	400	0.693335539554907	837276457481399	325557272160701	0.0148304822286336	0.527257843109544	-266819281361657	PELO	Homo sapiens	pelota homolog (Drosophila)
3214496	3214496	chr9	-	94325383	94712434	201	-0.459010217043035	639697052372501	-325387244508532	0.0148644326007952	0.527257843109544	-267022272475256	ROR2	Homo sapiens	receptor tyrosine kinase-like orphan receptor 2
3945006	3945006	chr22	+	38201114	38203434	25	0.491686441862434	968486047598526	325331342632646	0.0148756131284824	0.527257843109544	-26708902232612	H1f0	Homo sapiens	H1 histone family, member 0
2977621	2977621	chr6	-	144261449	144385677	248	-0.476966025301634	842658361825463	-325125245828787	0.0149169114080541	0.527471539504486	-267335156641696	PLAGL1	Homo sapiens	pleiomorphic adenoma gene-like 1
3743504	3743504	NA	NA	0	0	4	-0.466223603076307	109116204726038	-324923751440426	0.0149574068991816	0.527471539504486	-267575860761224	dullard	Homo sapiens	dullard homolog (Xenopus laevis)
2566740	2566740	chr2	-	99935491	99952905	65	0.500521011986617	756355909109603	324534769026659	0.0150359183767098	0.527471539504486	-268040722281219	txndc9	Homo sapiens	thioredoxin domain containing 9
3764002	3764002	chr17	-	55916193	55927489	41	0.508695469455442	662278949401975	324448554470542	0.0150533797970398	0.527471539504486	-268143787777319	MRPS23	Homo sapiens	mitochondrial ribosomal protein S23
2675836	2675836	chr3	-	52002545	52017921	73	-0.804637442048356	737492915369693	-324446454490399	0.0150538053878597	0.527471539504486	-26814629835527	ABHD14B	Homo sapiens	abhydrolase domain containing 14B
3430603	3430603	chr12	+	108168172	108170421	12	-0.455034832179131	488706101150882	-32443971997709	0.0150551703201292	0.527471539504486	-268154349679574	Ascl4	Homo sapiens	achaete-scute complex homolog 4 (Drosophila)
2593796	2593796	chr2	-	198435527	198540753	111	0.756583826196049	686010463887581	324086049541372	0.0151270389276405	0.527471539504486	-268577276412684	Rftn2	Homo sapiens	raftlin family member 2
2583602	2583602	chr2	-	161114232	161130010	32	0.584753816763239	967777948588052	32384613704185	0.0151760013461543	0.527471539504486	-268864283363011	ITGB6	Homo sapiens	integrin, beta 6
2831284	2831284	chr5	+	138905610	139008016	100	-0.341274713512959	896266297391054	-323793203484041	0.0151868272323087	0.527471539504486	-268927620136234	ube2d2	Homo sapiens	ubiquitin-conjugating enzyme E2D 2 (UBC4/5 homolog, yeast)
3190939	3190939	chr9	+	131873244	131911205	114	-0.407351685554767	912816450783065	-323645213123564	0.0152171381393553	0.527471539504486	-269104719399984	ppp2r4	Homo sapiens	protein phosphatase 2A activator, regulatory subunit 4
2691668	2691668	chr3	-	121350255	121379774	188	0.603670846065438	54978392683662	323217326188675	0.0153051436463549	0.527593942050638	-269616966774075	HCLS1	Homo sapiens	hematopoietic cell-specific Lyn substrate 1
3572461	3572461	chr14	-	76116008	76127532	48	-0.557962324412891	888091784101852	-323105137202582	0.015328308659344	0.527593942050638	-269751322963169	c14orf1	Homo sapiens	chromosome 14 open reading frame 1
2950515	2950515	chr6	-	33217639	33239985	160	-0.430312864939943	769348725830644	-322913232664116	0.0153680210680562	0.527593942050638	-269981192180642	VPS52	Homo sapiens	vacuolar protein sorting 52 homolog (S. cerevisiae)
3906821	3906821	chr20	-	42824599	42839526	76	0.620993468942511	687451450691752	322853318029316	0.0153804423844771	0.527593942050638	-27005297184103	C20orf111	Homo sapiens	chromosome 20 open reading frame 111
3656965	3656965	chr16	+	31225422	31238481	67	-0.380727464202828	608821787608815	-322814690461617	0.0153884562626191	0.527593942050638	-27009925194854	trim72	Homo sapiens	tripartite motif-containing 72
2792420	2792420	chr4	-	165996114	166129701	76	0.500000031012833	65098372205646	322341195794543	0.0154870560718302	0.530148664381113	-270666744413647	TMEM192	Homo sapiens	transmembrane protein 192
3403841	3403841	chr12	+	8834216	8935679	165	0.388100740561094	633282787870943	322167209253401	0.0155234574451505	0.530569599107465	-270875360358359	RIMKLB	Homo sapiens	ribosomal modification protein rimK-like family member B
3487360	3487360	chr13	+	43317921	43365683	45	-0.41842177337193	310767827276346	-321685066765865	0.0156248130932624	0.532778102314037	-271453717531288	C13orf30	Homo sapiens	chromosome 13 open reading frame 30
3237396	3237396	chr10	+	18429437	18830668	455	-0.543504282658115	530225103355879	-321629764181322	0.0156364842167493	0.532778102314037	-271520079705791	CACNB2	Homo sapiens	calcium channel, voltage-dependent, beta 2 subunit
3567333	3567333	chr14	-	61067548	61125985	173	-0.515713647743495	654692396380614	-321478837747567	0.0156683836776312	0.533039865731594	-271701213578346	six1	Homo sapiens	SIX homeobox 1
3414695	3414695	chr12	+	51157861	51214905	78	-0.392201086642691	733212167913094	-321322872769349	0.0157014216625969	0.533339494159598	-271888432374768	ATF1	Homo sapiens	activating transcription factor 1
3038617	3038617	chr7	-	10972794	10979871	48	-0.585186931525938	591050664215879	-321015160546178	0.0157668242383958	0.534017869310827	-272257919987945	Ndufa4	Homo sapiens	NADH dehydrogenase (ubiquinone) 1 alpha subcomplex, 4, 9kDa
2772566	2772566	chr4	-	71520714	71532672	51	0.808414820271213	576417747348162	320910537058051	0.0157891281215833	0.534017869310827	-272383581491129	Igj	Homo sapiens	immunoglobulin J polypeptide, linker protein for immunoglobulin alpha and mu polypeptides
3414440	3414440	chr12	+	50505554	50559398	99	0.675680158216736	782686640167815	320886875119167	0.0157941771351301	0.534017869310827	-272412003844549	C12orf62	Homo sapiens	chromosome 12 open reading frame 62
2326448	2326448	chr1	+	26606082	26608004	36	-0.51907428909451	114874666987704	-320686114483757	0.0158370856428521	0.534299521260959	-272653189981733	SH3BGRL3	Homo sapiens	SH3 domain binding glutamic acid-rich protein like 3
2325206	2325206	NA	NA	0	0	4	16326326856405	991701749446544	320536218099304	0.0158692047182179	0.534299521260959	-272833311237067	rpl11	Homo sapiens	ribosomal protein L11
3699760	3699760	NA	NA	0	0	2	11577641470118	100805510575692	320301209264693	0.0159197024151156	0.534974915815435	-273115778193086	KARS	Homo sapiens	lysyl-tRNA synthetase
4016045	4016045	chrX	-	101394785	101402429	40	0.889774898422144	546393327570679	320182166983196	0.0159453476419733	0.535019888639443	-273258893290169	Tceal3	Homo sapiens	transcription elongation factor A (SII)-like 3
2949061	2949061	NA	NA	0	0	4	-0.400378566566358	113471036029436	-319614559675607	0.0160682395555256	0.536527617814911	-273941589008839	BAT1	Homo sapiens	HLA-B associated transcript 1
3787005	3787005	chr18	+	43684192	43737637	91	-0.564689897394553	268305129301201	-319498912423757	0.0160934028767483	0.536527617814911	-274080747007562	Haus1	Homo sapiens	HAUS augmin-like complex, subunit 1
3405515	3405515	chr12	+	12938604	12944397	13	-0.486904432741368	665452511013712	-319412833283413	0.0161121600734022	0.536527617814911	-274184339398396	APOLD1	Homo sapiens	apolipoprotein L domain containing 1
2742009	2742009	chr4	+	123300174	123358660	94	-0.891913219044806	382422556601216	-319215391183427	0.0161552728311537	0.536807884706271	-274421995979964	adad1	Homo sapiens	adenosine deaminase domain containing 1 (testis-specific)
3633550	3633550	chr15	-	75928500	75941047	44	0.480398577868988	812690265406031	31902125604883	0.0161977844523868	0.536807884706271	-274655731544514	IMP3	Homo sapiens	IMP3, U3 small nucleolar ribonucleoprotein, homolog (yeast)
2465493	2465493	chr1	-	247198857	247242103	40	0.605090148933891	562967598231424	318648053048353	0.0162798464866893	0.536807884706271	-275105227417214	ZNF670	Homo sapiens	zinc finger protein 670
3335640	3335640	NA	NA	0	0	4	-145523710139638	371672185162164	-317911802802268	0.0164430508925966	0.536807884706271	-275992624166744	SNX32	Homo sapiens	sorting nexin 32
3252690	3252690	chr10	+	77191231	78319925	879	-0.422606762259428	48423161938798	-317745313675485	0.0164801997338427	0.536807884706271	-276193409127064	C10orf11	Homo sapiens	chromosome 10 open reading frame 11
2949043	2949043	NA	NA	0	0	4	-0.480385718103822	118044841078883	-317534403723993	0.0165273897746035	0.536807884706271	-276447827131858	BAT1	Homo sapiens	HLA-B associated transcript 1
3646118	3646118	chr16	+	4321891	4389582	121	-0.508938334836415	858539257167914	-317459676782455	0.0165441443711999	0.536807884706271	-276537985847171	Glis2	Homo sapiens	GLIS family zinc finger 2
3377469	3377469	NA	NA	0	0	4	-0.567117047092443	973244700609453	-317360694114819	0.0165663654698994	0.536807884706271	-276657422633536	Fau	Homo sapiens	Finkel-Biskis-Reilly murine sarcoma virus (FBR-MuSV) ubiquitously expressed
2773997	2773997	chr4	-	77035707	77069655	141	0.468280454077544	764562048371179	317341751057855	0.0165706217432997	0.536807884706271	-276680281879209	NUP54	Homo sapiens	nucleoporin 54kDa
3901757	3901757	chr20	-	25046006	25063005	106	-0.382854780403737	535769090589781	-317294524257546	0.0165812381451304	0.536807884706271	-276737274521429	vsx1	Homo sapiens	visual system homeobox 1
3365360	3365360	chr11	-	18293659	18344050	237	0.461510695772186	758809192394969	317254544817031	0.0165902310804418	0.536807884706271	-276785523850275	HPS5	Homo sapiens	Hermansky-Pudlak syndrome 5
3740519	3740519	NA	NA	0	0	4	0.382480705365207	100353965920023	317227512634884	0.0165963146418914	0.536807884706271	-276818149136735	Prpf8	Homo sapiens	PRP8 pre-mRNA processing factor 8 homolog (S. cerevisiae)
2557569	2557569	NA	NA	0	0	4	-0.580817396343587	984718908275062	-317150614540685	0.016613633579984	0.536807884706271	-276910964045465	C1DP2	Homo sapiens	C1D nuclear receptor co-repressor; similar to nuclear DNA-binding protein; similar to hCG1791993
2557569	2557569	NA	NA	0	0	4	-0.580817396343587	984718908275062	-317150614540685	0.016613633579984	0.536807884706271	-276910964045465	C1DP3	Homo sapiens	C1D nuclear receptor co-repressor; similar to nuclear DNA-binding protein; similar to hCG1791993
2557569	2557569	NA	NA	0	0	4	-0.580817396343587	984718908275062	-317150614540685	0.016613633579984	0.536807884706271	-276910964045465	C1D	Homo sapiens	C1D nuclear receptor co-repressor; similar to nuclear DNA-binding protein; similar to hCG1791993
2954280	2954280	chr6	-	42929884	42946958	155	-0.583274622832747	658726258686367	-316969884576723	0.016654413955062	0.536807884706271	-277129138555467	PEX6	Homo sapiens	peroxisomal biogenesis factor 6
3691967	3691967	chr16	-	53523748	53538282	116	0.98444592886892	630049437939058	316930726031381	0.0166632639570554	0.536807884706271	-277176416820832	LOC100130746	Homo sapiens	AKT interacting protein; similar to AKT interacting protein
3691967	3691967	chr16	-	53523748	53538282	116	0.98444592886892	630049437939058	316930726031381	0.0166632639570554	0.536807884706271	-277176416820832	AKTIP	Homo sapiens	AKT interacting protein; similar to AKT interacting protein
3019519	3019519	chr7	+	112048229	112116552	193	0.477552561821947	772691672018485	316914457729719	0.0166669421495084	0.536807884706271	-277196059132713	ifrd1	Homo sapiens	interferon-related developmental regulator 1
3893458	3893458	chr20	+	62152077	62154323	53	-0.576734018850241	889200544458743	-316900242370708	0.016670156894604	0.536807884706271	-277213223060845	Ppdpf	Homo sapiens	pancreatic progenitor cell differentiation and proliferation factor homolog (zebrafish)
2476510	2476510	chr2	+	33163030	33624710	585	-0.873451650504096	954171126847864	-316788921856144	0.0166953546168495	0.536807884706271	-27734764461949	Ltbp1	Homo sapiens	latent transforming growth factor beta binding protein 1
2600068	2600068	chr2	-	220114432	220142943	50	-0.613372857922537	733025213844643	-316716266415639	0.0167118224516681	0.536807884706271	-277435387711547	TUBA4A	Homo sapiens	tubulin, alpha 4a
3869847	3869847	chr19	-	53341788	53343977	27	0.485906349756907	633279946228033	316511335818082	0.0167583654095878	0.536807884706271	-277682918138019	ZNF468	Homo sapiens	zinc finger protein 468
2748198	2748198	chr4	+	154387508	154573764	377	-0.787796736099348	671118785894323	-31650896789872	0.016758904014292	0.536807884706271	-277685778665644	KIAA0922	Homo sapiens	KIAA0922
3479355	3479355	chr12	-	133340918	133405640	294	0.336076953919493	852175779988422	316303822288385	0.0168056368981857	0.536807884706271	-277933634373501	GOLGA3	Homo sapiens	golgi autoantigen, golgin subfamily a, 3
2486901	2486901	chr2	+	68854242	68885373	82	-0.380391060173174	541797592722351	-316076220302372	0.0168576492606398	0.536807884706271	-278208697540635	Prokr1	Homo sapiens	prokineticin receptor 1
2554018	2554018	chr2	-	56004596	56150958	194	-144018060036825	116604640078012	-316013936816258	0.0168719125986958	0.536807884706271	-278283982702358	EFEMP1	Homo sapiens	EGF-containing fibulin-like extracellular matrix protein 1
3228545	3228545	chr9	-	136062919	136084688	69	-0.529629730360097	64678067817548	-315923905368968	0.0168925533190388	0.536807884706271	-278392818746127	OBP2B	Homo sapiens	odorant binding protein 2B
2481142	2481142	chr2	+	47922694	48035053	145	0.45792621555993	715536849293354	31592365264033	0.0168926112980703	0.536807884706271	-278393124278956	msh6	Homo sapiens	mutS homolog 6 (E. coli)
2847264	2847264	chr5	-	6372014	6378687	60	0.393452549849619	787881313195917	315886918682864	0.0169010407892025	0.536807884706271	-278437534337429	MED10	Homo sapiens	mediator complex subunit 10
3555461	3555461	chr14	-	20914570	20923214	117	0.418669235968195	77073460199272	315788821393663	0.0169235737202287	0.536807884706271	-278556140651501	osgep	Homo sapiens	O-sialoglycoprotein endopeptidase
3332913	3332913	chr11	+	61159577	61186956	89	-0.561940450292849	672775105768219	-315767167791729	0.0169285518940555	0.536807884706271	-27858232332305	TMEM216	Homo sapiens	transmembrane protein 216
3092605	3092605	chr8	+	30590161	30624499	86	0.423872362346395	649344357197399	315515555054346	0.0169865132184673	0.536807884706271	-278886616127945	UBXN8	Homo sapiens	UBX domain protein 8
3541383	3541383	chr14	+	68077718	68118424	146	0.446522461108444	539596028164725	315400124832094	0.0170131749076233	0.536807884706271	-27902624639495	arg2	Homo sapiens	arginase, type II
3740527	3740527	NA	NA	0	0	4	-0.37820078251878	10087591803815	-314858776939088	0.0171388144812669	0.536807884706271	-279681360240742	Prpf8	Homo sapiens	PRP8 pre-mRNA processing factor 8 homolog (S. cerevisiae)
3281621	3281621	chr10	-	24872546	25012577	296	0.568477040941037	103153012696926	314655037776267	0.0171863572581549	0.536807884706271	-279928031713016	ARHGAP21	Homo sapiens	Rho GTPase activating protein 21
2699683	2699683	chr3	-	146109150	146213778	107	-0.385504260872187	438028462073078	-314639352576097	0.0171900232824811	0.536807884706271	-279947024752121	LOC440981	Homo sapiens	similar to hCG1794790
3475545	3475545	chr12	-	122714118	122751004	120	0.339423259557903	726277469288087	314385418885014	0.0172494908836582	0.536807884706271	-280254562443421	vps33a	Homo sapiens	vacuolar protein sorting 33 homolog A (S. cerevisiae)
2479433	2479433	chr2	+	43822916	43995117	293	0.597931910691465	501886543161912	314039308544029	0.0173309007403307	0.536807884706271	-28067389270425	PLEKHH2	Homo sapiens	pleckstrin homology domain containing, family H (with MyTH4 domain) member 2
2885099	2885099	chr5	-	162873534	162887363	36	-0.498114529476145	576994978829039	-313990480294569	0.0173424189562527	0.536807884706271	-280733065254324	NUDCD2	Homo sapiens	NudC domain containing 2
2436403	2436403	NA	NA	0	0	4	10824642251086	560171260982191	313939268356477	0.0173545082927527	0.536807884706271	-280795130366423	Jtb	Homo sapiens	jumping translocation breakpoint
4009604	4009604	chrX	-	54222855	54372371	199	0.676387293434304	39632281803157	313901277416982	0.0173634824592412	0.536807884706271	-280841175168644	WNK3	Homo sapiens	WNK lysine deficient protein kinase 3
3071636	3071636	chr7	-	127921735	127983962	212	0.403195868699741	705270242546	313897638819258	0.0173643422249618	0.536807884706271	-280845585243227	RBM28	Homo sapiens	RNA binding motif protein 28
2480383	2480383	chr2	+	46523725	46613807	279	0.557911184768281	981258272418224	313897508617345	0.017364372991271	0.536807884706271	-280845743051687	Epas1	Homo sapiens	endothelial PAS domain protein 1
3895075	3895075	chr20	-	2638736	2644862	120	-0.361540449032036	909383482797141	-313362026053911	0.0174914020242495	0.539220238033272	-281494980544938	IDH3B	Homo sapiens	isocitrate dehydrogenase 3 (NAD+) beta
4016572	4016572	chrX	-	102930458	102957622	102	0.478334405881904	106509273201182	313134984842826	0.0175455621806007	0.539813287248353	-281770384043209	Morf4l2	Homo sapiens	mortality factor 4 like 2
2547386	2547386	chr2	-	32236738	32267809	75	-0.427243099373589	906513386598029	-313075888526026	0.0175596889586943	0.539813287248353	-281842081293451	dpy30	Homo sapiens	dpy-30 homolog (C. elegans)
3339774	3339774	chr11	+	72975574	73009654	70	-0.661063969546773	572172510930317	-31261993042741	0.0176690953065515	0.540521844947849	-282395438990101	P2ry6	Homo sapiens	pyrimidinergic receptor P2Y, G-protein coupled, 6
3985034	3985034	chrX	+	101395178	101596990	409	-104347179222845	551234390110205	-312594798062007	0.0176751469962094	0.540521844947849	-282425949113806	NXF2B	Homo sapiens	nuclear RNA export factor 2; nuclear RNA export factor 2B
3985034	3985034	chrX	+	101395178	101596990	409	-104347179222845	551234390110205	-312594798062007	0.0176751469962094	0.540521844947849	-282425949113806	NXF2	Homo sapiens	nuclear RNA export factor 2; nuclear RNA export factor 2B
2374956	2374956	chr1	+	201924655	201947979	88	0.392995006315733	881993709714951	31253192174847	0.0176902968920891	0.540521844947849	-282502283698511	TIMM17A	Homo sapiens	translocase of inner mitochondrial membrane 17 homolog A (yeast)
2656569	2656569	chr3	+	186285202	186314637	82	0.583871165917358	956730163471056	312419713044767	0.0177173679221811	0.540521844947849	-282638524720425	dnajb11	Homo sapiens	DnaJ (Hsp40) homolog, subfamily B, member 11
2974413	2974413	chr6	-	132568464	132722672	207	-0.53289309053598	98811944681754	-312291161159243	0.0177484364585042	0.540521844947849	-282794632474262	MOXD1	Homo sapiens	monooxygenase, DBH-like 1
2536358	2536358	NA	NA	0	0	4	-0.334279950470169	118545437756708	-311900959070191	0.0178430991850549	0.540521844947849	-283268628548013	2002-09-01	Homo sapiens	septin 2
2708817	2708817	chr3	-	185197971	185216821	146	-0.436876805952915	790556739499613	-311847477306148	0.0178561159481062	0.540521844947849	-283333613034168	Tmem41a	Homo sapiens	transmembrane protein 41A
3417184	3417184	chr12	+	56390948	56399300	42	-0.420818295943688	568578541651541	-311609702998448	0.0179141104869571	0.540521844947849	-283622579036896	SUOX	Homo sapiens	sulfite oxidase
2536345	2536345	NA	NA	0	0	4	-0.360468964248625	946234389094867	-311587149952034	0.0179196217827214	0.540521844947849	-283649992037079	2002-09-01	Homo sapiens	septin 2
2921456	2921456	chr6	+	111580478	111592370	55	0.399381743091401	729449814129648	311428699597008	0.0179583936354987	0.540521844947849	-28384260826097	KIAA1919	Homo sapiens	KIAA1919
2716953	2716953	chr4	+	6271046	6304985	92	-0.5129277969589	66325213009404	-311281841232248	0.0179944093072543	0.540521844947849	-284021166429336	wfs1	Homo sapiens	Wolfram syndrome 1 (wolframin)
2769539	2769539	chr4	-	54872187	54930788	125	-0.524842596445189	796616912982554	-311272184906097	0.017996780144366	0.540521844947849	-284032908228484	Chic2	Homo sapiens	cysteine-rich hydrophobic domain 2
2904248	2904248	chr6	+	34716046	34741614	74	-0.512843092127357	101185562983235	-31111328496279	0.0180358416470255	0.540521844947849	-284226145688958	Snrpc	Homo sapiens	small nuclear ribonucleoprotein polypeptide C
3557791	3557791	chr14	-	24608023	24611399	69	-0.379572731561345	695473067604154	-311013801286943	0.0180603434254697	0.540521844947849	-284347146454012	Fam158a	Homo sapiens	family with sequence similarity 158, member A
3060117	3060117	chr7	-	87031033	87109751	185	0.731978943080794	485506219340428	310824137844328	0.0181071544279428	0.540521844947849	-284577872554373	ABCB4	Homo sapiens	ATP-binding cassette, sub-family B (MDR/TAP), member 4
2399765	2399765	chr1	-	19665277	19812106	354	-0.353702329603292	113921348444595	-310627171593737	0.0181559055169024	0.540521844947849	-284817539134179	CAPZB	Homo sapiens	capping protein (actin filament) muscle Z-line, beta
3934912	3934912	chr21	-	46720117	46725172	32	-0.414424204559843	590898362628939	-310449889767566	0.0181999048069723	0.540521844947849	-285033303144933	C21orf93	Homo sapiens	chromosome 21 open reading frame 93
3655961	3655961	chr16	+	30087313	30096599	77	-0.340780231596902	925558918907793	-310448491966444	0.0182002521786597	0.540521844947849	-285035004548952	PPP4C	Homo sapiens	protein phosphatase 4 (formerly X), catalytic subunit
3507798	3507798	chr13	-	30302782	30473040	226	0.703438086301587	965306349527602	31026556654654	0.0182457728750699	0.540521844947849	-285257686417622	ubl3	Homo sapiens	ubiquitin-like 3
4027345	4027345	chrX	-	153706129	153707586	20	-0.572004775094594	671078039300182	-31023453516637	0.0182535070798012	0.540521844947849	-285295466979697	Lage3	Homo sapiens	L antigen family, member 3
2944025	2944025	chr6	-	18128545	18161511	106	0.717315514584323	679881846125404	309638038247457	0.0184028616351446	0.540521844947849	-286021975926224	tpmT	Homo sapiens	thiopurine S-methyltransferase
2830638	2830638	chr5	+	137514390	137524376	120	-0.683767533707924	84922048491148	-309587803740742	0.0184154992948611	0.540521844947849	-286083183487113	kif20a	Homo sapiens	kinesin family member 20A
3056211	3056211	chr7	-	73092184	73098026	32	-0.520405690806135	769726045376701	-309464960807485	0.0184464424749129	0.540521844947849	-286232875475496	Dnajc30	Homo sapiens	DnaJ (Hsp40) homolog, subfamily C, member 30
2750227	2750227	chr4	+	164415631	164441684	74	0.324887451864458	767876309887487	309413286566636	0.0184594754518336	0.540521844947849	-286295850490762	C4orf43	Homo sapiens	chromosome 4 open reading frame 43
2363389	2363389	chr1	+	161087882	161097097	101	-0.454858198700666	771889027548985	-309411078851347	0.0184600324886198	0.540521844947849	-28629854110462	NIT1	Homo sapiens	nitrilase 1
4000704	4000704	chrX	-	15843931	15913296	162	0.896500756262214	770017248931922	309388643932107	0.0184656941470958	0.540521844947849	-286325883671447	Ap1s2	Homo sapiens	adaptor-related protein complex 1, sigma 2 subunit pseudogene; adaptor-related protein complex 1, sigma 2 subunit
4000704	4000704	chrX	-	15843931	15913296	162	0.896500756262214	770017248931922	309388643932107	0.0184656941470958	0.540521844947849	-286325883671447	LOC653653	Homo sapiens	adaptor-related protein complex 1, sigma 2 subunit pseudogene; adaptor-related protein complex 1, sigma 2 subunit
3092415	3092415	chr8	+	30241945	30436008	526	-0.887265101733179	798631524397382	-309267507844972	0.0184962961048489	0.540521844947849	-286473531120739	Rbpms	Homo sapiens	RNA binding protein with multiple splicing
3335777	3335777	NA	NA	0	0	4	-0.433169456876481	769958572420364	-308984224699582	0.0185680726483545	0.540521844947849	-286818896686131	sart1	Homo sapiens	squamous cell carcinoma antigen recognized by T cells
3740508	3740508	NA	NA	0	0	4	-0.385823142271416	868260368738435	-308911606012743	0.0185865203226703	0.540521844947849	-286907448966817	Prpf8	Homo sapiens	PRP8 pre-mRNA processing factor 8 homolog (S. cerevisiae)
3766936	3766936	NA	NA	0	0	4	-0.396274857269576	112568178181966	-30887015522231	0.0185970590650045	0.540521844947849	-286957998130077	DDX5	Homo sapiens	DEAD (Asp-Glu-Ala-Asp) box polypeptide 5
2686781	2686781	NA	NA	0	0	4	0.60245674177628	104279578832264	308846864036833	0.0186029835888293	0.540521844947849	-286986402793825	RPL24P6	Homo sapiens	ribosomal protein L24; ribosomal protein L24 pseudogene 6
2686781	2686781	NA	NA	0	0	4	0.60245674177628	104279578832264	308846864036833	0.0186029835888293	0.540521844947849	-286986402793825	rpl24	Homo sapiens	ribosomal protein L24; ribosomal protein L24 pseudogene 6
2654394	2654394	chr3	+	180630346	180696765	197	-0.502171065045802	763850427366413	-308577520290638	0.018671642944386	0.540521844947849	-287314937528924	FXR1	Homo sapiens	fragile X mental retardation, autosomal homolog 1
2973232	2973232	chr6	-	127761488	127840078	226	0.649119611866255	453555679307353	308542228632489	0.018680659351853	0.540521844947849	-287357992752947	KIAA0408	Homo sapiens	KIAA0408; chromosome 6 open reading frame 174
2973232	2973232	chr6	-	127761488	127840078	226	0.649119611866255	453555679307353	308542228632489	0.018680659351853	0.540521844947849	-287357992752947	C6orf174	Homo sapiens	KIAA0408; chromosome 6 open reading frame 174
3260383	3260383	chr10	+	101418866	101482829	130	0.497555333116847	787524368467914	30853199871321	0.0186832737905444	0.540521844947849	-287370473421497	ENTPD7	Homo sapiens	ectonucleoside triphosphate diphosphohydrolase 7
3706113	3706113	chr17	+	1948801	1962980	68	-0.418630223781703	690255635603548	-308499795667834	0.0186915064125225	0.540521844947849	-287409762662022	HIC1	Homo sapiens	hypermethylated in cancer 1
3225348	3225348	chr9	-	127908854	127952171	110	-0.412608354993917	91804492823607	-30845528849817	0.0187028909454019	0.540521844947849	-287464066013323	PPP6C	Homo sapiens	protein phosphatase 6, catalytic subunit
2438093	2438093	chr1	-	156258754	156265483	89	-0.515372319472341	87431694761959	-308293352299721	0.0187443754559135	0.540521844947849	-287661669358283	c1orf85	Homo sapiens	chromosome 1 open reading frame 85
2948587	2948587	chr6	-	30688177	30710511	163	-0.454641529514054	907193891062503	-308287826141675	0.0187457928739342	0.540521844947849	-287668413352422	flot1	Homo sapiens	flotillin 1
3530002	3530002	chr14	+	24898465	24910538	96	-0.362559164898574	681957089948315	-308200398693789	0.018768232633071	0.540521844947849	-287775113698904	khnyn	Homo sapiens	KIAA0323
3227816	3227816	chr9	-	134551634	134553039	24	-0.472511173710733	365600743385608	-308060827499589	0.0188041156053011	0.540521844947849	-287945475706973	RAPGEF1	Homo sapiens	Rap guanine nucleotide exchange factor (GEF) 1
2905169	2905169	chr6	+	36644305	36655818	97	-0.363529843654996	944349450534622	-308026326868157	0.0188129968412916	0.540521844947849	-287987591904487	CDKN1A	Homo sapiens	cyclin-dependent kinase inhibitor 1A (p21, Cip1)
2932593	2932593	chr6	+	155585147	155597679	30	-0.367808415124319	315692032416198	-307983949325647	0.0188239119167114	0.540521844947849	-288039326112927	CLDN20	Homo sapiens	claudin 20
3361494	3361494	chr11	-	7817521	7818519	35	-0.417779803109727	256616146915734	-307911656443044	0.0188425478602454	0.540521844947849	-288127586798737	OR5P2	Homo sapiens	olfactory receptor, family 5, subfamily P, member 2
2768145	2768145	chr4	-	47430049	47493907	144	0.543372023663752	693554580343513	307759911610709	0.0188817295083966	0.540521844947849	-288312873256484	commd8	Homo sapiens	COMM domain containing 8
2348702	2348702	chr1	+	100434935	100492513	138	0.337620284230487	774184329947566	307595894460777	0.0189241780602116	0.540596454962622	-288513182367653	SLC35A3	Homo sapiens	solute carrier family 35 (UDP-N-acetylglucosamine (UDP-GlcNAc) transporter), member A3
3542689	3542689	chr14	+	71374122	71666427	507	0.448811768283802	866538128200705	307550360924099	0.0189359804995767	0.540596454962622	-288568798011943	pcnx	Homo sapiens	pecanex homolog (Drosophila)
3506431	3506431	chr13	-	26688547	26797238	168	0.405033377439988	718476466989014	307436831112717	0.0189654421169442	0.540736200046708	-288707478885454	RNF6	Homo sapiens	ring finger protein (C3H2C3 type) 6
3271687	3271687	chr10	+	133626415	133787252	297	0.446023158397445	705630532133862	306994109614576	0.0190808003261942	0.541365627470891	-289248458154303	ppp2r2d	Homo sapiens	protein phosphatase 2, regulatory subunit B, delta isoform
2720181	2720181	chr4	+	17616246	17635710	67	-0.451718393887153	790784236556051	-306974607383506	0.0190858991830181	0.541365627470891	-289272295243989	MED28	Homo sapiens	mediator complex subunit 28
3733238	3733238	chr17	+	68071397	68131741	75	-0.447317379659591	442532193826593	-306408142639704	0.0192346393612653	0.543762054633122	-289964910647926	KCNJ16	Homo sapiens	potassium inwardly-rectifying channel, subfamily J, member 16
3378320	3378320	chr11	-	66291646	66313661	60	-0.451119708259696	819041088423548	-305957428655183	0.0193538720043955	0.545452082828105	-290516328030279	ZDHHC24	Homo sapiens	zinc finger, DHHC-type containing 24
3127579	3127579	chr8	-	22497879	22499665	16	-0.342770147090593	572053927932825	-305696052116636	0.0194233789777513	0.546012764596785	-290836237776521	FLJ14107	Homo sapiens	hypothetical LOC80094
3716337	3716337	chr17	+	28444030	28531378	170	0.558586861301985	717759384767718	305474285430567	0.0194825620059037	0.546777485531546	-291107744102444	CCDC55	Homo sapiens	coiled-coil domain containing 55
2425400	2425400	chr1	-	101337948	101361544	79	0.488376825331747	712346502892755	305408091066892	0.0195002646923022	0.546777485531546	-291188798711575	Extl2	Homo sapiens	exostoses (multiple)-like 2
3349453	3349453	chr11	+	113185283	113244016	295	-0.953391681057844	569074467590529	-305226877825944	0.0195488155074709	0.547441448008831	-29141072528925	Ttc12	Homo sapiens	tetratricopeptide repeat domain 12
2837810	2837810	chr5	+	158689816	158713037	106	-0.450942082879887	766695617980666	-304673674666531	0.0196978314538021	0.548996913780774	-292088506738291	UBLCP1	Homo sapiens	ubiquitin-like domain containing CTD phosphatase 1
3387771	3387771	chr11	-	96065475	96123072	150	0.637333597987976	741616103809021	304566930481272	0.0197267245842714	0.548996913780774	-292219339237264	CCDC82	Homo sapiens	coiled-coil domain containing 82
3843027	3843027	chr19	+	57610716	57643294	25	-0.503392501643387	368690973197642	-304374808974412	0.0197788415548502	0.548996913780774	-292454856396959	usp29	Homo sapiens	ubiquitin specific peptidase 29
3980978	3980978	NA	NA	0	0	4	0.782885554143069	19994903427834	304330204499331	0.0197909624904434	0.548996913780774	-292509543444159	nonO	Homo sapiens	non-POU domain containing, octamer-binding
3625234	3625234	chr15	-	55454019	55491773	109	0.55057882649588	880379813340303	304302162539136	0.0197985867500852	0.548996913780774	-292543925563722	RSL24D1P11	Homo sapiens	ribosomal L24 domain containing 1; similar to ribosomal protein L24-like
3625234	3625234	chr15	-	55454019	55491773	109	0.55057882649588	880379813340303	304302162539136	0.0197985867500852	0.548996913780774	-292543925563722	RSL24D1	Homo sapiens	ribosomal L24 domain containing 1; similar to ribosomal protein L24-like
3978169	3978169	chrX	+	53107313	53117720	107	0.590821230097772	692561263783948	304226014524099	0.0198193062892143	0.548996913780774	-292637295918164	TSPYL2	Homo sapiens	TSPY-like 2
3838619	3838619	NA	NA	0	0	4	-0.616885436825248	115590619722456	-30406101588173	0.0198642812518551	0.548996913780774	-29283964034601	rps11	Homo sapiens	ribosomal protein S11 pseudogene 5; ribosomal protein S11
3838619	3838619	NA	NA	0	0	4	-0.616885436825248	115590619722456	-30406101588173	0.0198642812518551	0.548996913780774	-29283964034601	RPS11P5	Homo sapiens	ribosomal protein S11 pseudogene 5; ribosomal protein S11
4025500	4025500	chrX	-	148677132	148713643	128	-0.351718727624237	701494996386521	-303988784619302	0.019884004206066	0.548996913780774	-292928232549262	TMEM185A	Homo sapiens	transmembrane protein 185A
3014671	3014671	chr7	+	98923308	98964384	136	0.725418668626999	761581768670592	303913665658982	0.0199045378573577	0.548996913780774	-29302037435896	arpc1a	Homo sapiens	actin related protein 2/3 complex, subunit 1A, 41kDa
3429365	3429365	chr12	+	104359508	104383489	85	0.463182838395618	800420933575218	303844100907493	0.0199235734856116	0.548996913780774	-293105710419098	TDG	Homo sapiens	similar to G/T mismatch-specific thymine DNA glycosylase; thymine-DNA glycosylase
3429365	3429365	chr12	+	104359508	104383489	85	0.463182838395618	800420933575218	303844100907493	0.0199235734856116	0.548996913780774	-293105710419098	LOC732360	Homo sapiens	similar to G/T mismatch-specific thymine DNA glycosylase; thymine-DNA glycosylase
3091746	3091746	chr8	+	28351773	28421972	115	0.807269616728401	440501806391433	30377410568712	0.0199427465445146	0.548996913780774	-293191581437236	fzd3	Homo sapiens	frizzled homolog 3 (Drosophila)
2436228	2436228	chr1	-	153782653	153895846	192	-0.350443778316613	826846398990412	-303758425947279	0.0199470442343859	0.548996913780774	-293210818487512	Gatad2b	Homo sapiens	GATA zinc finger domain containing 2B
2790062	2790062	chr4	-	153496587	153601297	120	-0.616601630007683	574598370890477	-303700272490011	0.0199629922712599	0.548996913780774	-293282168425666	TMEM154	Homo sapiens	transmembrane protein 154
3685306	3685306	chr16	-	23589606	23607829	73	0.493755344429072	833073031563971	303643811151766	0.0199784892980055	0.548996913780774	-29335144682344	NDUFAB1	Homo sapiens	NADH dehydrogenase (ubiquinone) 1, alpha/beta subcomplex, 1, 8kDa
3139035	3139035	chr8	-	68087455	68255892	403	0.49599409653776	797797766812045	303403128163217	0.0200446942568547	0.549659353937678	-293646816661385	ARFGEF1	Homo sapiens	ADP-ribosylation factor guanine nucleotide-exchange factor 1(brefeldin A-inhibited)
3467315	3467315	chr12	-	99007222	99039814	93	0.799394496644472	753727600191145	303374661343376	0.0200525401486509	0.549659353937678	-293681756969875	ikbip	Homo sapiens	IKK interacting protein
2517013	2517013	chr2	+	177134144	177285674	187	0.463113907146933	717181591197182	303270007358138	0.02008141260888	0.54976613549012	-293810219558885	MTX2	Homo sapiens	metaxin 2
2741236	2741236	chr4	+	120133747	120217298	221	-10316299700592	978012306117069	-303162075616867	0.020111235883441	0.549780678974175	-293942721710244	usp53	Homo sapiens	ubiquitin specific peptidase 53
3718204	3718204	chr17	+	32683471	32808996	98	-0.534565388594316	472538954517281	-303036814281801	0.0201459069412986	0.549780678974175	-294096519003233	CCL13	Homo sapiens	chemokine (C-C motif) ligand 13
3027956	3027956	chr7	+	141478289	141480608	16	-0.829016262563136	317569218917395	-30299723098234	0.0201568764677733	0.549780678974175	-294145124406242	TAS2R4	Homo sapiens	taste receptor, type 2, member 4
2992814	2992814	chr7	+	23286326	23333832	174	-0.38882895453006	927914449773553	-30284015815251	0.0202004682328178	0.550165873429458	-294338020028369	GPNMB	Homo sapiens	glycoprotein (transmembrane) nmb
3633221	3633221	chr15	-	75212140	75235428	54	-0.442456515573015	949886455318135	-302766341177647	0.0202209891238213	0.550165873429458	-294428683997865	COX5A	Homo sapiens	cytochrome c oxidase subunit Va
3256192	3256192	chr10	+	88727968	88731018	43	-100379301218358	789199302228052	-302481218591172	0.0203004616824597	0.551021992650683	-294778950709717	AGAP11	Homo sapiens	ankyrin repeat and GTPase domain Arf GTPase activating protein 11
3798778	3798778	chr18	-	10666498	10718257	192	176781136599815	591274932786535	302473838730655	0.0203025231038892	0.551021992650683	-294788018211291	Fam38b	Homo sapiens	family with sequence similarity 38, member B
2383768	2383768	NA	NA	0	0	4	0.33337624361509	114528869571006	302275763062774	0.0203579353276875	0.551166684499054	-295031418608906	Arf1	Homo sapiens	ADP-ribosylation factor 1
3489138	3489138	chr13	+	49228076	49312766	95	-0.474684028621625	283680899236666	-301947839534266	0.0204500282076674	0.551809263236162	-295434499522383	Cysltr2	Homo sapiens	cysteinyl leukotriene receptor 2
3409432	3409432	chr12	+	28286202	28733186	367	0.508737178562762	677967468158261	301894744991346	0.020464980890278	0.551809263236162	-295499776971456	CCDC91	Homo sapiens	coiled-coil domain containing 91
2406597	2406597	chr1	-	36602181	36621634	80	-0.38514950031616	905511056174217	-301886859816097	0.0204672025381254	0.551809263236162	-295509471788229	trappc3	Homo sapiens	trafficking protein particle complex 3
3566495	3566495	chr14	-	58385355	58618917	240	0.966831250028385	59478434483124	301674406016524	0.0205271584374579	0.552163711353991	-295770716070494	C14orf37	Homo sapiens	chromosome 14 open reading frame 37
2362270	2362270	chr1	+	158431670	158436293	17	-0.361210112642207	466860593767037	-301374169612614	0.0206122071440619	0.552163711353991	-296140009146134	OR10K1	Homo sapiens	olfactory receptor, family 10, subfamily K, member 1
2540007	2540007	chr2	-	10196620	10220528	50	-0.347661980924076	781935782825636	-301249952177175	0.0206475044734412	0.552163711353991	-296292834032212	Cys1	Homo sapiens	cystin 1
3334125	3334125	chr11	+	63742055	63743986	33	-0.643665894795898	92043583124184	-300954744893384	0.0207316490170885	0.552163711353991	-296656113486879	COX8A	Homo sapiens	cytochrome c oxidase subunit 8A (ubiquitous)
2401384	2401384	chr1	-	23753127	23811047	210	-0.485867649991738	659236941374306	-300891825007542	0.0207496306930091	0.552163711353991	-296733557679922	ASAP3	Homo sapiens	ArfGAP with SH3 domain, ankyrin repeat and PH domain 3
3544562	3544562	chr14	+	75815123	75939402	167	0.563785282245591	779458792645135	300611969111514	0.0208298117466265	0.552163711353991	-297078081024312	JDP2	Homo sapiens	Jun dimerization protein 2
3373272	3373272	chr11	-	55681048	55682196	31	-0.381902416620747	312525483501561	-300457644881717	0.0208741683223962	0.552163711353991	-297268111651279	OR5W2	Homo sapiens	olfactory receptor, family 5, subfamily W, member 2
3434384	3434384	NA	NA	0	0	4	-0.354047522351706	986707549098484	-300434030942735	0.0208809644360435	0.552163711353991	-297297192093476	gatC	Homo sapiens	glutamyl-tRNA(Gln) amidotransferase, subunit C homolog (bacterial)
2692060	2692060	chr3	-	122246779	122283503	178	-117239283435503	953482478688308	-300305445455856	0.0209180129174895	0.552163711353991	-297455557872343	PARP9	Homo sapiens	poly (ADP-ribose) polymerase family, member 9
2320068	2320068	NA	NA	0	0	4	-0.389839470861254	121953922384871	-300192374259858	0.0209506493314139	0.552163711353991	-297594834993183	TARDBP	Homo sapiens	TAR DNA binding protein
2867145	2867145	chr5	-	92938130	93447340	394	0.34123198326369	798869727466669	300171810405684	0.020956590636396	0.552163711353991	-297620166707463	fam172a	Homo sapiens	family with sequence similarity 172, member A
3458857	3458857	chr12	-	58191165	58213145	207	-0.404236942495888	543920447622558	-300121503218878	0.0209711329596615	0.552163711353991	-297682140375547	AVIL	Homo sapiens	advillin
3365525	3365525	chr11	-	18627953	18656040	96	0.33301610188747	710133729946519	300061667626226	0.0209884436848463	0.552163711353991	-297755856643067	SPTY2D1	Homo sapiens	SPT2, Suppressor of Ty, domain containing 1 (S. cerevisiae)
2669157	2669157	chr3	-	37026534	37035094	52	-0.402312405988708	791478813692627	-299957963886845	0.0210184817963056	0.552163711353991	-297883629198806	EPM2AIP1	Homo sapiens	EPM2A (laforin) interacting protein 1
3324713	3324713	chr11	+	28129180	28355129	254	0.616832929202535	39579346766672	299891295782437	0.0210378166395506	0.552163711353991	-297965778204732	METT5D1	Homo sapiens	methyltransferase 5 domain containing 1
2946908	2946908	chr6	-	27371793	27374371	12	-0.467687563215836	407061991015957	-299880409058632	0.0210409757698879	0.552163711353991	-297979193495231	LOC439938	Homo sapiens	hypothetical gene supported by NM_178534
2369950	2369950	chr1	+	180086444	180169860	258	-0.471181095266667	973416835239649	-299781113995577	0.0210698127715272	0.552163711353991	-298101558446839	Qsox1	Homo sapiens	quiescin Q6 sulfhydryl oxidase 1
3182489	3182489	chr9	+	104248832	104325623	204	0.453693058246869	809912266145465	299780822753197	0.0210698974153363	0.552163711353991	-298101917375312	rnf20	Homo sapiens	ring finger protein 20
3944273	3944273	chr22	+	36113919	36139017	67	-0.414257059447197	532493477927735	-299770075174808	0.0210730212390827	0.552163711353991	-298115162822161	APOL5	Homo sapiens	apolipoprotein L, 5
3958261	3958261	NA	NA	0	0	4	0.337671865395576	89157107205865	299769705322732	0.0210731287467617	0.552163711353991	-298115618635181	c22orf28	Homo sapiens	chromosome 22 open reading frame 28
3596263	3596263	chr15	+	60237280	60353914	135	-0.440061787111041	554204310538094	-299717141376603	0.021088413856034	0.552163711353991	-29818040138091	Foxb1	Homo sapiens	forkhead box B1
3138204	3138204	chr8	-	65502359	65711348	171	128254665668739	620437339974808	299643672613289	0.0211097977145284	0.552163711353991	-298270954705753	Cyp7b1	Homo sapiens	cytochrome P450, family 7, subfamily B, polypeptide 1
3825162	3825162	NA	NA	0	0	4	-0.330026521934636	91429043609081	-299500366017345	0.0211515752033504	0.552163711353991	-298447607247242	c19orf50	Homo sapiens	chromosome 19 open reading frame 50
3822049	3822049	chr19	+	13049423	13055480	90	0.369306183989519	118908652084581	299384667853064	0.0211853684827438	0.552163711353991	-298590247560929	CALR	Homo sapiens	calreticulin
3362739	3362739	NA	NA	0	0	4	0.526968289109385	103858001453526	299120612857651	0.0212627099177075	0.552163711353991	-298915860091571	EIF4G2	Homo sapiens	eukaryotic translation initiation factor 4 gamma, 2
3873115	3873115	chr20	+	303789	340460	99	-0.400130725099977	822711265537201	-299026839564921	0.0212902484330347	0.552163711353991	-299031516954006	Nrsn2	Homo sapiens	neurensin 2
3023211	3023211	chr7	+	128502890	128505894	33	-0.403866451666884	870959270028636	-299014673526782	0.0212938240347712	0.552163711353991	-29904652301481	ATP6V1F	Homo sapiens	ATPase, H+ transporting, lysosomal 14kDa, V1 subunit F
2622121	2622121	chr3	+	49501163	49638933	104	-0.474654589074763	827816491067848	-298679979278581	0.0213924423314478	0.552163711353991	-2994594264099	DAG1	Homo sapiens	dystroglycan 1 (dystrophin-associated glycoprotein 1)
2523540	2523540	chr2	+	204000494	204091101	264	0.341943913808509	749764377180212	298652227340481	0.0214006413310928	0.552163711353991	-299493670040301	NBEAL1	Homo sapiens	neurobeachin-like 1
2440625	2440625	chr1	-	161090771	161102543	98	-0.353538294603826	830149381503742	-298644085760832	0.0214030473053743	0.552163711353991	-299503716283621	dedD	Homo sapiens	death effector domain containing
2420427	2420427	chr1	-	84964015	84972243	63	-0.439014705502922	839909449816693	-298639011622878	0.0214045469447269	0.552163711353991	-29950997752474	gng5	Homo sapiens	guanine nucleotide binding protein (G protein), gamma 5
3186137	3186137	chr9	+	117089580	117095992	47	-0.419309068952924	453657666040124	-298630802930771	0.0214069732251413	0.552163711353991	-299520106727906	ORM2	Homo sapiens	orosomucoid 2
3332449	3332449	chr11	+	60383234	60454622	60	-0.355142836324905	199545741696212	-298505996467173	0.0214438989858892	0.552163711353991	-299674124202101	C11orf64	Homo sapiens	chromosome 11 open reading frame 64
4022925	4022925	chrX	-	134185023	134186206	36	-0.407865458132195	999848450922817	-298329731736348	0.0214961651362242	0.552163711353991	-299891679567861	FAM127B	Homo sapiens	family with sequence similarity 127, member B
3535752	3535752	chr14	+	52734431	52752674	68	-0.313219205282829	384638785460875	-298306435330593	0.0215030831593639	0.552163711353991	-299920436371424	PTGDR	Homo sapiens	prostaglandin D2 receptor (DP)
3855071	3855071	chr19	-	18642580	18654848	67	-0.44812316073677	910148455202111	-298249294103637	0.021520061681241	0.552163711353991	-299990973910561	FKBP8	Homo sapiens	FK506 binding protein 8, 38kDa
3992575	3992575	chrX	+	135667728	135742549	61	-0.390237744065463	327036207367629	-298198284909382	0.0215352302505769	0.552163711353991	-300053945522874	CD40LG	Homo sapiens	CD40 ligand
3293280	3293280	chr10	-	71962598	71993647	101	0.623842421004683	788343146344266	298009069433998	0.0215915967633123	0.552347596717745	-3002875654177	PPA1	Homo sapiens	pyrophosphatase (inorganic) 1
2904704	2904704	NA	NA	0	0	4	0.980120916525321	871321368407214	297751536070888	0.0216685677268591	0.552347596717745	-300605613045918	RPL10AP9	Homo sapiens	ribosomal protein L10a pseudogene 6; ribosomal protein L10a; ribosomal protein L10a pseudogene 9
2904704	2904704	NA	NA	0	0	4	0.980120916525321	871321368407214	297751536070888	0.0216685677268591	0.552347596717745	-300605613045918	RPL10AP6	Homo sapiens	ribosomal protein L10a pseudogene 6; ribosomal protein L10a; ribosomal protein L10a pseudogene 9
2904704	2904704	NA	NA	0	0	4	0.980120916525321	871321368407214	297751536070888	0.0216685677268591	0.552347596717745	-300605613045918	RPL10A	Homo sapiens	ribosomal protein L10a pseudogene 6; ribosomal protein L10a; ribosomal protein L10a pseudogene 9
2636185	2636185	chr3	+	112280895	112305512	93	-0.366684142424401	912987444273568	-297663385540478	0.0216949810947995	0.552347596717745	-30071449729669	SLC35A5	Homo sapiens	solute carrier family 35, member A5
3204285	3204285	chr9	-	34688026	34691306	35	-0.441968460127579	469626316504932	-297500798620919	0.0217437885950764	0.552347596717745	-300915353262328	CCL19	Homo sapiens	chemokine (C-C motif) ligand 19
3843452	3843452	chr19	+	58180303	58190505	38	-0.438892380585766	253716354179862	-297431131474028	0.0217647380078902	0.552347596717745	-30100142919608	ZSCAN4	Homo sapiens	zinc finger and SCAN domain containing 4
3435078	3435078	chr12	+	122356480	122441812	228	0.494735532933265	515182537608802	297427690837917	0.021765773189207	0.552347596717745	-301005680377402	WDR66	Homo sapiens	WD repeat domain 66
3513752	3513752	chr13	-	49882794	50018262	148	0.833057924352961	668150607603856	297275812339412	0.0218115210666967	0.552347596717745	-30119335416847	CAB39L	Homo sapiens	calcium binding protein 39-like
4016485	4016485	chrX	-	102753742	102779264	74	-0.532598154711981	486485211255336	-297134534359062	0.0218541679208436	0.552347596717745	-301367956696919	RAB40A	Homo sapiens	RAB40A, member RAS oncogene family
3911217	3911217	chr20	-	56223471	56347717	223	0.542774036872266	739725977782988	29710146860702	0.0218641621349902	0.552347596717745	-301408825815987	PMEPA1	Homo sapiens	prostate transmembrane protein, androgen induced 1
2766492	2766492	chr4	-	39547950	39640690	109	-0.455900134580546	965857715710139	-297042131530378	0.0218821091426048	0.552347596717745	-301482169823508	C4orf34	Homo sapiens	chromosome 4 open reading frame 34
3095057	3095057	chr8	+	38965068	39169458	192	0.568201895279084	431443942604736	296759478959711	0.0219678155731534	0.553875817389095	-301831608793419	ADAM32	Homo sapiens	ADAM metallopeptidase domain 32
2363444	2363444	chr1	+	161129260	161135504	149	-0.371267123742077	735059717464793	-296415179896872	0.0220726980016649	0.555096888796803	-302257403612288	USP21	Homo sapiens	ubiquitin specific peptidase 21
3942259	3942259	chr22	+	30459285	30573060	98	-0.389868073563719	273546288775405	-296098044379667	0.0221697777475511	0.555096888796803	-302649744052328	Hormad2	Homo sapiens	HORMA domain containing 2
3790704	3790704	chr18	+	57567200	57571537	36	144355824385969	633549877202424	296071004430188	0.0221780760809789	0.555096888796803	-302683202348989	PMAIP1	Homo sapiens	phorbol-12-myristate-13-acetate-induced protein 1
3649890	3649890	chr16	+	16043434	16236918	299	-0.458008489869306	836640443885819	-295998312441199	0.0222004010477314	0.555096888796803	-302773153677598	ABCC1	Homo sapiens	ATP-binding cassette, sub-family C (CFTR/MRP), member 1
2904695	2904695	NA	NA	0	0	4	0.509976171501757	109664574660569	295996066455974	0.0222010912097031	0.555096888796803	-302775933040521	RPL10AP6	Homo sapiens	ribosomal protein L10a pseudogene 6; ribosomal protein L10a; ribosomal protein L10a pseudogene 9
2904695	2904695	NA	NA	0	0	4	0.509976171501757	109664574660569	295996066455974	0.0222010912097031	0.555096888796803	-302775933040521	RPL10A	Homo sapiens	ribosomal protein L10a pseudogene 6; ribosomal protein L10a; ribosomal protein L10a pseudogene 9
2904695	2904695	NA	NA	0	0	4	0.509976171501757	109664574660569	295996066455974	0.0222010912097031	0.555096888796803	-302775933040521	RPL10AP9	Homo sapiens	ribosomal protein L10a pseudogene 6; ribosomal protein L10a; ribosomal protein L10a pseudogene 9
2896484	2896484	chr6	+	16129317	16158603	153	0.689101037356762	64010139594386	295991325034282	0.0222025482618019	0.555096888796803	-302781800479249	MYLIP	Homo sapiens	myosin regulatory light chain interacting protein
3470297	3470297	NA	NA	0	0	4	-0.384220394594716	737559394392852	-295811044139823	0.022258024707257	0.555096888796803	-303004917367511	SART3	Homo sapiens	squamous cell carcinoma antigen recognized by T cells 3
3212335	3212335	NA	NA	0	0	4	-0.331715750225404	103670512682885	-29566822041629	0.0223020795448504	0.555096888796803	-303181707358433	Hnrnpk	Homo sapiens	heterogeneous nuclear ribonucleoprotein K; similar to heterogeneous nuclear ribonucleoprotein K
3212335	3212335	NA	NA	0	0	4	-0.331715750225404	103670512682885	-29566822041629	0.0223020795448504	0.555096888796803	-303181707358433	LOC644063	Homo sapiens	heterogeneous nuclear ribonucleoprotein K; similar to heterogeneous nuclear ribonucleoprotein K
3360396	3360396	chr11	-	5220965	5221968	14	-0.632020191642001	403308347008811	-295613851046468	0.0223188744984404	0.555096888796803	-303249013869326	OR51V1	Homo sapiens	olfactory receptor, family 51, subfamily V, member 1
3561868	3561868	chr14	-	38721312	38725605	40	0.811456502482216	590676938770882	2954743596498	0.022362025679115	0.555149252457891	-303421714862813	Clec14a	Homo sapiens	C-type lectin domain family 14, member A
3560864	3560864	chr14	-	35554687	35592417	131	0.627431051786113	637640535110818	295197975632268	0.0224477867147472	0.555263308758757	-303763974691621	ppp2r3c	Homo sapiens	protein phosphatase 2 (formerly 2A), regulatory subunit B'', gamma
2486740	2486740	chr2	+	68384330	68405301	69	0.349938515483553	694518253576693	295185394525044	0.0224516989139654	0.555263308758757	-303779556870348	pno1	Homo sapiens	partner of NOB1 homolog (S. cerevisiae)
3251490	3251490	chr10	+	74432884	74647447	249	-0.492058726971719	736619012611176	-295011564057006	0.0225058272993867	0.555359508429993	-303994873675181	CCDC109A	Homo sapiens	coiled-coil domain containing 109A
3474981	3474981	NA	NA	0	0	4	-0.710029468917486	717827576562518	-294744250779385	0.0225893361798529	0.555359508429993	-304326060813523	ANAPC5	Homo sapiens	anaphase promoting complex subunit 5
3351675	3351675	chr11	+	118754567	118766970	40	-0.506303848704047	489522144566537	-294686309346925	0.0226074805884925	0.555359508429993	-304397859486762	CXCR5	Homo sapiens	chemokine (C-X-C motif) receptor 5
3266253	3266253	chr10	+	118956086	118969810	38	-0.418150261400688	534838280864439	-294589151559032	0.0226379404564251	0.555359508429993	-304518263279199	KCNK18	Homo sapiens	potassium channel, subfamily K, member 18
2835792	2835792	chr5	+	150591744	150652314	112	-0.438716010214121	900153171608896	-294565053278368	0.0226455022499534	0.555359508429993	-304548129222068	gm2a	Homo sapiens	GM2 ganglioside activator
3188993	3188993	chr9	+	127624419	127640010	113	0.443808865800991	635877637545134	294540344213632	0.0226532584928605	0.555359508429993	-304578752917166	ARPC5L	Homo sapiens	actin related protein 2/3 complex, subunit 5-like
3867227	3867227	NA	NA	0	0	4	-0.338102832921633	115853512554543	-294523503568153	0.0226585464377225	0.555359508429993	-30459962517719	RPL18	Homo sapiens	ribosomal protein L18
3875642	3875642	chr20	+	8095174	8991950	856	-0.744872247408035	679788139123519	-294508572225837	0.0226632359622221	0.555359508429993	-304618131359078	PLCB1	Homo sapiens	phospholipase C, beta 1 (phosphoinositide-specific)
3749554	3749554	NA	NA	0	0	4	0.554642258170842	925724523702987	294309187519093	0.0227259563131163	0.555359508429993	-304865280185944	USP22	Homo sapiens	ubiquitin specific peptidase 22
3719150	3719150	chr17	+	34890857	34895150	29	0.513379040948392	669653394304038	294293949973376	0.0227307571729688	0.555359508429993	-304884170122236	Pigw	Homo sapiens	phosphatidylinositol glycan anchor biosynthesis, class W
3713512	3713512	chr17	+	18647339	18682662	99	0.572832072355447	33705802412276	294286421131969	0.0227331296667768	0.555359508429993	-304893503713728	LOC732391	Homo sapiens	F-box and WD repeat domain containing 10; similar to FBXW10 protein
3713512	3713512	chr17	+	18647339	18682662	99	0.572832072355447	33705802412276	294286421131969	0.0227331296667768	0.555359508429993	-304893503713728	Fbxw10	Homo sapiens	F-box and WD repeat domain containing 10; similar to FBXW10 protein
3743701	3743701	chr17	-	7291950	7298142	94	-0.382256320727068	781480923706514	-2940948531713	0.0227935854415489	0.555878072324133	-30513101742145	Plscr3	Homo sapiens	phospholipid scramblase 3
2557565	2557565	NA	NA	0	0	4	-0.668012850744986	494049397174189	-29405916889502	0.0228048657175363	0.555878072324133	-305175265477977	C1D	Homo sapiens	C1D nuclear receptor co-repressor; similar to nuclear DNA-binding protein; similar to hCG1791993
2557565	2557565	NA	NA	0	0	4	-0.668012850744986	494049397174189	-29405916889502	0.0228048657175363	0.555878072324133	-305175265477977	C1DP3	Homo sapiens	C1D nuclear receptor co-repressor; similar to nuclear DNA-binding protein; similar to hCG1791993
2557565	2557565	NA	NA	0	0	4	-0.668012850744986	494049397174189	-29405916889502	0.0228048657175363	0.555878072324133	-305175265477977	C1DP2	Homo sapiens	C1D nuclear receptor co-repressor; similar to nuclear DNA-binding protein; similar to hCG1791993
3462843	3462843	chr12	-	76438545	76478486	192	0.744590813784242	865291388664033	293573617141353	0.0229589468129696	0.558397103094225	-305777506950291	NAP1L1	Homo sapiens	nucleosome assembly protein 1-like 1
3834837	3834837	chr19	+	42882545	42882886	8	0.449782568775348	640946701031217	293349955100757	0.0230302941865423	0.55858605549995	-306055022470867	Megf8	Homo sapiens	multiple EGF-like-domains 8
3416977	3416977	chr12	+	56211723	56217867	41	0.342691332603487	816282524886546	293342505381375	0.0230326746749783	0.55858605549995	-306064267043998	ORMDL2	Homo sapiens	ORM1-like 2 (S. cerevisiae)
2523626	2523626	NA	NA	0	0	4	0.531818831672737	430860490003276	293098765040826	0.0231107041815699	0.55858605549995	-306366770772109	RPL12P16	Homo sapiens	ribosomal protein L12 pseudogene 16
3384321	3384321	chr11	-	82688719	82782903	160	-0.499703214392187	788890100228471	-293072961336456	0.0231189812621169	0.55858605549995	-306398799950457	RAB30	Homo sapiens	RAB30, member RAS oncogene family
3589458	3589458	chr15	+	39827654	39891114	227	0.336538393504023	127290570135451	292878056475423	0.0231816030373532	0.559484939095594	-306640755618726	Thbs1	Homo sapiens	thrombospondin 1
3336554	3336554	chr11	+	66610541	66614029	70	-0.353263469396687	686162007210334	-292660745446505	0.0232516365416855	0.55994723404709	-306910583602501	Rce1	Homo sapiens	RCE1 homolog, prenyl protein peptidase (S. cerevisiae)
3135567	3135567	chr8	-	54958939	55014577	116	164178326347803	521553816508112	292317411389295	0.0233627428146407	0.561783505441081	-307337012861257	Lypla1	Homo sapiens	lysophospholipase I
3560711	3560711	chr14	-	35221941	35344853	220	0.551661893845935	694558044145156	29212140541081	0.0234264252854137	0.561783505441081	-307580524217925	BAZ1A	Homo sapiens	bromodomain adjacent to zinc finger domain, 1A
2734992	2734992	chr4	+	88343735	88403939	115	-0.34308163156264	632429588927036	-291969369794289	0.0234759488442978	0.561783505441081	-307769441782983	nudt9	Homo sapiens	nudix (nucleoside diphosphate linked moiety X)-type motif 9
3272027	3272027	chr10	+	134143279	134201308	239	-0.399632438098399	664289611788033	-291811221404516	0.0235275816767236	0.561783505441081	-307965986036797	LRRC27	Homo sapiens	leucine rich repeat containing 27
2777714	2777714	chr4	-	90646333	90759455	161	-0.347263135786451	420796966180741	-291780742348023	0.0235375464516853	0.561783505441081	-308003868546469	Snca	Homo sapiens	synuclein, alpha (non A4 component of amyloid precursor)
2844331	2844331	NA	NA	0	0	4	0.505155653522324	630132516414877	29160434152382	0.0235953068483434	0.561783505441081	-308223140682303	PXN	Homo sapiens	paxillin
4007164	4007164	chrX	-	47483614	47489704	76	-0.316399951743833	566245582923008	-291259818948366	0.0237085516585581	0.561783505441081	-308651506815613	CFP	Homo sapiens	complement factor properdin
3427824	3427824	NA	NA	0	0	4	-0.491769895394821	101240112388351	-291206983056773	0.0237259698766579	0.561783505441081	-308717214128094	SLC25A3	Homo sapiens	solute carrier family 25 (mitochondrial carrier; phosphate carrier), member 3
2904696	2904696	NA	NA	0	0	4	0.486494641368539	853156509315491	291013289911712	0.0237899403951753	0.561783505441081	-308958123061192	RPL10AP6	Homo sapiens	ribosomal protein L10a pseudogene 6; ribosomal protein L10a; ribosomal protein L10a pseudogene 9
2904696	2904696	NA	NA	0	0	4	0.486494641368539	853156509315491	291013289911712	0.0237899403951753	0.561783505441081	-308958123061192	RPL10A	Homo sapiens	ribosomal protein L10a pseudogene 6; ribosomal protein L10a; ribosomal protein L10a pseudogene 9
2904696	2904696	NA	NA	0	0	4	0.486494641368539	853156509315491	291013289911712	0.0237899403951753	0.561783505441081	-308958123061192	RPL10AP9	Homo sapiens	ribosomal protein L10a pseudogene 6; ribosomal protein L10a; ribosomal protein L10a pseudogene 9
2367793	2367793	chr1	+	173684080	173762291	166	-0.316982718458847	80542699024274	-290982035725179	0.023800279793647	0.561783505441081	-308997000358048	KLHL20	Homo sapiens	kelch-like 20 (Drosophila)
3391149	3391149	chr11	-	111744800	111783896	142	0.398323432838955	107795890319537	290873961770026	0.0238360692519232	0.561783505441081	-309131443714117	Fdxacb1	Homo sapiens	ferredoxin-fold anticodon binding domain containing 1
3755820	3755820	chr17	-	37827378	37844307	64	-0.422908479737463	714244778638623	-290831330554379	0.0238502026057043	0.561783505441081	-309184480709954	PGAP3	Homo sapiens	post-GPI attachment to proteins 3
2333168	2333168	chr1	+	43855566	43878462	39	-0.398710718175542	746233031061971	-290811032154023	0.023856935180844	0.561783505441081	-309209734510277	KIAA0467	Homo sapiens	KIAA0467; chromosome 1 open reading frame 84
2333168	2333168	chr1	+	43855566	43878462	39	-0.398710718175542	746233031061971	-290811032154023	0.023856935180844	0.561783505441081	-309209734510277	C1orf84	Homo sapiens	KIAA0467; chromosome 1 open reading frame 84
3442774	3442774	chr12	-	7842381	7848437	31	-0.530020389069719	291422627679504	-290801547268976	0.0238600818205283	0.561783505441081	-309221535094139	Gdf3	Homo sapiens	growth differentiation factor 3
2877990	2877990	chr5	-	138855119	138864658	80	-0.604006716415208	896119526886497	-290715613216073	0.0238886108102699	0.561783505441081	-309328454742001	Tmem173	Homo sapiens	transmembrane protein 173
3111375	3111375	chr8	+	109455229	109665415	208	0.42224075622048	565542703063423	290708260805502	0.0238910533976438	0.561783505441081	-309337603082135	ttc35	Homo sapiens	tetratricopeptide repeat domain 35
2560195	2560195	chr2	-	74732171	74735697	93	-0.387839065577386	781983992484487	-290683263709758	0.0238993598140815	0.561783505441081	-309368706574262	PCGF1	Homo sapiens	polycomb group ring finger 1
3474450	3474450	chr12	-	120759926	120765592	40	-0.503555771971023	535381794856784	-290579673234711	0.0239338151563744	0.561783505441081	-309497610877202	PLA2G1B	Homo sapiens	phospholipase A2, group IB (pancreas)
2768981	2768981	chr4	-	52886890	52906035	68	0.372968908639253	898818134392446	290529295179623	0.0239505905264335	0.561783505441081	-309560304371945	SGCB	Homo sapiens	sarcoglycan, beta (43kDa dystrophin-associated glycoprotein)
4002148	4002148	chrX	-	20142646	20159959	92	0.863289515833136	726946151162333	290229141658454	0.0240507977967586	0.561783505441081	-309933899013603	EIF1AX	Homo sapiens	eukaryotic translation initiation factor 1A, X-linked
3082590	3082590	chr8	+	424465	428832	20	-0.651436634140135	5655659485504	-290222125418836	0.0240531455123871	0.561783505441081	-309942633315678	LOC286161	Homo sapiens	hypothetical protein LOC286161
2732655	2732655	chr4	+	78977245	79465684	721	10500076146962	618199334167558	290126163331477	0.0240852799907626	0.561783505441081	-310062099714665	FRAS1	Homo sapiens	Fraser syndrome 1
3913400	3913400	chr20	-	61272066	61275229	16	-0.337706055390984	600083519441271	-290115683800796	0.0240887919942494	0.561783505441081	-310075146723336	FLJ32154	Homo sapiens	hypothetical protein FLJ32154
3928531	3928531	chr21	-	31863782	31864275	8	-0.562645902535942	421072832375406	-289955863091308	0.0241424201391585	0.561783505441081	-310274140264402	KRTAP19-3	Homo sapiens	keratin associated protein 19-3
3595594	3595594	chr15	+	58430474	58493176	125	0.826648665181523	401632717871305	28989093266202	0.0241642438795154	0.561783505441081	-310354994491566	AQP9	Homo sapiens	aquaporin 9
3764384	3764384	chr17	-	56422539	56429706	49	-0.428260968183803	935375352302747	-289802373675632	0.0241940431865493	0.561783505441081	-310465280442963	SUPT4H1	Homo sapiens	suppressor of Ty 4 homolog 1 (S. cerevisiae)
2406766	2406766	chr1	-	36920921	36930777	64	0.320672819371421	986573492707732	289674744396599	0.0242370579685911	0.561783505441081	-310624239193962	MRPS15	Homo sapiens	mitochondrial ribosomal protein S15
3524570	3524570	chr13	-	107142098	107187998	152	0.93001615065316	670981927838925	289654187478163	0.024243993839066	0.561783505441081	-310649844149606	EFNB2	Homo sapiens	ephrin-B2
3987996	3987996	chrX	+	114795473	114930531	239	0.386706069254164	103089765049807	28964613936124	0.0242467098345839	0.561783505441081	-310659868735564	PLS3	Homo sapiens	plastin 3 (T isoform)
2971139	2971139	chr6	-	116956790	117002992	116	0.35872079641337	456519112626183	289339545033952	0.0243504171012817	0.563593092341021	-311041816399991	ZUFSP	Homo sapiens	zinc finger with UFM1-specific peptidase domain
3842130	3842130	chr19	+	55885602	55889612	29	-0.358554711578025	603051070450784	-289183429249804	0.0244034050241191	0.564226205867526	-311236346020752	Tmem190	Homo sapiens	transmembrane protein 190
3862167	3862167	chr19	-	40325110	40337034	63	0.482502073956994	925202876489967	289077353669637	0.0244394784284931	0.564467323913497	-311368539614884	FBL	Homo sapiens	fibrillarin
3761395	3761395	chr17	-	46673113	46682334	94	0.554613207438018	538050573360097	288863374330065	0.0245124193415032	0.56555855568745	-311635247064864	HOXB6	Homo sapiens	homeobox B6
3151883	3151883	chr8	-	125323179	125438671	121	0.618087750387036	768995873421413	288641906824771	0.0245881562247759	0.566492174345459	-311911346835498	TMEM65	Homo sapiens	transmembrane protein 65
3332028	3332028	chr11	+	59271072	59271984	10	-0.679569463776768	399001484061882	-288499565006055	0.0246369650041691	0.566492174345459	-312088833541129	OR4D11	Homo sapiens	olfactory receptor, family 4, subfamily D, member 11
3237788	3237788	chr10	+	20104941	20570601	518	122776594561126	589263948973649	288361681059759	0.0246843432474541	0.566492174345459	-312260785222751	PLXDC2	Homo sapiens	plexin domain containing 2
3201437	3201437	chr9	-	21939019	21995248	174	-0.36193544931226	680248470268772	-288320471332626	0.0246985220652077	0.566492174345459	-312312181347683	CDKN2A	Homo sapiens	cyclin-dependent kinase inhibitor 2A (melanoma, p16, inhibits CDK4)
3619060	3619060	chr15	-	39892236	40075031	156	0.592775978637361	466100739572801	288231079430271	0.0247293083926742	0.566492174345459	-312423676615353	FSIP1	Homo sapiens	fibrous sheath interacting protein 1
3375648	3375648	chr11	-	61731761	61736027	76	0.953408561935178	712311289137421	288220247514396	0.024733041640361	0.566492174345459	-312437187528874	FTHL20	Homo sapiens	ferritin, heavy polypeptide 1; ferritin, heavy polypeptide-like 16; similar to ferritin, heavy polypeptide 1; ferritin, heavy polypeptide-like 3 pseudogene
3375648	3375648	chr11	-	61731761	61736027	76	0.953408561935178	712311289137421	288220247514396	0.024733041640361	0.566492174345459	-312437187528874	FTH1	Homo sapiens	ferritin, heavy polypeptide 1; ferritin, heavy polypeptide-like 16; similar to ferritin, heavy polypeptide 1; ferritin, heavy polypeptide-like 3 pseudogene
3375648	3375648	chr11	-	61731761	61736027	76	0.953408561935178	712311289137421	288220247514396	0.024733041640361	0.566492174345459	-312437187528874	FTHL16	Homo sapiens	ferritin, heavy polypeptide 1; ferritin, heavy polypeptide-like 16; similar to ferritin, heavy polypeptide 1; ferritin, heavy polypeptide-like 3 pseudogene
3375648	3375648	chr11	-	61731761	61736027	76	0.953408561935178	712311289137421	288220247514396	0.024733041640361	0.566492174345459	-312437187528874	FTHL3	Homo sapiens	ferritin, heavy polypeptide 1; ferritin, heavy polypeptide-like 16; similar to ferritin, heavy polypeptide 1; ferritin, heavy polypeptide-like 3 pseudogene
3509885	3509885	chr13	-	37523617	37574398	89	0.461500695145085	723678206363134	288092381994451	0.0247771560484369	0.566912662975202	-312596688072925	Alg5	Homo sapiens	asparagine-linked glycosylation 5, dolichyl-phosphate beta-glucosyltransferase homolog (S. cerevisiae)
3566652	3566652	chr14	-	58865295	58894312	73	0.744318429215483	478859520299954	287857212736444	0.0248585090580783	0.568139873033214	-312890091915286	TIMM9	Homo sapiens	translocase of inner mitochondrial membrane 9 homolog (yeast)
2527786	2527786	chr2	+	219263087	219270663	98	-0.377997038979517	908778418537439	-287788262289294	0.0248824150472045	0.568139873033214	-312976129126516	Ctdsp1	Homo sapiens	CTD (carboxy-terminal domain, RNA polymerase II, polypeptide A) small phosphatase 1
2443989	2443989	chr1	-	171669309	171715741	116	-0.46880366237259	792245251719358	-287617455583322	0.0249417410009363	0.568904312094931	-313189288532679	Vamp4	Homo sapiens	vesicle-associated membrane protein 4
3792656	3792656	chr18	+	66407526	66817529	222	0.456811109241881	410205975140423	287449089300116	0.0250003662077814	0.56903500350116	-313399436796669	CCDC102B	Homo sapiens	coiled-coil domain containing 102B
4002394	4002394	chrX	-	21677190	21865443	153	-0.39057069065924	313213661157172	-287417921907829	0.0250112347318586	0.56903500350116	-313438342467568	smpx	Homo sapiens	small muscle protein, X-linked
3477967	3477967	chr12	-	129296889	129299285	19	0.392900501751787	604857877013697	287193735757464	0.0250895595468241	0.56903500350116	-313718224208634	MGC16384	Homo sapiens	hypothetical LOC114130
3147699	3147699	chr8	-	104123116	104153570	41	-0.383375694630865	465399140112304	-287138381217377	0.025108939007595	0.56903500350116	-313787340010808	C8orf56	Homo sapiens	chromosome 8 open reading frame 56
2927967	2927967	chr6	+	139335259	139364436	58	0.788930556350498	799832448228843	286899280922548	0.0251928298913658	0.56903500350116	-314085923309556	C6orf115	Homo sapiens	chromosome 6 open reading frame 115
3392878	3392878	NA	NA	0	0	4	0.569216579818949	925048292218304	286889364339981	0.025196315643608	0.56903500350116	-314098308400439	ZNF259	Homo sapiens	zinc finger protein 259
2730158	2730158	chr4	+	70754730	70812288	51	-0.479237995335211	382930274528094	-286824418085071	0.0252191573814918	0.56903500350116	-31417942445523	Csn1s1	Homo sapiens	casein alpha s1
3761313	3761313	chr17	-	46627136	46656913	124	0.662667050490303	665761474044308	286806347489671	0.0252255167531979	0.56903500350116	-314201995018448	HOXB3	Homo sapiens	homeobox B3
3907524	3907524	chr20	-	44525923	44540855	122	-0.403525466614015	693517995505439	-28668266667144	0.025269087962618	0.56903500350116	-314356485480904	Pltp	Homo sapiens	phospholipid transfer protein
3642837	3642837	chr16	+	448180	462481	114	-0.454842209871708	734692952114189	-286680271351399	0.0252699325913513	0.56903500350116	-314359477669709	DECR2	Homo sapiens	2,4-dienoyl CoA reductase 2, peroxisomal
3048212	3048212	chr7	-	43906186	43909472	55	-0.492392994937518	901155362969215	-286554967615071	0.0253141584947061	0.569141923010191	-314516014269771	mrps24	Homo sapiens	mitochondrial ribosomal protein S24
3676670	3676670	NA	NA	0	0	4	0.663593119329354	866247001981022	286401011274888	0.0253686097199979	0.569247363869117	-314708370909212	RnpS1	Homo sapiens	similar to ribonucleic acid binding protein S1; RNA binding protein S1, serine-rich domain
3676670	3676670	NA	NA	0	0	4	0.663593119329354	866247001981022	286401011274888	0.0253686097199979	0.569247363869117	-314708370909212	LOC643446	Homo sapiens	similar to ribonucleic acid binding protein S1; RNA binding protein S1, serine-rich domain
2713837	2713837	chr4	+	106925	391413	96	-0.454431945347403	42425120539589	-286196947384011	0.0254409744282424	0.569247363869117	-314963376449438	ZNF718	Homo sapiens	zinc finger protein 718
3108859	3108859	chr8	+	99925732	99964323	96	-149720200858911	820367273008778	-2861522252542	0.0254568629132372	0.569247363869117	-315019269415497	OSR2	Homo sapiens	odd-skipped related 2 (Drosophila)
3449700	3449700	chr12	-	31411691	31523439	194	0.464255568767042	556123529075244	286141586172788	0.0254606442212312	0.569247363869117	-31503256630921	fam60a	Homo sapiens	similar to hCG2020539; family with sequence similarity 60, member A; similar to family with sequence similarity 60, member A
3449700	3449700	chr12	-	31411691	31523439	194	0.464255568767042	556123529075244	286141586172788	0.0254606442212312	0.569247363869117	-31503256630921	LOC728115	Homo sapiens	similar to hCG2020539; family with sequence similarity 60, member A; similar to family with sequence similarity 60, member A
3449700	3449700	chr12	-	31411691	31523439	194	0.464255568767042	556123529075244	286141586172788	0.0254606442212312	0.569247363869117	-31503256630921	LOC728592	Homo sapiens	similar to hCG2020539; family with sequence similarity 60, member A; similar to family with sequence similarity 60, member A
3673600	3673600	chr16	+	88729772	88753588	69	-0.40039402478001	579698839294379	-285905977826862	0.0255445361574634	0.569247363869117	-315327067677367	MGC23284	Homo sapiens	hypothetical LOC197187
2494709	2494709	chr2	+	97426649	97477604	120	-0.371434217272576	701299816069857	-285836914234639	0.0255691827975061	0.569247363869117	-315413406933478	Cnnm4	Homo sapiens	cyclin M4
2709606	2709606	chr3	-	186828487	186898676	67	0.397081059028539	645393331634311	285693952637293	0.025620281455524	0.569247363869117	-315592147007798	Rpl39l	Homo sapiens	ribosomal protein L39-like
2949058	2949058	NA	NA	0	0	4	-0.437353007771419	921422691019401	-285665547022402	0.0256304473368495	0.569247363869117	-315627664457904	BAT1	Homo sapiens	HLA-B associated transcript 1
2901726	2901726	NA	NA	0	0	4	0.361742089594097	100884498440712	285513760430163	0.0256848416557015	0.569247363869117	-315817469519148	ABCF1	Homo sapiens	ATP-binding cassette, sub-family F (GCN20), member 1
2565161	2565161	NA	NA	0	0	4	-0.411627108374207	106542162029006	-285479631934081	0.0256970887992813	0.569247363869117	-315860150014808	STARD7	Homo sapiens	StAR-related lipid transfer (START) domain containing 7
3558118	3558118	chr14	-	24759807	24768966	104	-0.804621874524816	757927489939728	-285478163509193	0.0256976158881166	0.569247363869117	-315861986431771	dhrs1	Homo sapiens	dehydrogenase/reductase (SDR family) member 1
3545564	3545564	chr14	+	78266464	78401355	202	-0.362458814606154	620954755858046	-285306599660863	0.0257592774049094	0.569247363869117	-31607656214932	ADCK1	Homo sapiens	aarF domain containing kinase 1
3397589	3397589	chr11	-	128328669	128457846	221	0.542600641306954	902919586912304	285301440837823	0.0257611339565773	0.569247363869117	-316083014847948	ETS1	Homo sapiens	v-ets erythroblastosis virus E26 oncogene homolog 1 (avian)
3869361	3869361	chr19	-	52494598	52511526	61	-0.542812797319474	505792772581739	-285247845848693	0.0257804300541187	0.569247363869117	-316150053748076	ZNF615	Homo sapiens	zinc finger protein 615
2318869	2318869	NA	NA	0	0	4	0.475371412517459	277455426353346	285032201072667	0.0258582247477672	0.569247363869117	-316419825388262	PARK7	Homo sapiens	Parkinson disease (autosomal recessive, early onset) 7
2880292	2880292	chr5	-	146770416	146889486	226	-0.729896368627902	93829282889622	-285000026666225	0.0258698530984674	0.569247363869117	-316460080230862	Dpysl3	Homo sapiens	dihydropyrimidinase-like 3
2328808	2328808	chr1	+	32687991	32697175	65	0.340992941431388	114615317121837	284808521952732	0.0259391807259112	0.569247363869117	-316699705333646	EIF3I	Homo sapiens	eukaryotic translation initiation factor 3, subunit I
3883787	3883787	chr20	+	34824243	34858820	103	-0.34756382070834	73818126109931	-284611465912878	0.0260107235287968	0.569247363869117	-316946321224824	C20orf4	Homo sapiens	chromosome 20 open reading frame 4
3389077	3389077	chr11	-	103552682	104035906	347	131398423181246	608111708654299	284597421803062	0.0260158303309694	0.569247363869117	-316963899168649	PDGFD	Homo sapiens	platelet derived growth factor D
3203753	3203753	chr9	-	33921694	34048937	320	0.368155967599543	792524273898996	284592382224934	0.0260176631110772	0.569247363869117	-316970206881007	UBAP2	Homo sapiens	ubiquitin associated protein 2
3749540	3749540	NA	NA	0	0	4	0.703915805955868	810523918017086	28457320207852	0.0260246397456836	0.569247363869117	-316994213693051	USP22	Homo sapiens	ubiquitin specific peptidase 22
3543756	3543756	chr14	+	74111598	74168647	86	0.536852464257934	5563918884642	28450273946844	0.0260502870102949	0.569247363869117	-317082411815457	dnal1	Homo sapiens	dynein, axonemal, light chain 1
3454157	3454157	chr12	-	50260685	50314801	148	-0.57989542862003	654070327601988	-284443895190757	0.0260717259030858	0.569247363869117	-317156071669335	FAIM2	Homo sapiens	Fas apoptotic inhibitory molecule 2
4027823	4027823	chrX	-	154689082	154689646	16	-0.548985431481854	500343533675349	-28440584353762	0.0260855993130299	0.569247363869117	-317203705950572	H2afb1	Homo sapiens	H2A histone family, member B1
2875454	2875454	chr5	-	132086517	132113498	102	-0.363321669766838	832201716617309	-284102022652511	0.0261966514859708	0.569247363869117	-317584098745678	2008-09-01	Homo sapiens	septin 8
2953501	2953501	chr6	-	41126258	41130966	48	-0.369198448152996	46707758152593	-284062587915367	0.0262111022864703	0.569247363869117	-317633480024405	TREM2	Homo sapiens	triggering receptor expressed on myeloid cells 2
3932131	3932131	chr21	-	40547394	40555440	55	0.456514750342651	790927962270945	284020964684654	0.0262263642154443	0.569247363869117	-317685603740147	PSMG1	Homo sapiens	proteasome (prosome, macropain) assembly chaperone 1
3444472	3444472	chr12	-	11138560	11139459	4	-0.680937621815153	314306299967235	-2839949842219	0.0262358952038002	0.569247363869117	-317718139426142	TAS2R50	Homo sapiens	taste receptor, type 2, member 50
2899298	2899298	chr6	+	26365395	26451902	118	-126351342948927	642611337218068	-283988580124701	0.0262382451240368	0.569247363869117	-317726159483372	BTN3A2	Homo sapiens	butyrophilin, subfamily 3, member A2
4054414	4054414	chr1	+	35246800	35252839	24	-0.370140847161552	5534651685236	-283906172755702	0.0262685035904379	0.569247363869117	-317829365098435	GJB3	Homo sapiens	gap junction protein, beta 3, 31kDa
3962587	3962587	chr22	-	43148280	43254092	288	0.459247993468978	863381857372421	283886478605885	0.0262757403884886	0.569247363869117	-317854030880052	RPL5P1	Homo sapiens	ribosomal protein L5 pseudogene 34; ribosomal protein L5 pseudogene 1; ribosomal protein L5
3962587	3962587	chr22	-	43148280	43254092	288	0.459247993468978	863381857372421	283886478605885	0.0262757403884886	0.569247363869117	-317854030880052	RPL5P34	Homo sapiens	ribosomal protein L5 pseudogene 34; ribosomal protein L5 pseudogene 1; ribosomal protein L5
3962587	3962587	chr22	-	43148280	43254092	288	0.459247993468978	863381857372421	283886478605885	0.0262757403884886	0.569247363869117	-317854030880052	rpl5	Homo sapiens	ribosomal protein L5 pseudogene 34; ribosomal protein L5 pseudogene 1; ribosomal protein L5
3304004	3304004	chr10	-	103541089	103543243	28	-0.43019495318681	717966622599763	-283775782988028	0.0263164558216218	0.569568838829614	-317992679023233	NPM3	Homo sapiens	nucleophosmin/nucleoplasmin, 3
3245682	3245682	chr10	+	49513964	49647692	237	0.511770752749889	731422885963535	283606836698818	0.0263787255229229	0.569855654753203	-318204314239141	mapk8	Homo sapiens	mitogen-activated protein kinase 8
2899243	2899243	chr6	+	26240654	26241011	14	157167073323281	853279957042099	283599353986048	0.0263814870834362	0.569855654753203	-31821368842187	HIST2H4A	Homo sapiens	histone cluster 1, H4l; histone cluster 1, H4k; histone cluster 4, H4; histone cluster 1, H4h; histone cluster 1, H4j; histone cluster 1, H4i; histone cluster 1, H4d; histone cluster 1, H4c; histone cluster 1, H4f; histone cluster 1, H4e; histone cluster 1, H4b; histone cluster 1, H4a; histone cluster 2, H4a; histone cluster 2, H4b
2899243	2899243	chr6	+	26240654	26241011	14	157167073323281	853279957042099	283599353986048	0.0263814870834362	0.569855654753203	-31821368842187	Hist1h4j	Homo sapiens	histone cluster 1, H4l; histone cluster 1, H4k; histone cluster 4, H4; histone cluster 1, H4h; histone cluster 1, H4j; histone cluster 1, H4i; histone cluster 1, H4d; histone cluster 1, H4c; histone cluster 1, H4f; histone cluster 1, H4e; histone cluster 1, H4b; histone cluster 1, H4a; histone cluster 2, H4a; histone cluster 2, H4b
2899243	2899243	chr6	+	26240654	26241011	14	157167073323281	853279957042099	283599353986048	0.0263814870834362	0.569855654753203	-31821368842187	Hist4h4	Homo sapiens	histone cluster 1, H4l; histone cluster 1, H4k; histone cluster 4, H4; histone cluster 1, H4h; histone cluster 1, H4j; histone cluster 1, H4i; histone cluster 1, H4d; histone cluster 1, H4c; histone cluster 1, H4f; histone cluster 1, H4e; histone cluster 1, H4b; histone cluster 1, H4a; histone cluster 2, H4a; histone cluster 2, H4b
2899243	2899243	chr6	+	26240654	26241011	14	157167073323281	853279957042099	283599353986048	0.0263814870834362	0.569855654753203	-31821368842187	Hist1h4k	Homo sapiens	histone cluster 1, H4l; histone cluster 1, H4k; histone cluster 4, H4; histone cluster 1, H4h; histone cluster 1, H4j; histone cluster 1, H4i; histone cluster 1, H4d; histone cluster 1, H4c; histone cluster 1, H4f; histone cluster 1, H4e; histone cluster 1, H4b; histone cluster 1, H4a; histone cluster 2, H4a; histone cluster 2, H4b
2899243	2899243	chr6	+	26240654	26241011	14	157167073323281	853279957042099	283599353986048	0.0263814870834362	0.569855654753203	-31821368842187	Hist1h4c	Homo sapiens	histone cluster 1, H4l; histone cluster 1, H4k; histone cluster 4, H4; histone cluster 1, H4h; histone cluster 1, H4j; histone cluster 1, H4i; histone cluster 1, H4d; histone cluster 1, H4c; histone cluster 1, H4f; histone cluster 1, H4e; histone cluster 1, H4b; histone cluster 1, H4a; histone cluster 2, H4a; histone cluster 2, H4b
2899243	2899243	chr6	+	26240654	26241011	14	157167073323281	853279957042099	283599353986048	0.0263814870834362	0.569855654753203	-31821368842187	Hist1h4f	Homo sapiens	histone cluster 1, H4l; histone cluster 1, H4k; histone cluster 4, H4; histone cluster 1, H4h; histone cluster 1, H4j; histone cluster 1, H4i; histone cluster 1, H4d; histone cluster 1, H4c; histone cluster 1, H4f; histone cluster 1, H4e; histone cluster 1, H4b; histone cluster 1, H4a; histone cluster 2, H4a; histone cluster 2, H4b
2899243	2899243	chr6	+	26240654	26241011	14	157167073323281	853279957042099	283599353986048	0.0263814870834362	0.569855654753203	-31821368842187	hist1h4l	Homo sapiens	histone cluster 1, H4l; histone cluster 1, H4k; histone cluster 4, H4; histone cluster 1, H4h; histone cluster 1, H4j; histone cluster 1, H4i; histone cluster 1, H4d; histone cluster 1, H4c; histone cluster 1, H4f; histone cluster 1, H4e; histone cluster 1, H4b; histone cluster 1, H4a; histone cluster 2, H4a; histone cluster 2, H4b
2899243	2899243	chr6	+	26240654	26241011	14	157167073323281	853279957042099	283599353986048	0.0263814870834362	0.569855654753203	-31821368842187	HIST1H4E	Homo sapiens	histone cluster 1, H4l; histone cluster 1, H4k; histone cluster 4, H4; histone cluster 1, H4h; histone cluster 1, H4j; histone cluster 1, H4i; histone cluster 1, H4d; histone cluster 1, H4c; histone cluster 1, H4f; histone cluster 1, H4e; histone cluster 1, H4b; histone cluster 1, H4a; histone cluster 2, H4a; histone cluster 2, H4b
2899243	2899243	chr6	+	26240654	26241011	14	157167073323281	853279957042099	283599353986048	0.0263814870834362	0.569855654753203	-31821368842187	Hist1h4h	Homo sapiens	histone cluster 1, H4l; histone cluster 1, H4k; histone cluster 4, H4; histone cluster 1, H4h; histone cluster 1, H4j; histone cluster 1, H4i; histone cluster 1, H4d; histone cluster 1, H4c; histone cluster 1, H4f; histone cluster 1, H4e; histone cluster 1, H4b; histone cluster 1, H4a; histone cluster 2, H4a; histone cluster 2, H4b
2899243	2899243	chr6	+	26240654	26241011	14	157167073323281	853279957042099	283599353986048	0.0263814870834362	0.569855654753203	-31821368842187	Hist1h4d	Homo sapiens	histone cluster 1, H4l; histone cluster 1, H4k; histone cluster 4, H4; histone cluster 1, H4h; histone cluster 1, H4j; histone cluster 1, H4i; histone cluster 1, H4d; histone cluster 1, H4c; histone cluster 1, H4f; histone cluster 1, H4e; histone cluster 1, H4b; histone cluster 1, H4a; histone cluster 2, H4a; histone cluster 2, H4b
2899243	2899243	chr6	+	26240654	26241011	14	157167073323281	853279957042099	283599353986048	0.0263814870834362	0.569855654753203	-31821368842187	Hist1h4a	Homo sapiens	histone cluster 1, H4l; histone cluster 1, H4k; histone cluster 4, H4; histone cluster 1, H4h; histone cluster 1, H4j; histone cluster 1, H4i; histone cluster 1, H4d; histone cluster 1, H4c; histone cluster 1, H4f; histone cluster 1, H4e; histone cluster 1, H4b; histone cluster 1, H4a; histone cluster 2, H4a; histone cluster 2, H4b
2899243	2899243	chr6	+	26240654	26241011	14	157167073323281	853279957042099	283599353986048	0.0263814870834362	0.569855654753203	-31821368842187	Hist1h4b	Homo sapiens	histone cluster 1, H4l; histone cluster 1, H4k; histone cluster 4, H4; histone cluster 1, H4h; histone cluster 1, H4j; histone cluster 1, H4i; histone cluster 1, H4d; histone cluster 1, H4c; histone cluster 1, H4f; histone cluster 1, H4e; histone cluster 1, H4b; histone cluster 1, H4a; histone cluster 2, H4a; histone cluster 2, H4b
2899243	2899243	chr6	+	26240654	26241011	14	157167073323281	853279957042099	283599353986048	0.0263814870834362	0.569855654753203	-31821368842187	HIST2H4B	Homo sapiens	histone cluster 1, H4l; histone cluster 1, H4k; histone cluster 4, H4; histone cluster 1, H4h; histone cluster 1, H4j; histone cluster 1, H4i; histone cluster 1, H4d; histone cluster 1, H4c; histone cluster 1, H4f; histone cluster 1, H4e; histone cluster 1, H4b; histone cluster 1, H4a; histone cluster 2, H4a; histone cluster 2, H4b
2899243	2899243	chr6	+	26240654	26241011	14	157167073323281	853279957042099	283599353986048	0.0263814870834362	0.569855654753203	-31821368842187	Hist1h4i	Homo sapiens	histone cluster 1, H4l; histone cluster 1, H4k; histone cluster 4, H4; histone cluster 1, H4h; histone cluster 1, H4j; histone cluster 1, H4i; histone cluster 1, H4d; histone cluster 1, H4c; histone cluster 1, H4f; histone cluster 1, H4e; histone cluster 1, H4b; histone cluster 1, H4a; histone cluster 2, H4a; histone cluster 2, H4b
3624410	3624410	chr15	-	52363769	52404995	38	-0.44960097984358	547514570500647	-283492760541999	0.0264208595807221	0.569898103392468	-318347233373526	Bcl2l10	Homo sapiens	BCL2-like 10 (apoptosis facilitator)
3387033	3387033	chr11	-	94148754	94227031	169	0.542748961266927	564749900635847	283427730360566	0.0264449103766217	0.569898103392468	-318428712427728	mre11a	Homo sapiens	MRE11 meiotic recombination 11 homolog A (S. cerevisiae)
3505449	3505449	chr13	-	24303689	24463575	270	0.386201311258453	676986619110025	283378118938377	0.0264632742768442	0.569898103392468	-318490875919331	MIPEP	Homo sapiens	mitochondrial intermediate peptidase
2873785	2873785	chr5	-	125847810	125931029	171	-0.693187503019622	917929217896099	-283310837599877	0.0264882003516683	0.569898103392468	-318575184442413	ALDH7A1	Homo sapiens	aldehyde dehydrogenase 7 family, member A1
2400193	2400193	chr1	-	20825947	20834654	27	-0.336656214739184	783774916359126	-283244207077223	0.0265129098120888	0.569898103392468	-318658682535926	MUL1	Homo sapiens	mitochondrial E3 ubiquitin ligase 1
2949047	2949047	NA	NA	0	0	4	-0.473473755055169	118560519432819	-283115319359693	0.0265607761925046	0.570369994900701	-318820212645565	BAT1	Homo sapiens	HLA-B associated transcript 1
2342624	2342624	chr1	+	76251886	76260745	132	0.349055220429344	861920548904716	282702343276864	0.0267147645216614	0.57056895394116	-319337907164187	RABGGTB	Homo sapiens	Rab geranylgeranyltransferase, beta subunit
3457614	3457614	chr12	-	56665509	56694181	164	-0.387181019861298	100750338145751	-282694404964036	0.0267177337571808	0.57056895394116	-319347860291173	CS	Homo sapiens	citrate synthase
3376556	3376556	chr11	-	63391568	63393146	4	0.877630679620108	10894961605885	282603238291976	0.0267518586613053	0.57056895394116	-319462170983427	ATL3	Homo sapiens	atlastin GTPase 3
2376799	2376799	chr1	+	206643758	206671379	164	-0.377217904114008	683905830852453	-28257377901943	0.0267628955190004	0.57056895394116	-319499110940858	IKBKE	Homo sapiens	inhibitor of kappa light polypeptide gene enhancer in B-cells, kinase epsilon
2366355	2366355	chr1	+	168756187	168762124	24	-0.343749085657921	374209669388562	-282529354063756	0.0267795483532693	0.57056895394116	-319554818718168	MGC4473	Homo sapiens	hypothetical LOC79100
3403140	3403140	chr12	+	7079610	7095930	97	0.371610676722602	683087762389127	282520955070697	0.0267826979745623	0.57056895394116	-319565351094801	EMG1	Homo sapiens	EMG1 nucleolar protein homolog (S. cerevisiae)
3770563	3770563	chr17	-	73034963	73043381	47	-0.462027650098152	658296504426776	-282409904340784	0.0268243788593381	0.57056895394116	-319704616715308	atp5h	Homo sapiens	ATP synthase, H+ transporting, mitochondrial F0 complex, subunit d
3869714	3869714	chr19	-	53205011	53396872	176	0.521149769322569	555372187938067	282396908342208	0.0268292611571079	0.57056895394116	-319720915543476	ZNF611	Homo sapiens	zinc finger protein 611
2997907	2997907	chr7	+	37960182	38142041	154	10952355498286	762200988530323	282106123720208	0.0269387484944896	0.57091467378419	-320085650483358	Epdr1	Homo sapiens	ependymin related protein 1 (zebrafish)
2545653	2545653	chr2	-	27532365	27547299	98	-0.538825134094022	101635286012998	-281769168562543	0.0270662116823309	0.57091467378419	-320508416436262	MPV17	Homo sapiens	MpV17 mitochondrial inner membrane protein
3786868	3786868	chr18	+	43267050	43332477	140	-0.854810123506522	491492777757064	-281668302602064	0.0271044911522986	0.57091467378419	-320634994160371	Slc14a1	Homo sapiens	solute carrier family 14 (urea transporter), member 1 (Kidd blood group)
2333635	2333635	chr1	+	44435657	44439322	87	-0.365458228392989	650369863619367	-281595073833704	0.0271323179552149	0.57091467378419	-320726896803706	DPH2	Homo sapiens	DPH2 homolog (S. cerevisiae)
3376367	3376367	chr11	-	62759409	62800308	106	-0.33440961537697	530496917617016	-281552216566377	0.0271486176573791	0.57091467378419	-320780685763043	SLC22A8	Homo sapiens	solute carrier family 22 (organic anion transporter), member 8
3272736	3272736	chr10	+	135122403	135137750	79	0.328799103111852	772292530338254	281338707395428	0.0272299750547052	0.57091467378419	-321048685626571	ZNF511	Homo sapiens	zinc finger protein 511
2775496	2775496	NA	NA	0	0	4	-0.346787882342525	98793232057145	-281302120941093	0.0272439421355081	0.57091467378419	-321094614570072	HNRNPD	Homo sapiens	heterogeneous nuclear ribonucleoprotein D (AU-rich element RNA binding protein 1, 37kDa)
3756689	3756689	chr17	-	39190140	39197708	49	0.675946210140588	657532528573014	281288729989334	0.0272490560990836	0.57091467378419	-321111425323415	ZNF98	Homo sapiens	zinc finger protein 98 (F7175); keratin associated protein 1-1; zinc finger protein 492; zinc finger protein 849 pseudogene
3756689	3756689	chr17	-	39190140	39197708	49	0.675946210140588	657532528573014	281288729989334	0.0272490560990836	0.57091467378419	-321111425323415	KRTAP1-1	Homo sapiens	zinc finger protein 98 (F7175); keratin associated protein 1-1; zinc finger protein 492; zinc finger protein 849 pseudogene
3756689	3756689	chr17	-	39190140	39197708	49	0.675946210140588	657532528573014	281288729989334	0.0272490560990836	0.57091467378419	-321111425323415	ZNF849P	Homo sapiens	zinc finger protein 98 (F7175); keratin associated protein 1-1; zinc finger protein 492; zinc finger protein 849 pseudogene
3756689	3756689	chr17	-	39190140	39197708	49	0.675946210140588	657532528573014	281288729989334	0.0272490560990836	0.57091467378419	-321111425323415	ZNF492	Homo sapiens	zinc finger protein 98 (F7175); keratin associated protein 1-1; zinc finger protein 492; zinc finger protein 849 pseudogene
3145955	3145955	NA	NA	0	0	4	100543204344181	114100642917334	281267277973339	0.027257250674402	0.57091467378419	-321138356202614	RpL30	Homo sapiens	ribosomal protein L30
2588965	2588965	chr2	-	178414839	178418280	35	-0.409101678733066	518546568148104	-281144956780321	0.0273040266540628	0.57091467378419	-321291928085266	TTC30B	Homo sapiens	tetratricopeptide repeat domain 30B
3893910	3893910	chr20	+	62681189	62703699	136	-0.436516060839478	702834466912563	-281101979489887	0.0273204814403712	0.57091467378419	-321345889174945	tcea2	Homo sapiens	transcription elongation factor A (SII), 2
2786578	2786578	chr4	-	140211117	140223685	76	-0.487310500037298	101867909810294	-281066254913182	0.0273341673492846	0.57091467378419	-32139074551543	NDUFC1	Homo sapiens	NADH dehydrogenase (ubiquinone) 1, subcomplex unknown, 1, 6kDa
3458783	3458783	chr12	-	58141547	58149798	110	-0.368775274530051	907937628279888	-281063218643209	0.0273353308635302	0.57091467378419	-32139455796889	Cdk4	Homo sapiens	cyclin-dependent kinase 4
3851776	3851776	chr19	-	12907043	12912694	82	-0.519903785357255	657115562646656	-281056330880511	0.0273379704837249	0.57091467378419	-321403206537618	PRDX2	Homo sapiens	peroxiredoxin 2
2571569	2571569	chr2	-	113779668	113810446	52	-0.405624448194647	307170458034911	-281045600594822	0.027342083223816	0.57091467378419	-321416680046735	IL1F8	Homo sapiens	interleukin 1 family, member 8 (eta)
3864430	3864430	chr19	-	44010872	44031396	56	-0.582446426188588	868259451415474	-281037800460774	0.0273450732961591	0.57091467378419	-321426474383816	Ethe1	Homo sapiens	ethylmalonic encephalopathy 1
4006326	4006326	chrX	-	44006888	44309044	226	-0.377688733475187	364511574979462	-280987739914851	0.0273642715388815	0.57091467378419	-32148933514364	EFHC2	Homo sapiens	EF-hand domain (C-terminal) containing 2
2823745	2823745	chr5	+	110073879	110100843	94	-0.425363434567986	917739144947203	-280691765209061	0.027478069578645	0.57110143921944	-321861045530372	SLC25A46	Homo sapiens	solute carrier family 25, member 46
3724969	3724969	chr17	+	46018775	46026667	63	-0.437751504658035	797348639684314	-280600770479771	0.0275131562267155	0.57110143921944	-321975343901025	Pnpo	Homo sapiens	pyridoxamine 5'-phosphate oxidase
2908474	2908474	chr6	+	44212005	44222405	151	-0.312219424017409	122030774817246	-280466773595622	0.0275649103237942	0.57110143921944	-322143673791912	HSP90AB1	Homo sapiens	heat shock protein 90kDa alpha (cytosolic), class B member 1
2908505	2908505	NA	NA	0	0	4	-0.312219424017409	122030774817246	-280466773595622	0.0275649103237942	0.57110143921944	-322143673791912	HSP90AB1	Homo sapiens	heat shock protein 90kDa alpha (cytosolic), class B member 1
3527340	3527340	chr14	+	20528204	20529118	4	-108852605709875	354428898933055	-280345783654079	0.0276117291197065	0.57110143921944	-322295680992675	OR4L1	Homo sapiens	olfactory receptor, family 4, subfamily L, member 1
2451693	2451693	chr1	-	203309676	203407359	158	100116919293643	760515070119783	280108885726439	0.027703643762132	0.57110143921944	-322593357013496	FMOD	Homo sapiens	fibromodulin
3360529	3360529	chr11	-	5461800	5472968	13	-0.487963727552269	380719504832711	-280064987990337	0.0277207112447162	0.57110143921944	-32264852380372	OR51I1	Homo sapiens	olfactory receptor, family 51, subfamily I, member 1
2344542	2344542	chr1	+	84944965	84964190	83	0.52833135419681	801394956262764	279970522100331	0.0277574773747955	0.57110143921944	-322767247300861	RPF1	Homo sapiens	brix domain containing 5
3306527	3306527	NA	NA	0	0	4	-0.317990298146055	759460424191273	-279941749704848	0.0277686858288733	0.57110143921944	-322803410003392	SMNDC1	Homo sapiens	survival motor neuron domain containing 1
2591421	2591421	chr2	-	188328317	188561116	226	-0.535707402132357	754261539879923	-279925652610623	0.0277749586320659	0.57110143921944	-322823642095054	TFPI	Homo sapiens	tissue factor pathway inhibitor (lipoprotein-associated coagulation inhibitor)
2527856	2527856	chr2	+	219433308	219461783	134	-0.321754399106712	850639902617938	-279854881152988	0.0278025550084619	0.57110143921944	-322912596563427	RQCD1	Homo sapiens	RCD1 required for cell differentiation1 homolog (S. pombe)
2326286	2326286	chr1	+	26437684	26452024	32	-0.370514715252013	631542793156155	-279807348220778	0.0278211061000595	0.57110143921944	-322972344987932	PDIK1L	Homo sapiens	PDLIM1 interacting kinase 1 like
3867237	3867237	NA	NA	0	0	4	-0.511112034139749	113570779294353	-279792893015153	0.0278267502525924	0.57110143921944	-32299051552495	RPL18	Homo sapiens	ribosomal protein L18
2950199	2950199	chr6	-	32808506	32812480	55	-0.822702670770863	760396849373375	-279614279759061	0.0278965911818506	0.57110143921944	-323215055347882	psmb8	Homo sapiens	proteasome (prosome, macropain) subunit, beta type, 8 (large multifunctional peptidase 7)
3005332	3005332	chr7	+	65493569	65624662	107	0.40016772246649	820474735010654	27958790320799	0.0279069205637667	0.57110143921944	-323248216994395	CRCP	Homo sapiens	CGRP receptor component
3402736	3402736	chr12	+	6874702	6880105	62	-0.314161940730713	976512535499016	-279576063028314	0.027911558637946	0.57110143921944	-323263103183095	PTMS	Homo sapiens	parathymosin
3336906	3336906	chr11	+	67070951	67080061	153	-0.379397620928011	672434218261765	-279541038689998	0.0279252832558731	0.57110143921944	-323307138784273	Ssh3	Homo sapiens	slingshot homolog 3 (Drosophila)
3341213	3341213	chr11	+	76813886	76814359	4	-0.620637349941045	422757122194154	-279495067020636	0.0279433085119435	0.57110143921944	-323364940323481	omp	Homo sapiens	olfactory marker protein
3061438	3061438	chr7	-	92728832	92752245	66	-0.414955415110787	785181209160082	-279461280288076	0.0279565639540479	0.57110143921944	-323407422838674	SAMD9	Homo sapiens	sterile alpha motif domain containing 9
2516451	2516451	NA	NA	0	0	4	-0.407512542173748	111692685858724	-27936592962375	0.0279940084221319	0.57110143921944	-323527320814266	h3f3a	Homo sapiens	H3 histone, family 3B (H3.3B); H3 histone, family 3A pseudogene; H3 histone, family 3A; similar to H3 histone, family 3B; similar to histone H3.3B
2516451	2516451	NA	NA	0	0	4	-0.407512542173748	111692685858724	-27936592962375	0.0279940084221319	0.57110143921944	-323527320814266	LOC644914	Homo sapiens	H3 histone, family 3B (H3.3B); H3 histone, family 3A pseudogene; H3 histone, family 3A; similar to H3 histone, family 3B; similar to histone H3.3B
2516451	2516451	NA	NA	0	0	4	-0.407512542173748	111692685858724	-27936592962375	0.0279940084221319	0.57110143921944	-323527320814266	LOC728914	Homo sapiens	H3 histone, family 3B (H3.3B); H3 histone, family 3A pseudogene; H3 histone, family 3A; similar to H3 histone, family 3B; similar to histone H3.3B
2516451	2516451	NA	NA	0	0	4	-0.407512542173748	111692685858724	-27936592962375	0.0279940084221319	0.57110143921944	-323527320814266	LOC440926	Homo sapiens	H3 histone, family 3B (H3.3B); H3 histone, family 3A pseudogene; H3 histone, family 3A; similar to H3 histone, family 3B; similar to histone H3.3B
2516451	2516451	NA	NA	0	0	4	-0.407512542173748	111692685858724	-27936592962375	0.0279940084221319	0.57110143921944	-323527320814266	H3f3b	Homo sapiens	H3 histone, family 3B (H3.3B); H3 histone, family 3A pseudogene; H3 histone, family 3A; similar to H3 histone, family 3B; similar to histone H3.3B
3181417	3181417	chr9	+	100745086	100783346	113	0.796121305735141	652381888976437	27933487680773	0.0280062143834514	0.57110143921944	-323566370063369	anp32b	Homo sapiens	similar to Acidic leucine-rich nuclear phosphoprotein 32 family member B (PHAPI2 protein) (Silver-stainable protein SSP29) (Acidic protein rich in leucines); acidic (leucine-rich) nuclear phosphoprotein 32 family, member B
3181417	3181417	chr9	+	100745086	100783346	113	0.796121305735141	652381888976437	27933487680773	0.0280062143834514	0.57110143921944	-323566370063369	LOC646791	Homo sapiens	similar to Acidic leucine-rich nuclear phosphoprotein 32 family member B (PHAPI2 protein) (Silver-stainable protein SSP29) (Acidic protein rich in leucines); acidic (leucine-rich) nuclear phosphoprotein 32 family, member B
3859761	3859761	chr19	-	35986027	36004554	165	-0.369814859500105	630176193911245	-279215306613936	0.028053266491484	0.57110143921944	-323716740575811	Dmkn	Homo sapiens	dermokine
3127610	3127610	chr8	-	22570772	22857540	265	-0.386379440806232	524032822152696	-279182189414246	0.028066313215137	0.57110143921944	-323758391223548	Pebp4	Homo sapiens	phosphatidylethanolamine-binding protein 4
3434374	3434374	chr12	+	120884247	120901542	56	-0.34597261947539	851483091493756	-279090942050123	0.0281022938448915	0.57110143921944	-323873156785732	gatC	Homo sapiens	glutamyl-tRNA(Gln) amidotransferase, subunit C homolog (bacterial)
2421121	2421121	chr1	-	86720533	86872528	286	0.585372207885113	653150070516075	279021515696336	0.0281297026608304	0.57110143921944	-323960483162453	Odf2l	Homo sapiens	outer dense fiber of sperm tails 2-like
3650953	3650953	chr16	+	19451328	19510435	190	-0.305922040075138	395669178499581	-278959667802074	0.0281541433612847	0.57110143921944	-324038281504086	TMC5	Homo sapiens	transmembrane channel-like 5
2635895	2635895	chr3	+	111578081	111604642	48	-0.421110868464013	404951504952486	-278902635100165	0.0281767011009502	0.57110143921944	-32411002646222	PHLDB2	Homo sapiens	pleckstrin homology-like domain, family B, member 2; phosphatidylinositol-specific phospholipase C, X domain containing 2
2635895	2635895	chr3	+	111578081	111604642	48	-0.421110868464013	404951504952486	-278902635100165	0.0281767011009502	0.57110143921944	-32411002646222	PLCXD2	Homo sapiens	pleckstrin homology-like domain, family B, member 2; phosphatidylinositol-specific phospholipase C, X domain containing 2
2345196	2345196	chr1	+	87380339	87575803	135	-0.298894338224803	800182614185955	-278840662247862	0.0282012344272387	0.57110143921944	-324187989893525	Hs2st1	Homo sapiens	heparan sulfate 2-O-sulfotransferase 1
3656665	3656665	chr16	+	30960358	30966254	32	-0.522285567388799	779349966983897	-278781588192665	0.0282246412048127	0.57110143921944	-324262310393206	Orai3	Homo sapiens	ORAI calcium release-activated calcium modulator 3
3965393	3965393	chr22	-	50284587	50312086	115	-0.298774801909905	76921959436041	-278769464811771	0.0282294473613535	0.57110143921944	-324277563163807	Alg12	Homo sapiens	asparagine-linked glycosylation 12, alpha-1,6-mannosyltransferase homolog (S. cerevisiae)
3988365	3988365	chrX	+	117480052	117591154	201	0.402187182792902	719552500576222	278450008994582	0.028356403423544	0.572398596781245	-324679536193314	WDR44	Homo sapiens	WD repeat domain 44
2709631	2709631	chr3	-	186928102	187037169	261	0.428051903160865	838939590089209	278302760714685	0.0284151247627415	0.572398596781245	-324864856135583	masp1	Homo sapiens	mannan-binding lectin serine peptidase 1 (C4/C2 activating component of Ra-reactive factor)
2790570	2790570	chr4	-	155456163	155471564	121	-0.394900570716565	103142440573987	-278259423144439	0.028432431857224	0.572398596781245	-324919403206092	PLRG1	Homo sapiens	pleiotropic regulator 1 (PRL1 homolog, Arabidopsis)
2359885	2359885	chr1	+	153747285	153752626	115	-0.293640969414131	669720485656449	-278232991416765	0.0284429929757136	0.572398596781245	-324952672623993	Slc27a3	Homo sapiens	solute carrier family 27 (fatty acid transporter), member 3
3363266	3363266	chr11	-	11984055	12031265	167	0.444268200246794	104347696703097	278161566431106	0.0284715524227279	0.572398596781245	-325042578426523	DKK3	Homo sapiens	dickkopf homolog 3 (Xenopus laevis)
2901714	2901714	NA	NA	0	0	4	0.359514183313197	105820366241825	278111019959919	0.0284917818415619	0.572398596781245	-325106206783061	ABCF1	Homo sapiens	ATP-binding cassette, sub-family F (GCN20), member 1
3825156	3825156	NA	NA	0	0	4	-0.470586605935576	987320377089029	-277812818243876	0.0286114356738842	0.572985448749929	-325481640810609	c19orf50	Homo sapiens	chromosome 19 open reading frame 50
3148796	3148796	chr8	-	110253148	110346758	131	0.589011414825119	701895049590379	277797311281472	0.0286176723553791	0.572985448749929	-325501166543734	NUDCD1	Homo sapiens	NudC domain containing 1
3204534	3204534	chr9	-	35099540	35103157	88	-0.315333987232963	932324716614232	-277792038615295	0.0286197932742516	0.572985448749929	-325507805727176	Stoml2	Homo sapiens	stomatin (EPB72)-like 2
3838845	3838845	chr19	+	50194387	50216988	145	-0.435631805848229	689267589430911	-277665037000251	0.0286709295703394	0.572985448749929	-325667731206233	Cpt1c	Homo sapiens	carnitine palmitoyltransferase 1C
3076882	3076882	chr7	-	141672488	141673489	16	-0.679691714373241	340570651132857	-277540330091093	0.028721235773945	0.572985448749929	-325824783608438	TAS2R38	Homo sapiens	taste receptor, type 2, member 38
3213205	3213205	chr9	-	89623378	89657029	24	-0.506213777310277	321000317170336	-277467372298151	0.0287507098072725	0.572985448749929	-325916672188713	LOC440173	Homo sapiens	hypothetical LOC440173
2726227	2726227	chr4	+	47938559	47940198	8	-0.624429633829102	342860276358532	-277431746340627	0.0287651138461983	0.572985448749929	-325961544251299	LOC280665	Homo sapiens	anti-CNG alpha 1 cation channel translation product-like
3507710	3507710	chr13	-	30083563	30169721	183	0.444652292008843	963076212832886	277307565333351	0.0288153814181894	0.573467776126372	-326117964698463	SLC7A1	Homo sapiens	solute carrier family 7 (cationic amino acid transporter, y+ system), member 1
2434341	2434341	chr1	-	150236938	150254692	104	-0.3157883431264	865919863404845	-276857844973964	0.0289982021124959	0.574653831922515	-326684574627474	aph1a	Homo sapiens	anterior pharynx defective 1 homolog A (C. elegans)
3556589	3556589	NA	NA	0	0	4	-0.352701054132579	127634463994595	-276856831359117	0.0289986155477131	0.574653831922515	-32668585193494	DAD1	Homo sapiens	defender against cell death 1
3845833	3845833	chr19	-	2274631	2319727	35	-0.307242750248304	609608777007412	-276768290413787	0.0290347538125152	0.574653831922515	-326797430984897	C19orf35	Homo sapiens	chromosome 19 open reading frame 35
3192434	3192434	chr9	+	135285450	135448706	188	-0.368529675787016	522411847653171	-27674636714221	0.0290437092018045	0.574653831922515	-326825059886059	RNU5F	Homo sapiens	RNA, U5E small nuclear; RNA, U5A small nuclear; RNA, U5F small nuclear; RNA, U5B small nuclear 1; RNA, U5D small nuclear
3192434	3192434	chr9	+	135285450	135448706	188	-0.368529675787016	522411847653171	-27674636714221	0.0290437092018045	0.574653831922515	-326825059886059	RNU5E	Homo sapiens	RNA, U5E small nuclear; RNA, U5A small nuclear; RNA, U5F small nuclear; RNA, U5B small nuclear 1; RNA, U5D small nuclear
3192434	3192434	chr9	+	135285450	135448706	188	-0.368529675787016	522411847653171	-27674636714221	0.0290437092018045	0.574653831922515	-326825059886059	RNU5B-1	Homo sapiens	RNA, U5E small nuclear; RNA, U5A small nuclear; RNA, U5F small nuclear; RNA, U5B small nuclear 1; RNA, U5D small nuclear
3192434	3192434	chr9	+	135285450	135448706	188	-0.368529675787016	522411847653171	-27674636714221	0.0290437092018045	0.574653831922515	-326825059886059	RNU5A	Homo sapiens	RNA, U5E small nuclear; RNA, U5A small nuclear; RNA, U5F small nuclear; RNA, U5B small nuclear 1; RNA, U5D small nuclear
3192434	3192434	chr9	+	135285450	135448706	188	-0.368529675787016	522411847653171	-27674636714221	0.0290437092018045	0.574653831922515	-326825059886059	RNU5D	Homo sapiens	RNA, U5E small nuclear; RNA, U5A small nuclear; RNA, U5F small nuclear; RNA, U5B small nuclear 1; RNA, U5D small nuclear
3096461	3096461	NA	NA	0	0	4	-0.854018682101803	636727102031289	-276712055587043	0.0290577309040825	0.574653831922515	-326868302177068	FNTA	Homo sapiens	farnesyltransferase, CAAX box, alpha
3978424	3978424	chrX	+	54466855	54471923	45	-0.356739958453627	755640759918975	-276637369786966	0.0290882765749621	0.574741522164713	-326962431683632	TSR2	Homo sapiens	TSR2, 20S rRNA accumulation, homolog (S. cerevisiae)
2621917	2621917	chr3	+	49044728	49053351	105	-0.280122678102536	899548924902356	-276407638212567	0.0291824467988452	0.575511423388468	-327252007745241	Wdr6	Homo sapiens	WD repeat domain 6
3422144	3422144	chr12	+	71833681	71980089	225	194578538914512	535913320589808	276398592442635	0.0291861613625226	0.575511423388468	-32726341102979	LGR5	Homo sapiens	leucine-rich repeat-containing G protein-coupled receptor 5
2597409	2597409	chr2	-	211290078	211358175	103	-0.380887092642592	877557699615985	-276351076125848	0.0292056817011912	0.575511423388468	-327323312465762	lancl1	Homo sapiens	LanC lantibiotic synthetase component C-like 1 (bacterial)
3401099	3401099	chr12	+	2904048	2913095	74	0.725068172617271	800037590624339	2762623777225	0.0292421570480983	0.575714775300262	-327435136312327	fkbp4	Homo sapiens	FK506 binding protein 4, 59kDa
2676041	2676041	chr3	-	52288457	52312652	59	-0.405828104468563	856355316263941	-276006319048628	0.0293477255978633	0.576722002618028	-327757999946408	wdr82	Homo sapiens	WD repeat domain 82
3166718	3166718	chr9	+	33025173	33039946	69	0.436005312886611	850128134776319	275882302504326	0.0293989998782939	0.576722002618028	-327914396200576	Dnaja1	Homo sapiens	DnaJ (Hsp40) homolog, subfamily A, member 1
3830353	3830353	chr19	+	35820092	35827567	20	-0.358157621635312	471414495485873	-275850543063806	0.0294121459155483	0.576722002618028	-327954450302069	CD22	Homo sapiens	CD22 molecule
2439960	2439960	chr1	-	160007265	160040045	32	-0.506655079346188	44487588670441	-275784490718833	0.0294395065118674	0.576722002618028	-328037756937021	kcnj10	Homo sapiens	potassium inwardly-rectifying channel, subfamily J, member 10
3690034	3690034	chr16	-	46830529	46865183	64	0.335000266170979	628073191492749	275641938085073	0.0294986470215221	0.576722002618028	-328217562544373	c16orf87	Homo sapiens	chromosome 16 open reading frame 87
2348757	2348757	chr1	+	100503662	100548916	124	-0.386236789788569	945107279339373	-27564077819505	0.0294991287361249	0.576722002618028	-328219025630882	Hiat1	Homo sapiens	hippocampus abundant transcript 1
3416301	3416301	chr12	+	54384428	54476612	152	0.787148863791966	718393937104517	275557562494351	0.0295337107510394	0.576722002618028	-328323997576617	HOXC5	Homo sapiens	homeobox C5
3722311	3722311	NA	NA	0	0	4	-0.345407392515234	11393634264337	-275555944931018	0.029534383386494	0.576722002618028	-32832603811195	Rpl27	Homo sapiens	ribosomal protein L27
3781734	3781734	chr18	+	21083455	21111835	161	0.383041159192637	758640584206097	275483083233942	0.0295646984065964	0.576722002618028	-328417954962697	C18orf8	Homo sapiens	chromosome 18 open reading frame 8
3568603	3568603	chr14	-	65405881	65409623	45	-0.315154190823671	443626635592698	-275442653576852	0.0295815338219869	0.576722002618028	-328468960310725	GPX2	Homo sapiens	glutathione peroxidase 2 (gastrointestinal)
3699780	3699780	NA	NA	0	0	1	0.370403167314162	952092887841338	275299586220237	0.0296411900725381	0.57698604120275	-328649464896109	KARS	Homo sapiens	lysyl-tRNA synthetase
3058944	3058944	chr7	-	81328368	81399716	167	-101743153463294	409295030425806	-275229996785009	0.0296702533250083	0.57698604120275	-328737271677971	Hgf	Homo sapiens	hepatocyte growth factor (hepapoietin A; scatter factor)
3602497	3602497	chr15	+	76135658	76193376	109	0.329194992762221	802917956543182	275221706613358	0.0296737176248927	0.57698604120275	-328747732403981	UBE2Q2	Homo sapiens	ubiquitin-conjugating enzyme E2Q family member 2
3762125	3762125	chr17	-	48188680	48207170	88	-0.288409047004073	645425727267318	-275138461618892	0.0297085277202093	0.577153048234358	-328852776669939	Samd14	Homo sapiens	sterile alpha motif domain containing 14
2645951	2645951	chr3	+	142442868	142526725	171	0.326801839025267	708299770763875	275001686406017	0.0297658157470662	0.577551289089589	-329025384236718	Trpc1	Homo sapiens	transient receptor potential cation channel, subfamily C, member 1
2434178	2434178	chr1	-	149900548	149911528	144	-0.394868259592856	679727830534649	-274964275989459	0.0297815052981093	0.577551289089589	-32907259871318	MTMR11	Homo sapiens	myotubularin related protein 11
3830649	3830649	chr19	+	36138965	36149623	45	0.386096889291096	107812819579304	274742830026518	0.0298745561834981	0.578041976674141	-329352107318109	COX6B1	Homo sapiens	cytochrome c oxidase subunit Vib polypeptide 1 (ubiquitous)
2351233	2351233	chr1	+	110646041	110657003	22	-0.416632905012387	597259263399597	-274722603644586	0.0298830705030365	0.578041976674141	-329377639466328	UBL4B	Homo sapiens	ubiquitin-like 4B
2875929	2875929	chr5	-	133291208	133304470	59	-0.327795727338558	79359335386153	-274654272059852	0.0299118536836966	0.578041976674141	-329463898762972	C5orf15	Homo sapiens	chromosome 5 open reading frame 15
3675266	3675266	chr16	-	731666	734529	71	-0.330083988525205	827784355533998	-274245690465508	0.0300845704408499	0.578418574540618	-329979774605336	JMJD8	Homo sapiens	jumonji domain containing 8
3956854	3956854	chr22	-	29894935	29950423	173	0.370903441732654	820470508646578	274121826485253	0.0301371378982029	0.578418574540618	-330136198324736	Thoc5	Homo sapiens	THO complex 5
2357961	2357961	chr1	+	149859438	149872344	39	-0.415115732435365	716299676354067	-274084038793285	0.0301531941258223	0.578418574540618	-330183922181351	bola1	Homo sapiens	bolA homolog 1 (E. coli)
3358049	3358049	chr11	-	494524	507263	129	-0.354732102299705	917977858614507	-274047500929846	0.0301687278637177	0.578418574540618	-33023006891688	rnh1	Homo sapiens	ribonuclease/angiogenin inhibitor 1
3896015	3896015	chr20	-	4711928	4729617	30	-0.472331517185859	377633058879641	-274045565379126	0.0301695509804691	0.578418574540618	-330232513523297	PRNT	Homo sapiens	prion protein (testis specific)
3225398	3225398	chr9	-	127997132	128024769	95	0.496737336248515	109789189289955	273987799370268	0.0301941275792636	0.578418574540618	-330305473875205	LOC400750	Homo sapiens	hypothetical gene supported by AF216292; NM_005347; heat shock 70kDa protein 5 (glucose-regulated protein, 78kDa)
3225398	3225398	chr9	-	127997132	128024769	95	0.496737336248515	109789189289955	273987799370268	0.0301941275792636	0.578418574540618	-330305473875205	HSPA5	Homo sapiens	hypothetical gene supported by AF216292; NM_005347; heat shock 70kDa protein 5 (glucose-regulated protein, 78kDa)
2331903	2331903	chr1	+	40915528	40929387	67	-0.425901888379233	558786070546934	-273821928223654	0.0302648149024668	0.579268557233215	-330514992886048	ZNF643	Homo sapiens	zinc finger protein 643
3483348	3483348	chr13	+	29227188	29253050	104	0.302074156153285	962905827384362	273595639391801	0.0303615309553207	0.580253928654584	-33080087186003	POMP	Homo sapiens	proteasome maturation protein
3898126	3898126	chr20	-	13370046	13619583	315	0.560941131380539	55152771550171	273578145958809	0.030369021208036	0.580253928654584	-330822974053617	TASP1	Homo sapiens	taspase, threonine aspartase, 1
2335014	2335014	chr1	+	47533047	47583992	123	-0.468738985833574	391054144838773	-273489165818758	0.030407150427897	0.580433085614073	-330935401253009	CYP4Z1	Homo sapiens	cytochrome P450, family 4, subfamily Z, polypeptide 1
3756416	3756416	chr17	-	38854243	38860002	48	-0.344489440163765	370152124862324	-273433247249939	0.0304311381036137	0.580433085614073	-331006058838369	krt24	Homo sapiens	keratin 24
3591459	3591459	chr15	+	43803187	43823809	89	-0.324862299688281	827805641277217	-273348734123395	0.0304674299624484	0.580622165284373	-331112853750589	MAP1A	Homo sapiens	microtubule-associated protein 1A
3898224	3898224	chr20	-	13693873	13767076	138	0.52457909390375	642516106921804	272926363460176	0.0306494898570394	0.581010963591777	-331646686494826	LOC100131254	Homo sapiens	similar to ABT1-associated protein; ESF1, nucleolar pre-rRNA processing protein, homolog (S. cerevisiae)
3898224	3898224	chr20	-	13693873	13767076	138	0.52457909390375	642516106921804	272926363460176	0.0306494898570394	0.581010963591777	-331646686494826	ESF1	Homo sapiens	similar to ABT1-associated protein; ESF1, nucleolar pre-rRNA processing protein, homolog (S. cerevisiae)
2723710	2723710	chr4	+	37787358	37864540	120	0.391040023870284	804180457311667	272723732421424	0.0307372387866232	0.581010963591777	-331902852714784	pgm2	Homo sapiens	phosphoglucomutase 2
3136167	3136167	chr8	-	57025501	57033978	24	-0.445362265615158	410440644109891	-272700504954644	0.0307473142737118	0.581010963591777	-331932219426514	mos	Homo sapiens	v-mos Moloney murine sarcoma viral oncogene homolog
3204648	3204648	chr9	-	35609970	35646790	98	-0.334137697479107	516462691459322	-272661882215974	0.0307640755380114	0.581010963591777	-331981051685261	CD72	Homo sapiens	CD72 molecule
2801526	2801526	chr5	+	10250111	10266501	117	0.567040273043199	987122975320698	272571842385886	0.0308031878433807	0.581010963591777	-332094898207465	cct5	Homo sapiens	chaperonin containing TCP1, subunit 5 (epsilon)
3043264	3043264	chr7	-	27870198	28275303	491	-0.361560790255123	835040945579468	-272494459396608	0.0308368439819514	0.581010963591777	-332192747649716	JAZF1	Homo sapiens	JAZF zinc finger 1
2412668	2412668	chr1	-	52485812	52521843	78	-0.414579663707745	101191573790431	-272408382449853	0.0308743268586841	0.581010963591777	-332301597229334	TXNDC12	Homo sapiens	thioredoxin domain containing 12 (endoplasmic reticulum)
3635776	3635776	chr15	-	82422577	82555060	208	0.582303935975736	622238607818962	272377291317738	0.0308878775210271	0.581010963591777	-332340915626404	Eftud1	Homo sapiens	elongation factor Tu GTP binding domain containing 1
3686587	3686587	chr16	+	28565257	28603108	81	-0.399594196843069	752889887953652	-272273590739068	0.0309331193353972	0.581010963591777	-332472063935385	ccdc101	Homo sapiens	coiled-coil domain containing 101
2778980	2778980	chr4	-	99669767	99851778	249	0.915997759559382	665935520533562	272266745070931	0.0309361083719942	0.581010963591777	-332480721895602	eif4e	Homo sapiens	eukaryotic translation initiation factor 4E; similar to hCG1777996; similar to eukaryotic translation initiation factor 4E
2778980	2778980	chr4	-	99669767	99851778	249	0.915997759559382	665935520533562	272266745070931	0.0309361083719942	0.581010963591777	-332480721895602	LOC100131693	Homo sapiens	eukaryotic translation initiation factor 4E; similar to hCG1777996; similar to eukaryotic translation initiation factor 4E
2778980	2778980	chr4	-	99669767	99851778	249	0.915997759559382	665935520533562	272266745070931	0.0309361083719942	0.581010963591777	-332480721895602	LOC100131565	Homo sapiens	eukaryotic translation initiation factor 4E; similar to hCG1777996; similar to eukaryotic translation initiation factor 4E
3870824	3870824	chr19	-	54865254	54886770	129	-0.30376867890023	503158138359437	-272265687150765	0.0309365703207288	0.581010963591777	-332482059888913	Lair1	Homo sapiens	leukocyte-associated immunoglobulin-like receptor 1
3388807	3388807	chr11	-	102660658	102668894	68	139736731316105	94932036121147	27219578641889	0.0309671090899224	0.581088694099132	-332570468477351	Mmp1	Homo sapiens	matrix metallopeptidase 1 (interstitial collagenase)
3009399	3009399	chr7	+	75921374	75934093	59	-0.51151225329159	111962862415903	-272115406319808	0.0310022653878475	0.581252864950521	-332672136879506	HSPBL2	Homo sapiens	heat shock 27kDa protein-like 2 pseudogene; heat shock 27kDa protein 1
3009399	3009399	chr7	+	75921374	75934093	59	-0.51151225329159	111962862415903	-272115406319808	0.0310022653878475	0.581252864950521	-332672136879506	Hspb1	Homo sapiens	heat shock 27kDa protein-like 2 pseudogene; heat shock 27kDa protein 1
3353914	3353914	chr11	+	123951524	124033515	230	-0.590541845228722	578735599169828	-271952291144945	0.031073737158879	0.581594006913551	-332878471361285	vwa5a	Homo sapiens	von Willebrand factor A domain containing 5A
3816988	3816988	chr19	+	3505858	3538679	132	-0.31485263467924	743511923208951	-271889787980916	0.031101169945916	0.581594006913551	-332957542214292	FZR1	Homo sapiens	fizzy/cell division cycle 20 related 1 (Drosophila)
3077766	3077766	chr7	-	144149039	144702821	402	-0.601886088305849	491529055138699	-271772821584644	0.0311525752646893	0.581594006913551	-333105522846573	TPK1	Homo sapiens	thiamin pyrophosphokinase 1
3662851	3662851	chr16	+	57702171	57725423	85	-0.376395849832623	507730239524115	-271685899578291	0.0311908343365957	0.581814792019329	-333215501093997	GPR97	Homo sapiens	G protein-coupled receptor 97
3422855	3422855	chr12	+	75874480	75895696	72	0.594826104945991	114953515819218	271550874324577	0.0312503643215853	0.582431641898741	-333386356295972	GLIPR1	Homo sapiens	GLI pathogenesis-related 1
3427876	3427876	chr12	+	99038957	99133736	237	0.440446552711047	762657438090389	27134310282969	0.0313422002845731	0.583649044385565	-333649295200224	Apaf1	Homo sapiens	apoptotic peptidase activating factor 1
3871644	3871644	chr19	-	56219806	56249768	66	-0.306190290375942	420057441972319	-271161451492658	0.0314227236269147	0.584539292093205	-333879211901199	NLRP9	Homo sapiens	NLR family, pyrin domain containing 9
2950242	2950242	chr6	-	32846958	32847679	20	-0.314323003415051	322902010014983	-271057636681243	0.0314688408836315	0.584539292093205	-334010624589109	PPP1R2P1	Homo sapiens	protein phosphatase 1, regulatory (inhibitor) subunit 2 pseudogene 1
3951302	3951302	chr22	-	16251109	16282753	130	-0.590256732506729	406155438269188	-270921199278897	0.031529558232202	0.584539292093205	-334183347551109	POTEH	Homo sapiens	POTE ankyrin domain family, member H
2503200	2503200	chr2	+	121010076	121052278	65	-0.321217808005921	963704529127213	-270845598026276	0.0315632553266545	0.584539292093205	-334279062477734	RALB	Homo sapiens	v-ral simian leukemia viral oncogene homolog B (ras related; GTP binding protein)
3005444	3005444	chr7	+	65635925	65878897	384	-0.327107584681428	870261913555424	-270841406358863	0.0315651247502447	0.584539292093205	-334284369492412	TPST1	Homo sapiens	tyrosylprotein sulfotransferase 1
3739147	3739147	chr17	+	80693468	80709073	54	-0.514269239626147	564672908129403	-270781848373862	0.0315916993425124	0.584539292093205	-334359776842591	Fn3k	Homo sapiens	fructosamine 3 kinase
2391465	2391465	chr1	-	1288072	1297188	97	-0.455024104482225	109276188938318	-270757745902728	0.0316024604784387	0.584539292093205	-334390294321144	Mxra8	Homo sapiens	matrix-remodelling associated 8
3945863	3945863	chr22	+	39850550	39888189	44	-0.351236682368799	669800535522653	-270524247065882	0.0317069114992305	0.585395628849284	-334685968193666	MGAT3	Homo sapiens	mannosyl (beta-1,4-)-glycoprotein beta-1,4-N-acetylglucosaminyltransferase
3401828	3401828	chr12	+	4671388	4724448	165	-0.291286622756703	517122973006059	-270477000383025	0.0317280904763696	0.585395628849284	-334745801679644	Dyrk4	Homo sapiens	dual-specificity tyrosine-(Y)-phosphorylation regulated kinase 4
3868753	3868753	chr19	-	51446559	51456334	48	-0.293510284461484	594645695795672	-270402987010489	0.0317612978976389	0.585395628849284	-334839536826184	KLK5	Homo sapiens	kallikrein-related peptidase 5
3212312	3212312	NA	NA	0	0	4	0.319796104437497	113673659764906	270372719132969	0.031774888647148	0.585395628849284	-334877871414565	LOC644063	Homo sapiens	heterogeneous nuclear ribonucleoprotein K; similar to heterogeneous nuclear ribonucleoprotein K
3212312	3212312	NA	NA	0	0	4	0.319796104437497	113673659764906	270372719132969	0.031774888647148	0.585395628849284	-334877871414565	Hnrnpk	Homo sapiens	heterogeneous nuclear ribonucleoprotein K; similar to heterogeneous nuclear ribonucleoprotein K
3421630	3421630	chr12	+	69979241	69995345	148	0.48617926047638	101204268020023	270357476068747	0.0317817353357364	0.585395628849284	-334897177238473	CCT2	Homo sapiens	chaperonin containing TCP1, subunit 2 (beta)
3371673	3371673	chr11	-	46698645	46722224	127	-0.464782626730686	982948443919997	-270161859706321	0.0318697376417982	0.585570250415257	-335144950626356	ARHGAP1	Homo sapiens	Rho GTPase activating protein 1
3434383	3434383	NA	NA	0	0	4	-0.377849885100668	981593086116957	-270150278110934	0.0318749559019793	0.585570250415257	-33515962132031	gatC	Homo sapiens	glutamyl-tRNA(Gln) amidotransferase, subunit C homolog (bacterial)
2594089	2594089	chr2	-	200060800	200326753	378	0.58815041443835	762771519246279	27006098670298	0.0319152176439331	0.585570250415257	-335272733109198	SATB2	Homo sapiens	SATB homeobox 2
2668205	2668205	chr3	-	33037944	33139139	308	-0.286381783945464	872864849101709	-269972804770063	0.0319550315893752	0.585570250415257	-335384446647208	Glb1	Homo sapiens	galactosidase, beta 1
3838425	3838425	chr19	+	49864919	49878373	58	-0.296986043708381	571683060220602	-269927399444793	0.0319755523506264	0.585570250415257	-335441971302035	DKKL1	Homo sapiens	dickkopf-like 1 (soggy)
3262129	3262129	chr10	+	105035518	105050131	96	-0.518538006800481	51931325985316	-269815443301776	0.0320262097010357	0.585975811911468	-335583818218423	ina	Homo sapiens	internexin neuronal intermediate filament protein, alpha
3360136	3360136	chr11	-	4388614	4391330	8	-0.827183846221015	436150495350378	-26966714852315	0.032093439268013	0.586186737544971	-335771723359266	OR52B4	Homo sapiens	olfactory receptor, family 52, subfamily B, member 4
3704928	3704928	chr16	-	89762766	89768113	40	-0.302261952474507	631159151622281	-269624191988856	0.0321129413428566	0.586186737544971	-335826157576254	SPATA2L	Homo sapiens	spermatogenesis associated 2-like
3439178	3439178	chr12	+	133264192	133281564	47	-0.297452633158313	819765788808376	-269613863380489	0.0321176323419761	0.586186737544971	-335839246166928	LOC100129532	Homo sapiens	hypothetical LOC100129532; peroxisomal membrane protein 2, 22kDa
3439178	3439178	chr12	+	133264192	133281564	47	-0.297452633158313	819765788808376	-269613863380489	0.0321176323419761	0.586186737544971	-335839246166928	PXMP2	Homo sapiens	hypothetical LOC100129532; peroxisomal membrane protein 2, 22kDa
2669184	2669184	chr3	-	37093091	37218023	381	0.382732136580868	733618900599967	269524472187313	0.0321582617158761	0.586442003834423	-335952528291393	lrrfip2	Homo sapiens	leucine rich repeat (in FLII) interacting protein 2
2949042	2949042	NA	NA	0	0	3	-0.557919149508843	103608469456577	-26945114877638	0.0321916284095511	0.586495857924548	-336045453746025	BAT1	Homo sapiens	HLA-B associated transcript 1
2876011	2876011	chr5	-	133491671	133527653	125	-0.51150820100565	795594138265097	-269400887997369	0.032214521191235	0.586495857924548	-336109153902824	SKP1	Homo sapiens	S-phase kinase-associated protein 1
3101629	3101629	chr8	+	67344752	67381312	183	-0.554574767536812	558691360159712	-269279571699318	0.0322698488499906	0.586495857924548	-33626291876971	adhfe1	Homo sapiens	alcohol dehydrogenase, iron containing, 1
3868876	3868876	chr19	-	51559463	51569613	55	-0.3573943558501	531402637587817	-26922849326163	0.0322931736049118	0.586495857924548	-336327663188879	KLK13	Homo sapiens	kallikrein-related peptidase 13
3335789	3335789	NA	NA	0	0	4	-0.300029102649205	598329401140668	-26916741422356	0.0323210883495741	0.586495857924548	-336405086957747	sart1	Homo sapiens	squamous cell carcinoma antigen recognized by T cells
3776427	3776427	chr18	+	3247499	3256914	75	0.478167728088773	6265708510641	268895376015294	0.0324457252948342	0.587619592044102	-336749963395035	MYL12A	Homo sapiens	myosin, light chain 12A, regulatory, non-sarcomeric
2694644	2694644	chr3	-	128886679	128902777	66	-0.302295316434355	106052422481172	-268755218586821	0.0325101367615691	0.587619592044102	-336927673960079	CNBP	Homo sapiens	CCHC-type zinc finger, nucleic acid binding protein
3888055	3888055	chr20	+	47538234	47653229	297	0.311681990862702	818944066068842	268735259961661	0.0325193199693523	0.587619592044102	-336952981640601	ARFGEF2	Homo sapiens	ADP-ribosylation factor guanine nucleotide-exchange factor 2 (brefeldin A-inhibited)
3638760	3638760	chr15	-	90626303	90735595	179	0.56973387429697	889311064671557	26868633290672	0.0325418434348731	0.587619592044102	-337015023008148	IDH2	Homo sapiens	isocitrate dehydrogenase 2 (NADP+), mitochondrial
2739267	2739267	chr4	+	110749146	110765895	58	-0.332131377429124	318966316748287	-268683396341331	0.0325431957976357	0.587619592044102	-337018746752981	RRH	Homo sapiens	retinal pigment epithelium-derived rhodopsin homolog
3829300	3829300	chr19	+	33793787	33800285	20	-0.721571729690511	464988585009353	-268622302526472	0.032571344440346	0.587645788915128	-337096219202921	LOC80054	Homo sapiens	hypothetical LOC80054
3319296	3319296	NA	NA	0	0	4	-0.532835163093949	963032596631232	-268484742771908	0.0326348180020061	0.588308746144272	-337270669544019	Eif3f	Homo sapiens	eukaryotic translation initiation factor 3, subunit F; similar to hCG2040283
3319296	3319296	NA	NA	0	0	4	-0.532835163093949	963032596631232	-268484742771908	0.0326348180020061	0.588308746144272	-337270669544019	LOC390282	Homo sapiens	eukaryotic translation initiation factor 3, subunit F; similar to hCG2040283
3318253	3318253	chr11	+	5020233	5021135	12	-0.380588143200926	324606765791427	-268158318274959	0.0327859589786086	0.59054970791993	-337684701513543	OR51L1	Homo sapiens	olfactory receptor, family 51, subfamily L, member 1
3335785	3335785	NA	NA	0	0	4	-0.291364630030708	854271372085083	-268073374871034	0.0328254098494967	0.59068580809681	-337792457951984	sart1	Homo sapiens	squamous cell carcinoma antigen recognized by T cells
3190061	3190061	chr9	+	130556361	130576715	133	-0.378109036364888	811820201157676	-267963075411703	0.0328767114099098	0.59068580809681	-337932389768936	FPGS	Homo sapiens	folylpolyglutamate synthase
2912980	2912980	chr6	+	71962121	72015395	124	0.500030169185612	746586182922838	267860277548979	0.0329245996801191	0.59068580809681	-338062814312665	OGFRL1	Homo sapiens	opioid growth factor receptor-like 1
2536355	2536355	NA	NA	0	0	4	-0.359692182552113	116313021912798	-267703719855319	0.0329976726485718	0.59068580809681	-338261464363434	2002-09-01	Homo sapiens	septin 2
3699781	3699781	NA	NA	0	0	4	0.323333476939572	858784857591802	267672047997658	0.0330124761142659	0.59068580809681	-338301654183728	KARS	Homo sapiens	lysyl-tRNA synthetase
2440354	2440354	chr1	-	160640369	160693839	91	-0.401436237417027	461344856026862	-267656095656914	0.0330199348980192	0.59068580809681	-338321897146893	Cd48	Homo sapiens	CD48 molecule
3390949	3390949	chr11	-	111338255	111383751	58	-0.341365587086022	273670704103964	-267648284208186	0.0330235879167325	0.59068580809681	-338331809683747	BTG4	Homo sapiens	B-cell translocation gene 4
3816509	3816509	chr19	+	2474718	2518133	97	0.403481115736348	918012500537347	267600003019443	0.033046175998384	0.59068580809681	-33839307851338	Gadd45b	Homo sapiens	growth arrest and DNA-damage-inducible, beta
3744463	3744463	chr17	-	8377478	8600489	456	-0.390226617499236	821836147501141	-267523737233042	0.0330818895645611	0.59068580809681	-338489863951259	myh10	Homo sapiens	myosin, heavy chain 10, non-muscle
2706791	2706791	chr3	-	178734260	178789572	102	-0.532882162213268	839218478725848	-267509181583392	0.0330887102532082	0.59068580809681	-338508336441089	zmat3	Homo sapiens	zinc finger, matrin type 3
2628682	2628682	chr3	+	69131677	69155274	67	-0.309000651022433	103521367365323	-267283306442049	0.0331947433475685	0.592098456907076	-33879501692933	ARL6IP5	Homo sapiens	ADP-ribosylation-like factor 6 interacting protein 5
2339872	2339872	chr1	+	64239654	64645227	450	-0.908954947094738	739442872102545	-266960712717602	0.033346798010717	0.593423842776904	-339204529335669	ROR1	Homo sapiens	receptor tyrosine kinase-like orphan receptor 1
2458017	2458017	chr1	-	224415063	224517868	183	0.32547588870939	724047243325836	26683713169094	0.0334052414403318	0.593423842776904	-339361431477768	NVL	Homo sapiens	nuclear VCP-like
2452311	2452311	chr1	-	205052257	205053684	20	0.53528488307188	527521981490603	266714650250713	0.0334632709068898	0.593423842776904	-339516950515485	Tmem81	Homo sapiens	transmembrane protein 81
3353640	3353640	chr11	+	123229145	123498475	543	0.549007489929024	641883512103562	26670211738275	0.0334692147123939	0.593423842776904	-339532864669804	Gramd1b	Homo sapiens	GRAM domain containing 1B
2902725	2902725	chr6	+	31795534	31799306	28	0.383748597090332	808704528049294	266696236216981	0.03347200428067	0.593423842776904	-339540332582334	HSPA1B	Homo sapiens	heat shock 70kDa protein 1A; heat shock 70kDa protein 1B
2902725	2902725	chr6	+	31795534	31799306	28	0.383748597090332	808704528049294	266696236216981	0.03347200428067	0.593423842776904	-339540332582334	HSPA1A	Homo sapiens	heat shock 70kDa protein 1A; heat shock 70kDa protein 1B
3456161	3456161	chr12	-	53720359	53739079	41	-0.387794609393533	531413558114486	-266680377869359	0.033479527464867	0.593423842776904	-33956046968217	SP7	Homo sapiens	Sp7 transcription factor
4023633	4023633	chrX	-	136112307	136127966	56	-0.463227030801363	494252135254082	-26667033129144	0.0334842944692598	0.593423842776904	-339573227046087	Gpr101	Homo sapiens	G protein-coupled receptor 101
2601341	2601341	chr2	-	224711985	224810090	245	-0.336751606291383	928355674547222	-266669411492885	0.0334847309403896	0.593423842776904	-33957439503069	Wdfy1	Homo sapiens	WD repeat and FYVE domain containing 1
3371537	3371537	chr11	-	46405352	46408107	24	-0.558730539398538	541171201369143	-266602903675355	0.0335163066562571	0.593505571851066	-339658850342351	chrm4	Homo sapiens	cholinergic receptor, muscarinic 4
2986146	2986146	chr6	-	170186927	170198921	40	-0.359425350526024	485349468991145	-266448042510384	0.0335899507307655	0.594061866843045	-339855516289329	C6orf122	Homo sapiens	chromosome 6 open reading frame 122
3749682	3749682	NA	NA	0	0	4	0.54263425359234	100993523220559	266379082468913	0.0336227992160596	0.594061866843045	-339943098684629	USP22	Homo sapiens	ubiquitin specific peptidase 22
2527196	2527196	chr2	+	217362932	217443772	155	0.305967925067198	809046146485742	266280200058617	0.0336699597590945	0.594061866843045	-340068690916677	RPL37A	Homo sapiens	ribosomal protein L37a
3511189	3511189	chr13	-	41790505	41837983	123	0.414697251135941	515678426967198	26610087104829	0.0337556652493448	0.594872656367757	-340296480926608	MTRF1	Homo sapiens	mitochondrial translational release factor 1
2394588	2394588	chr1	-	6281279	6301892	76	-0.428300428908889	875372225177621	-265893079627541	0.0338552598164674	0.595267003998946	-340560458917873	icmt	Homo sapiens	isoprenylcysteine carboxyl methyltransferase
2328499	2328499	NA	NA	0	0	4	-0.308030101299984	854452831386497	-265777282091979	0.0339108953204534	0.595267003998946	-340707583769606	Khdrbs1	Homo sapiens	KH domain containing, RNA binding, signal transduction associated 1
3676694	3676694	NA	NA	0	0	4	-0.314484044072699	910884684154172	-265745813767658	0.0339260309946366	0.595267003998946	-340747567332801	LOC643446	Homo sapiens	similar to ribonucleic acid binding protein S1; RNA binding protein S1, serine-rich domain
3676694	3676694	NA	NA	0	0	4	-0.314484044072699	910884684154172	-265745813767658	0.0339260309946366	0.595267003998946	-340747567332801	RnpS1	Homo sapiens	similar to ribonucleic acid binding protein S1; RNA binding protein S1, serine-rich domain
3820727	3820727	chr19	+	10812137	10824040	97	-0.348433567001585	748581443427566	-265744157716728	0.0339268277202709	0.595267003998946	-340749671529421	Qtrt1	Homo sapiens	queuine tRNA-ribosyltransferase 1
3853761	3853761	chr19	-	16272179	16284286	25	-0.335522426093411	50285957625318	-26567620721251	0.0339595356120105	0.595267003998946	-340836012175314	CIB3	Homo sapiens	calcium and integrin binding family member 3
3397877	3397877	chr11	-	128837830	129062087	240	0.378640179292252	665821063220894	265628307474157	0.0339826119590768	0.595267003998946	-340896877836625	ARHGAP32	Homo sapiens	Rho GTPase-activating protein
3294159	3294159	chr10	-	74765589	74856797	194	0.573959917553559	106031029960404	265560317492918	0.0340153952874368	0.595267003998946	-340983275242207	P4HA1	Homo sapiens	prolyl 4-hydroxylase, alpha polypeptide I
3837536	3837536	chr19	+	48323056	48364769	107	-0.388876026256291	506023614187335	-265514119952804	0.0340376896808946	0.595267003998946	-341041982384806	CRX	Homo sapiens	cone-rod homeobox
3870611	3870611	chr19	-	54720962	54809932	264	-0.389863852717912	439601635077027	-265491765989628	0.0340484829419233	0.595267003998946	-341070390106511	LILRA1	Homo sapiens	leukocyte immunoglobulin-like receptor, subfamily A (with TM domain), member 1
3772158	3772158	chr17	-	76169241	76188886	69	-0.483462222777096	921725903373507	-265375590675958	0.0341046341822588	0.595775478560078	-341218033992065	tk1	Homo sapiens	thymidine kinase 1, soluble
3300038	3300038	chr10	-	92911762	92912830	12	-0.350108031880707	390589209884701	-265231613022527	0.0341743579165192	0.595958215052364	-34140102665986	NUDT9P1	Homo sapiens	nudix (nucleoside diphosphate linked moiety X)-type motif 9 pseudogene 1
3279058	3279058	chr10	-	15058331	15130863	100	-0.802772254285034	366657546706976	-265202769510355	0.0341883438559957	0.595958215052364	-341437688246134	ACBD7	Homo sapiens	acyl-Coenzyme A binding domain containing 7
3096530	3096530	NA	NA	0	0	4	0.712738228724545	361845941273462	265146426568022	0.0342156813122773	0.595958215052364	-3415093050102	FNTA	Homo sapiens	farnesyltransferase, CAAX box, alpha
3335089	3335089	chr11	+	65101127	65120700	103	-0.340812293472578	807172993293366	-265130533653729	0.0342233966574071	0.595958215052364	-341529506757358	dpf2	Homo sapiens	D4, zinc and double PHD fingers family 2
3474939	3474939	NA	NA	0	0	4	-0.587237647300148	877768321887169	-265028949546484	0.0342727545900413	0.59613396185561	-341658636936632	ANAPC5	Homo sapiens	anaphase promoting complex subunit 5
3445028	3445028	chr12	-	12813825	12849111	62	-0.419923735369014	430464380689591	-264744554764439	0.0344113342359444	0.597340597687203	-342020194924203	GPR19	Homo sapiens	G protein-coupled receptor 19
3110217	3110217	chr8	+	104133270	104270812	204	0.974006185175512	730426957823891	26465366438068	0.0344557469490551	0.597470300181775	-342135760081309	BAALC	Homo sapiens	brain and acute leukemia, cytoplasmic
3003153	3003153	chr7	+	56032266	56067869	105	-0.496849051290543	836445132267399	-264518356195764	0.0345219752944131	0.597470300181775	-342307814029227	Gbas	Homo sapiens	glioblastoma amplified sequence
2620641	2620641	chr3	+	45635618	45727833	160	0.321165700524896	769666563637324	264451951071971	0.0345545269243287	0.597470300181775	-342392258316404	LIMD1	Homo sapiens	LIM domains containing 1
3770172	3770172	chr17	-	71745419	71824666	37	-0.399801269056008	433603222336636	-264335658239626	0.0346116108854991	0.597518562510369	-342540151114119	C17orf54	Homo sapiens	chromosome 17 open reading frame 54
3998444	3998444	chrX	-	6800667	7109953	357	-0.623217466439969	802181773217662	-264152428991427	0.0347017520701039	0.597579268135488	-342773191065846	Hdhd1a	Homo sapiens	haloacid dehalogenase-like hydrolase domain containing 1A
2679796	2679796	chr3	-	63819562	63849680	71	0.415450376234634	849474002365034	264122862896933	0.0347163203897976	0.597579268135488	-342810797222385	thoc7	Homo sapiens	THO complex 7 homolog (Drosophila)
3750430	3750430	chr17	-	26179739	26248326	104	-0.744126626216266	491972035566232	-264065687519231	0.0347445110123916	0.597579268135488	-342883522601108	c17orf108	Homo sapiens	hypothetical protein LOC201229
2688717	2688717	chr3	-	112110579	112218388	89	-0.356391263693737	362020566626546	-264022302177215	0.0347659183858418	0.597579268135488	-342938709224893	BTLA	Homo sapiens	B and T lymphocyte associated
3924144	3924144	chr21	+	46825067	46933627	304	0.287678031334556	734863058053138	263774868109907	0.0348882726871824	0.59879690962674	-343253476978522	COL18A1	Homo sapiens	collagen, type XVIII, alpha 1
2420808	2420808	chr1	-	85731479	85743583	72	-0.334973828741431	729719955068494	-263725148517393	0.0349129130266168	0.59879690962674	-343316732580699	LOC646626	Homo sapiens	B-cell CLL/lymphoma 10; hypothetical LOC646626
2420808	2420808	chr1	-	85731479	85743583	72	-0.334973828741431	729719955068494	-263725148517393	0.0349129130266168	0.59879690962674	-343316732580699	BCL10	Homo sapiens	B-cell CLL/lymphoma 10; hypothetical LOC646626
2469157	2469157	chr2	+	10091770	10142449	163	-0.946885166083383	532644166059798	-263638255749117	0.034956019644774	0.59879690962674	-343427286390963	GRHL1	Homo sapiens	grainyhead-like 1 (Drosophila)
3959732	3959732	NA	NA	0	0	4	-0.378352992230812	614369316816282	-263521529385701	0.0350140141524745	0.59879690962674	-343575807017415	eif3d	Homo sapiens	eukaryotic translation initiation factor 3, subunit D
3014227	3014227	chr7	+	97841622	97842191	4	0.664351810197599	588922947095611	263437280250718	0.0350559352234777	0.59879690962674	-34368301091515	bhlha15	Homo sapiens	basic helix-loop-helix family, member a15
2662657	2662657	chr3	-	10336715	10362855	142	-0.430021225163809	975780104141779	-263403299558956	0.0350728583626812	0.59879690962674	-343726251680664	sec13	Homo sapiens	SEC13 homolog (S. cerevisiae)
3867400	3867400	chr19	-	49251270	49258637	50	-0.405203721279909	464233319495626	-263365497261035	0.0350916947985825	0.59879690962674	-3437743565545	Fut1	Homo sapiens	fucosyltransferase 1 (galactoside 2-alpha-L-fucosyltransferase, H blood group)
2884727	2884727	chr5	-	159990146	160411596	331	-0.376450556882594	417798621331888	-263331697715406	0.0351085456801973	0.59879690962674	-34381736873203	ATP10B	Homo sapiens	ATPase, class V, type 10B
2772341	2772341	chr4	-	69839541	70361623	291	-0.342118757707478	298218301922074	-263326995242188	0.0351108907859529	0.59879690962674	-343823353014771	UGT2B10	Homo sapiens	UDP glucuronosyltransferase 2 family, polypeptide B10
2904701	2904701	NA	NA	0	0	4	0.366315572026192	121977003537222	263306866208963	0.0351209309130944	0.59879690962674	-343848969057937	RPL10AP9	Homo sapiens	ribosomal protein L10a pseudogene 6; ribosomal protein L10a; ribosomal protein L10a pseudogene 9
2904701	2904701	NA	NA	0	0	4	0.366315572026192	121977003537222	263306866208963	0.0351209309130944	0.59879690962674	-343848969057937	RPL10A	Homo sapiens	ribosomal protein L10a pseudogene 6; ribosomal protein L10a; ribosomal protein L10a pseudogene 9
2904701	2904701	NA	NA	0	0	4	0.366315572026192	121977003537222	263306866208963	0.0351209309130944	0.59879690962674	-343848969057937	RPL10AP6	Homo sapiens	ribosomal protein L10a pseudogene 6; ribosomal protein L10a; ribosomal protein L10a pseudogene 9
2915268	2915268	chr6	+	83777267	83881063	311	-0.37321473508212	673932323879591	-263194173597095	0.0351771962253945	0.59895538855677	-343992386675586	dopey1	Homo sapiens	dopey family member 1
3371303	3371303	chr11	-	45931221	45940368	108	-0.371654254578288	738887823372499	-26308563675383	0.0352314758618575	0.598963378020577	-344130524956688	Pex16	Homo sapiens	peroxisomal biogenesis factor 16
2478017	2478017	chr2	+	39102810	39134627	74	0.479451645483064	814396829328692	263069521339045	0.0352395427075847	0.598963378020577	-344151036347389	MORN2	Homo sapiens	MORN repeat containing 2
3464622	3464622	chr12	-	88442119	88536289	344	0.496916701359305	556489611431493	262806662739104	0.0353713943928403	0.599170483652106	-344485626525962	CEP290	Homo sapiens	centrosomal protein 290kDa
4045665	4045665	chr1	-	153586737	153589442	36	-0.45710172262121	52824931438473	-262797034569466	0.0353762337420485	0.599170483652106	-34449788315804	S100A14	Homo sapiens	S100 calcium binding protein A14
3867229	3867229	NA	NA	0	0	4	-0.394686810531608	117701870318481	-262737422628331	0.0354062115672022	0.599170483652106	-344573770598882	RPL18	Homo sapiens	ribosomal protein L18
3943234	3943234	chr22	+	32436664	32528668	134	-0.332463051799098	402435466472295	-262719040642861	0.0354154609158754	0.599170483652106	-344597171869979	SLC5A1	Homo sapiens	solute carrier family 5 (sodium/glucose cotransporter), member 1
3976494	3976494	chrX	+	47955744	47980069	65	-0.482368767920832	451491498949404	-262571365942885	0.0354898589073845	0.599170483652106	-344785179379172	SSX6	Homo sapiens	synovial sarcoma, X breakpoint 6
3739668	3739668	chr17	-	422159	436213	38	0.334674855578882	796777468845529	262554622117375	0.0354983047060401	0.599170483652106	-34480649733727	VPS53	Homo sapiens	vacuolar protein sorting 53 homolog (S. cerevisiae)
2774365	2774365	chr4	-	77921687	77997252	195	-0.383212761445256	105537865165685	-262533281972055	0.0355090719958855	0.599170483652106	-344833667568365	CCNI	Homo sapiens	cyclin I
3934652	3934652	chr21	-	46188515	46221738	61	0.338753471890168	825153667513106	262315230747828	0.0356192870439328	0.599170483652106	-345111310186055	UBE2G2	Homo sapiens	ubiquitin-conjugating enzyme E2G 2 (UBC7 homolog, yeast)
2606574	2606574	chr2	-	240831887	240984348	188	-0.318305655525961	857263781241518	-262240989631749	0.0356568942170589	0.599170483652106	-345205849102184	NDUFA10	Homo sapiens	NADH dehydrogenase (ubiquinone) 1 alpha subcomplex, 10, 42kDa
3308864	3308864	chr10	-	119663250	119965616	247	0.47633303326171	842475169718755	262225829170046	0.0356645789245406	0.599170483652106	-345225155013463	Rab11fip2	Homo sapiens	RAB11 family interacting protein 2 (class I)
3887165	3887165	chr20	+	44563267	44580722	156	-0.402813751107317	724662848227957	-262216798941271	0.0356691570932566	0.599170483652106	-345236654535992	PCIF1	Homo sapiens	PDX1 C-terminal inhibiting factor 1
2565275	2565275	NA	NA	0	0	4	0.361115491732048	777450073492269	26219760737868	0.0356788889235126	0.599170483652106	-345261094192464	LOC652147	Homo sapiens	similar to U5 snRNP-specific protein, 200 kDa; small nuclear ribonucleoprotein 200kDa (U5)
2565275	2565275	NA	NA	0	0	4	0.361115491732048	777450073492269	26219760737868	0.0356788889235126	0.599170483652106	-345261094192464	SNRNP200	Homo sapiens	similar to U5 snRNP-specific protein, 200 kDa; small nuclear ribonucleoprotein 200kDa (U5)
2359329	2359329	chr1	+	152586287	152595583	28	-0.391180561858729	765804017786906	-262131905981286	0.0357122264203582	0.599170483652106	-345344764333786	LCE3B	Homo sapiens	late cornified envelope 3B
2514216	2514216	chr2	+	169643059	169721989	184	0.2838370473184	312807997292119	262092107642163	0.0357324363149739	0.599170483652106	-345395448775529	NOSTRIN	Homo sapiens	nitric oxide synthase trafficker
3068097	3068097	chr7	-	111365666	111846508	701	0.816532086487113	549848070679058	262073847396612	0.0357417130087327	0.599170483652106	-345418704181803	DOCK4	Homo sapiens	dedicator of cytokinesis 4
3319300	3319300	NA	NA	0	0	4	-0.344021677323553	125299993302698	-262005196686343	0.0357766119582676	0.599299091182213	-345506136846511	Eif3f	Homo sapiens	eukaryotic translation initiation factor 3, subunit F; similar to hCG2040283
3319300	3319300	NA	NA	0	0	4	-0.344021677323553	125299993302698	-262005196686343	0.0357766119582676	0.599299091182213	-345506136846511	LOC390282	Homo sapiens	eukaryotic translation initiation factor 3, subunit F; similar to hCG2040283
3675116	3675116	chr16	-	420793	431968	108	-0.42622907295201	845101042139654	-261860017656898	0.0358505319451666	0.599538376623525	-345691046874722	tmem8a	Homo sapiens	transmembrane protein 8A
3862471	3862471	chr19	-	40736224	40791282	214	-0.333415367465186	871302021166125	-261816714957088	0.0358726110587062	0.599538376623525	-345746203296348	akt2	Homo sapiens	v-akt murine thymoma viral oncogene homolog 2
3185618	3185618	chr9	+	116172357	116191964	93	-0.302423898994339	403023044183391	-261701842119264	0.0359312511879007	0.600062799618271	-345892528450405	C9orf43	Homo sapiens	chromosome 9 open reading frame 43
3617170	3617170	chr15	-	34150823	34331328	143	-0.526214138862477	619860590523967	-261636537931929	0.0359646322758804	0.600142192407891	-345975717470611	AVEN	Homo sapiens	apoptosis, caspase activation inhibitor
3230371	3230371	chr9	-	139632625	139637798	83	-0.345383335492574	56876868846611	-261585905015924	0.0359905362763353	0.600142192407891	-346040219429839	LCN10	Homo sapiens	lipocalin 10
3884158	3884158	chr20	+	35917935	35945646	93	-0.306024328938571	844762011109071	-261353131111796	0.0361098756447324	0.60124403282657	-346336778203246	LOC728607	Homo sapiens	mannosidase, beta A, lysosomal-like; similar to mannosidase, beta A, lysosomal-like
3884158	3884158	chr20	+	35917935	35945646	93	-0.306024328938571	844762011109071	-261353131111796	0.0361098756447324	0.60124403282657	-346336778203246	MANBAL	Homo sapiens	mannosidase, beta A, lysosomal-like; similar to mannosidase, beta A, lysosomal-like
3865464	3865464	chr19	-	46030685	46088100	124	-0.337677290280733	644690639508541	-26133269835138	0.0361203709258007	0.60124403282657	-346362811913386	OPA3	Homo sapiens	optic atrophy 3 (autosomal recessive, with chorea and spastic paraplegia)
3450899	3450899	chr12	-	40152742	40524865	282	0.366573642390612	626588354411557	261297300617168	0.0361385605119964	0.60124403282657	-346407913481457	SLC2A13	Homo sapiens	solute carrier family 2 (facilitated glucose transporter), member 13
3192653	3192653	chr9	+	135906096	135933887	134	0.294150446383878	756033034374264	261108902712518	0.0362355325171727	0.601289811927232	-34664797406785	gtf3c5	Homo sapiens	general transcription factor IIIC, polypeptide 5, 63kDa
4027749	4027749	chrX	-	154466088	154493864	39	-0.313091676642328	448401317302289	-261052171916597	0.0362647862152448	0.601289811927232	-346720266849212	Rab39b	Homo sapiens	RAB39B, member RAS oncogene family
3472625	3472625	chr12	-	114759275	114846406	212	-141218145707103	65019900071172	-260968211037854	0.0363081266534397	0.601289811927232	-346827263681738	tbx5	Homo sapiens	T-box 5
3680479	3680479	chr16	-	11772445	11837059	173	0.297873701286467	798571442577227	260887960566856	0.0363496024069795	0.601289811927232	-346929537005947	TXNDC11	Homo sapiens	thioredoxin domain containing 11
2319423	2319423	chr1	+	9690051	10049747	277	0.328843895535308	688812536305971	260867162612	0.0363603594689907	0.601289811927232	-346956043251246	PIK3CD	Homo sapiens	phosphoinositide-3-kinase, catalytic, delta polypeptide
3319840	3319840	chr11	+	9406126	9469720	191	0.449900386415234	944868451257761	260852113288138	0.0363681453149939	0.601289811927232	-346975223273452	IPO7	Homo sapiens	importin 7
3886842	3886842	chr20	+	43990577	44033382	77	-0.338008817690483	762046089691178	-260815351801954	0.0363871713909896	0.601289811927232	-347022075661225	sys1	Homo sapiens	SYS1 Golgi-localized integral membrane protein homolog (S. cerevisiae)
3044904	3044904	chr7	-	32907793	32933723	101	0.337912894769667	771319448263611	260654853929536	0.0364703597700346	0.601480018865652	-347226641372675	KBTBD2	Homo sapiens	kelch repeat and BTB (POZ) domain containing 2
3371003	3371003	chr11	-	44907454	44984800	193	-0.918537712339398	730043794954595	-260635006444321	0.0364806608143949	0.601480018865652	-347251939697196	tp53i11	Homo sapiens	tumor protein p53 inducible protein 11
3224591	3224591	chr9	-	125866725	126084481	428	0.399431921327044	435517636680793	260502756886315	0.0365493773602588	0.602161934937617	-347420517193335	STRBP	Homo sapiens	spermatid perinuclear RNA binding protein
2806468	2806468	chr5	+	35856971	35879704	74	143573383316433	761916702345632	260409363586303	0.036597985788166	0.602511791460973	-347539572664208	IL7R	Homo sapiens	interleukin 7 receptor
3066436	3066436	chr7	-	105096774	105162743	157	0.559377814785119	666784105480224	26031011895374	0.0366497137163323	0.602627041407379	-34766609427746	PUS7	Homo sapiens	pseudouridylate synthase 7 homolog (S. cerevisiae)
3490504	3490504	chr13	+	52585849	52607868	154	0.345279552771088	751873455915134	260257061264681	0.0366773995928286	0.602627041407379	-34773373761039	Utp14a	Homo sapiens	UTP14, U3 small nucleolar ribonucleoprotein, homolog A (yeast)
2975385	2975385	chr6	-	135587909	135839806	378	0.315416231048046	702271275617656	260210749255611	0.0367015833915246	0.602627041407379	-34779278254503	Ahi1	Homo sapiens	Abelson helper integration site 1
3873102	3873102	chr20	+	277609	280953	28	-0.308042481543382	651413386017908	-260170565470174	0.036722580578418	0.602627041407379	-347844015642366	ZCCHC3	Homo sapiens	zinc finger, CCHC domain containing 3
2437871	2437871	chr1	-	155978856	155990747	84	-0.303215889267383	118342601231987	-260119522398351	0.0367492701576867	0.602627041407379	-347909095693099	ssr2	Homo sapiens	signal sequence receptor, beta (translocon-associated protein beta)
3377467	3377467	NA	NA	0	0	4	-0.287920897942721	124092085733137	-26001954847711	0.0368016036179399	0.602627041407379	-34803656819253	Fau	Homo sapiens	Finkel-Biskis-Reilly murine sarcoma virus (FBR-MuSV) ubiquitously expressed
3815649	3815649	chr19	+	1266673	1275012	132	-0.510165378872196	101275344527616	-259990474628446	0.0368168375503752	0.602627041407379	-348073640382972	Cirbp	Homo sapiens	cold inducible RNA binding protein
2383754	2383754	NA	NA	0	0	4	-0.348993192125079	11049827140387	-259928731208079	0.0368492113390186	0.602627041407379	-348152371716649	Arf1	Homo sapiens	ADP-ribosylation factor 1
3374793	3374793	chr11	-	59480389	59489688	18	-0.733334214636773	548130662800999	-259889911959545	0.036869580576238	0.602627041407379	-348201872997519	OR10V1	Homo sapiens	olfactory receptor, family 10, subfamily V, member 1
3374308	3374308	chr11	-	58206680	58207624	8	-0.392837927504087	215746577312743	-25987240470625	0.0368787708316633	0.602627041407379	-348224198141004	OR5B12	Homo sapiens	olfactory receptor, family 5, subfamily B, member 12
2496907	2496907	chr2	+	102608306	102652834	157	-0.324433893887934	503883387901378	-259687248184431	0.0369761135127194	0.603112979601722	-348460322143947	IL1R2	Homo sapiens	interleukin 1 receptor, type II
3442249	3442249	chr12	-	6802957	6809977	75	-0.562992214679302	605704498476073	-259676203137516	0.0369819287231251	0.603112979601722	-3484744083074	C12orf53	Homo sapiens	chromosome 12 open reading frame 53
2515240	2515240	chr2	+	172378878	172443709	106	-0.26829593590678	118001779699089	-259624217742148	0.0370093118357764	0.603112979601722	-348540708411859	cybrd1	Homo sapiens	cytochrome b reductase 1
3901239	3901239	chr20	-	23431040	23433541	26	-0.336188185952985	292925827775504	-25960752202119	0.0370181107374461	0.603112979601722	-348562001881147	CST11	Homo sapiens	cystatin 11
3531553	3531553	chr14	+	32798523	33382084	518	0.506642266570799	383829508450678	259471062465969	0.0370901089959387	0.60366537273891	-348736047807864	AKAP6	Homo sapiens	A kinase (PRKA) anchor protein 6
3304970	3304970	chr10	-	105353793	105354281	5	0.594698543495397	833680576698613	259439340445086	0.037106866989948	0.60366537273891	-348776509236854	SH3PXD2A	Homo sapiens	SH3 and PX domains 2A
3579205	3579205	chr14	-	99862567	100009139	219	0.3335957388532	764276828964774	259384435412358	0.0371358907146658	0.603691351935383	-348846542286604	SETD3	Homo sapiens	SET domain containing 3
3551692	3551692	NA	NA	0	0	4	-0.364621356349167	8615843679241	-259212554285616	0.0372269033717234	0.604724258387457	-349065795784942	YY1	Homo sapiens	YY1 transcription factor
2474706	2474706	chr2	+	27886338	27943425	116	-0.345991371694054	599596807380174	-258984098484078	0.0373482335807062	0.604966214957452	-34935724895032	SLC4A1AP	Homo sapiens	solute carrier family 4 (anion exchanger), member 1, adaptor protein
3744410	3744410	chr17	-	8271965	8280081	40	0.630837644811239	510460945611955	258980280031134	0.0373502650217353	0.604966214957452	-349362120665686	KRBA2	Homo sapiens	KRAB-A domain containing 2
3832292	3832292	chr19	+	38810484	38819654	36	-0.565391814720879	814805549868846	-25891705913935	0.0373839157093575	0.604966214957452	-349442781573081	kcnk6	Homo sapiens	potassium channel, subfamily K, member 6
3992521	3992521	chrX	+	135579400	135594762	96	-0.335147604686834	559470754338629	-258897487634059	0.0373943394825902	0.604966214957452	-349467752612141	htatsf1	Homo sapiens	HIV-1 Tat specific factor 1
2410574	2410574	chr1	-	46726888	46797829	168	-0.44433763918542	903027308799754	-258874274760584	0.0374067065811227	0.604966214957452	-349497369975841	LRRC41	Homo sapiens	leucine rich repeat containing 41
2474651	2474651	chr2	+	27805889	27846082	108	-0.492916198301945	815655092532479	-258820129319249	0.0374355701937166	0.604988498923566	-349566455749004	ZNF512	Homo sapiens	zinc finger protein 512
2600237	2600237	chr2	-	220415451	220436257	221	-0.383746794766592	934374402494151	-2586650022808	0.0375183934520308	0.605882141065773	-349764398287851	Obsl1	Homo sapiens	obscurin-like 1
2997097	2997097	chr7	+	35840716	36087854	463	-0.39563051514097	872393200356581	-258451981734877	0.0376324382506033	0.607089017353901	-35003624041607	2007-09-01	Homo sapiens	septin 7
3959644	3959644	NA	NA	0	0	4	0.38460783819766	108483196717268	258422426339855	0.037648289886333	0.607089017353901	-350073959459414	eif3d	Homo sapiens	eukaryotic translation initiation factor 3, subunit D
2532294	2532294	chr2	+	233253072	233275419	64	-0.391626998495381	665895224517814	-258272593650976	0.0377287579195537	0.607941208321593	-350265187494875	Alppl2	Homo sapiens	alkaline phosphatase, placental-like 2
2902427	2902427	chr6	+	31553730	31556676	63	-0.342823810050009	591420775485933	-258120023003055	0.0378108808708451	0.608552416203239	-350459925810266	Lst1	Homo sapiens	leukocyte specific transcript 1
3350908	3350908	chr11	+	117185293	117284226	295	0.299890347098224	686563450200655	258054248636304	0.0378463422315168	0.608552416203239	-350543883905256	CEP164	Homo sapiens	centrosomal protein 164kDa
3028977	3028977	chr7	+	142941210	142969581	142	-0.606733166807629	935347572610964	-258047692748449	0.0378498786515334	0.608552416203239	-350552252370904	gstk1	Homo sapiens	glutathione S-transferase kappa 1
2731332	2731332	chr4	+	74606243	74622200	44	0.634876676650086	664355182501638	257996917213138	0.0378772800053808	0.608552416203239	-350617067366985	IL8	Homo sapiens	interleukin 8
2444790	2444790	chr1	-	174979925	174992571	54	-0.585510650757723	849708575343718	-25775770877601	0.0380066491917502	0.609740783789806	-350922440691152	mRpS14	Homo sapiens	mitochondrial ribosomal protein S14
3773932	3773932	chr17	-	79476861	79491202	141	0.284017148040844	127146247885869	257636327759256	0.0380724709722256	0.609983988599053	-351077410462085	ACTG1	Homo sapiens	actin, gamma 1
2407478	2407478	chr1	-	38462445	38471310	42	-0.657502729967736	808361337325984	-257519991490001	0.0381356687468519	0.610475785299605	-351225948830571	FHL3	Homo sapiens	four and a half LIM domains 3
3894365	3894365	chr20	-	732299	749131	65	-0.336427072877182	512982908873043	-257456694573857	0.0381700997251891	0.610582896112745	-35130677027897	C20orf54	Homo sapiens	chromosome 20 open reading frame 54
3426502	3426502	chr12	+	94537219	94701443	402	0.955191533563896	604081252181797	257405235901014	0.0381981150740837	0.610587299125386	-35137247790265	plxnc1	Homo sapiens	plexin C1
3593339	3593339	chr15	+	49447976	49660056	228	0.3905442966261	617737799592011	256954063885004	0.0384446644162892	0.61191826334739	-35194865550684	Galk2	Homo sapiens	galactokinase 2
2949311	2949311	chr6	-	31694857	31698357	68	-0.484379565717489	825959661656417	-256911081471833	0.0384682392007593	0.61191826334739	-352003554041897	ddah2	Homo sapiens	dimethylarginine dimethylaminohydrolase 2
3735107	3735107	chr17	+	73663206	73704134	149	0.336030683896004	817870300327489	256908991490681	0.038469385887724	0.61191826334739	-352006223464832	Sap30bp	Homo sapiens	SAP30 binding protein
2562867	2562867	chr2	-	86830535	86850969	100	0.364838275809682	799111835308041	256868245287571	0.0384917487820986	0.61191826334739	-352058267021056	RNF103	Homo sapiens	vacuolar protein sorting 24 homolog (S. cerevisiae); ring finger protein 103
2562867	2562867	chr2	-	86830535	86850969	100	0.364838275809682	799111835308041	256868245287571	0.0384917487820986	0.61191826334739	-352058267021056	VPS24	Homo sapiens	vacuolar protein sorting 24 homolog (S. cerevisiae); ring finger protein 103
3764581	3764581	chr17	-	56617536	56621729	39	-0.422299466149069	398706677936471	-256863805505831	0.0384941863034274	0.61191826334739	-352063937849408	C17orf47	Homo sapiens	chromosome 17 open reading frame 47
3350655	3350655	chr11	+	116700442	116703783	42	-0.522713801609209	519107066328079	-256800843887353	0.038528770715625	0.61191826334739	-352144358634141	APOC3	Homo sapiens	apolipoprotein C-III
3306529	3306529	NA	NA	0	0	4	-0.614434530934514	728764972820148	-256749787805894	0.038556839283087	0.61191826334739	-352209574406807	SMNDC1	Homo sapiens	survival motor neuron domain containing 1
3828949	3828949	chr19	+	32896637	32976788	213	0.396150066160209	717509464080532	256716285976086	0.0385752688189599	0.61191826334739	-352252368430822	Dpy19l3	Homo sapiens	dpy-19-like 3 (C. elegans)
3014714	3014714	chr7	+	98971875	98992402	99	-0.470637218821802	100459293053627	-256689686070244	0.0385899081113811	0.61191826334739	-352286346711091	ARPC1B	Homo sapiens	actin related protein 2/3 complex, subunit 1B, 41kDa; similar to Actin-related protein 2/3 complex subunit 1B (ARP2/3 complex 41 kDa subunit) (p41-ARC)
3014714	3014714	chr7	+	98971875	98992402	99	-0.470637218821802	100459293053627	-256689686070244	0.0385899081113811	0.61191826334739	-352286346711091	LOC653888	Homo sapiens	actin related protein 2/3 complex, subunit 1B, 41kDa; similar to Actin-related protein 2/3 complex subunit 1B (ARP2/3 complex 41 kDa subunit) (p41-ARC)
2565274	2565274	NA	NA	0	0	4	0.417216214939124	707992320482034	256653005896395	0.0386101045948318	0.61191826334739	-352333202119083	LOC652147	Homo sapiens	similar to U5 snRNP-specific protein, 200 kDa; small nuclear ribonucleoprotein 200kDa (U5)
2565274	2565274	NA	NA	0	0	4	0.417216214939124	707992320482034	256653005896395	0.0386101045948318	0.61191826334739	-352333202119083	SNRNP200	Homo sapiens	similar to U5 snRNP-specific protein, 200 kDa; small nuclear ribonucleoprotein 200kDa (U5)
2662356	2662356	chr3	-	9821658	9834544	89	-0.366154537064975	82959790317182	-256636888244552	0.0386189826260154	0.61191826334739	-352353791153538	TADA3	Homo sapiens	transcriptional adaptor 3 (NGG1 homolog, yeast)-like
2832387	2832387	chr5	+	140557430	140560021	16	0.584630984555938	308231169394767	256634104237127	0.0386205163469053	0.61191826334739	-352357347521587	Pcdhb8	Homo sapiens	protocadherin beta 8
2434031	2434031	chr1	-	149754453	150184769	133	-0.649451522564901	672889980399993	-256534534722025	0.0386754113682575	0.61199459354904	-352484543700054	HIST1H3A	Homo sapiens	histone cluster 1, H3j; histone cluster 1, H3i; histone cluster 1, H3h; histone cluster 1, H3g; histone cluster 1, H3f; histone cluster 1, H3e; histone cluster 1, H3d; histone cluster 1, H3c; histone cluster 1, H3b; histone cluster 1, H3a; histone cluster 1, H2ad; histone cluster 2, H3a; histone cluster 2, H3c; histone cluster 2, H3d
2434031	2434031	chr1	-	149754453	150184769	133	-0.649451522564901	672889980399993	-256534534722025	0.0386754113682575	0.61199459354904	-352484543700054	HIST1H3C	Homo sapiens	histone cluster 1, H3j; histone cluster 1, H3i; histone cluster 1, H3h; histone cluster 1, H3g; histone cluster 1, H3f; histone cluster 1, H3e; histone cluster 1, H3d; histone cluster 1, H3c; histone cluster 1, H3b; histone cluster 1, H3a; histone cluster 1, H2ad; histone cluster 2, H3a; histone cluster 2, H3c; histone cluster 2, H3d
2434031	2434031	chr1	-	149754453	150184769	133	-0.649451522564901	672889980399993	-256534534722025	0.0386754113682575	0.61199459354904	-352484543700054	HIST1H3J	Homo sapiens	histone cluster 1, H3j; histone cluster 1, H3i; histone cluster 1, H3h; histone cluster 1, H3g; histone cluster 1, H3f; histone cluster 1, H3e; histone cluster 1, H3d; histone cluster 1, H3c; histone cluster 1, H3b; histone cluster 1, H3a; histone cluster 1, H2ad; histone cluster 2, H3a; histone cluster 2, H3c; histone cluster 2, H3d
2434031	2434031	chr1	-	149754453	150184769	133	-0.649451522564901	672889980399993	-256534534722025	0.0386754113682575	0.61199459354904	-352484543700054	hist2h3c	Homo sapiens	histone cluster 1, H3j; histone cluster 1, H3i; histone cluster 1, H3h; histone cluster 1, H3g; histone cluster 1, H3f; histone cluster 1, H3e; histone cluster 1, H3d; histone cluster 1, H3c; histone cluster 1, H3b; histone cluster 1, H3a; histone cluster 1, H2ad; histone cluster 2, H3a; histone cluster 2, H3c; histone cluster 2, H3d
2434031	2434031	chr1	-	149754453	150184769	133	-0.649451522564901	672889980399993	-256534534722025	0.0386754113682575	0.61199459354904	-352484543700054	HIST2H3D	Homo sapiens	histone cluster 1, H3j; histone cluster 1, H3i; histone cluster 1, H3h; histone cluster 1, H3g; histone cluster 1, H3f; histone cluster 1, H3e; histone cluster 1, H3d; histone cluster 1, H3c; histone cluster 1, H3b; histone cluster 1, H3a; histone cluster 1, H2ad; histone cluster 2, H3a; histone cluster 2, H3c; histone cluster 2, H3d
2434031	2434031	chr1	-	149754453	150184769	133	-0.649451522564901	672889980399993	-256534534722025	0.0386754113682575	0.61199459354904	-352484543700054	Hist1h2ad	Homo sapiens	histone cluster 1, H3j; histone cluster 1, H3i; histone cluster 1, H3h; histone cluster 1, H3g; histone cluster 1, H3f; histone cluster 1, H3e; histone cluster 1, H3d; histone cluster 1, H3c; histone cluster 1, H3b; histone cluster 1, H3a; histone cluster 1, H2ad; histone cluster 2, H3a; histone cluster 2, H3c; histone cluster 2, H3d
2434031	2434031	chr1	-	149754453	150184769	133	-0.649451522564901	672889980399993	-256534534722025	0.0386754113682575	0.61199459354904	-352484543700054	HIST1H3E	Homo sapiens	histone cluster 1, H3j; histone cluster 1, H3i; histone cluster 1, H3h; histone cluster 1, H3g; histone cluster 1, H3f; histone cluster 1, H3e; histone cluster 1, H3d; histone cluster 1, H3c; histone cluster 1, H3b; histone cluster 1, H3a; histone cluster 1, H2ad; histone cluster 2, H3a; histone cluster 2, H3c; histone cluster 2, H3d
2434031	2434031	chr1	-	149754453	150184769	133	-0.649451522564901	672889980399993	-256534534722025	0.0386754113682575	0.61199459354904	-352484543700054	Hist1h3i	Homo sapiens	histone cluster 1, H3j; histone cluster 1, H3i; histone cluster 1, H3h; histone cluster 1, H3g; histone cluster 1, H3f; histone cluster 1, H3e; histone cluster 1, H3d; histone cluster 1, H3c; histone cluster 1, H3b; histone cluster 1, H3a; histone cluster 1, H2ad; histone cluster 2, H3a; histone cluster 2, H3c; histone cluster 2, H3d
2434031	2434031	chr1	-	149754453	150184769	133	-0.649451522564901	672889980399993	-256534534722025	0.0386754113682575	0.61199459354904	-352484543700054	HIST2H3A	Homo sapiens	histone cluster 1, H3j; histone cluster 1, H3i; histone cluster 1, H3h; histone cluster 1, H3g; histone cluster 1, H3f; histone cluster 1, H3e; histone cluster 1, H3d; histone cluster 1, H3c; histone cluster 1, H3b; histone cluster 1, H3a; histone cluster 1, H2ad; histone cluster 2, H3a; histone cluster 2, H3c; histone cluster 2, H3d
2434031	2434031	chr1	-	149754453	150184769	133	-0.649451522564901	672889980399993	-256534534722025	0.0386754113682575	0.61199459354904	-352484543700054	hist1h3g	Homo sapiens	histone cluster 1, H3j; histone cluster 1, H3i; histone cluster 1, H3h; histone cluster 1, H3g; histone cluster 1, H3f; histone cluster 1, H3e; histone cluster 1, H3d; histone cluster 1, H3c; histone cluster 1, H3b; histone cluster 1, H3a; histone cluster 1, H2ad; histone cluster 2, H3a; histone cluster 2, H3c; histone cluster 2, H3d
2434031	2434031	chr1	-	149754453	150184769	133	-0.649451522564901	672889980399993	-256534534722025	0.0386754113682575	0.61199459354904	-352484543700054	HIST1H3D	Homo sapiens	histone cluster 1, H3j; histone cluster 1, H3i; histone cluster 1, H3h; histone cluster 1, H3g; histone cluster 1, H3f; histone cluster 1, H3e; histone cluster 1, H3d; histone cluster 1, H3c; histone cluster 1, H3b; histone cluster 1, H3a; histone cluster 1, H2ad; histone cluster 2, H3a; histone cluster 2, H3c; histone cluster 2, H3d
2434031	2434031	chr1	-	149754453	150184769	133	-0.649451522564901	672889980399993	-256534534722025	0.0386754113682575	0.61199459354904	-352484543700054	HIST1H3H	Homo sapiens	histone cluster 1, H3j; histone cluster 1, H3i; histone cluster 1, H3h; histone cluster 1, H3g; histone cluster 1, H3f; histone cluster 1, H3e; histone cluster 1, H3d; histone cluster 1, H3c; histone cluster 1, H3b; histone cluster 1, H3a; histone cluster 1, H2ad; histone cluster 2, H3a; histone cluster 2, H3c; histone cluster 2, H3d
2434031	2434031	chr1	-	149754453	150184769	133	-0.649451522564901	672889980399993	-256534534722025	0.0386754113682575	0.61199459354904	-352484543700054	HIST1H3F	Homo sapiens	histone cluster 1, H3j; histone cluster 1, H3i; histone cluster 1, H3h; histone cluster 1, H3g; histone cluster 1, H3f; histone cluster 1, H3e; histone cluster 1, H3d; histone cluster 1, H3c; histone cluster 1, H3b; histone cluster 1, H3a; histone cluster 1, H2ad; histone cluster 2, H3a; histone cluster 2, H3c; histone cluster 2, H3d
2434031	2434031	chr1	-	149754453	150184769	133	-0.649451522564901	672889980399993	-256534534722025	0.0386754113682575	0.61199459354904	-352484543700054	HIST1H3B	Homo sapiens	histone cluster 1, H3j; histone cluster 1, H3i; histone cluster 1, H3h; histone cluster 1, H3g; histone cluster 1, H3f; histone cluster 1, H3e; histone cluster 1, H3d; histone cluster 1, H3c; histone cluster 1, H3b; histone cluster 1, H3a; histone cluster 1, H2ad; histone cluster 2, H3a; histone cluster 2, H3c; histone cluster 2, H3d
3457336	3457336	chr12	-	56347892	56360486	104	-0.427896340808299	467724774753184	-256344964176388	0.0387801510852063	0.612120586158728	-352726730527973	SILV	Homo sapiens	silver homolog (mouse)
3544625	3544625	chr14	+	76029705	76114503	176	-0.318834652541454	509976193400769	-256312798958195	0.0387979520301894	0.612120586158728	-352767825681055	Flvcr2	Homo sapiens	feline leukemia virus subgroup C cellular receptor family, member 2
3153428	3153428	chr8	-	131064358	131455918	769	0.389341924715868	901028277403161	256297273246714	0.0388065473510916	0.612120586158728	-352787661989602	asap1	Homo sapiens	ArfGAP with SH3 domain, ankyrin repeat and PH domain 1
2403158	2403158	chr1	-	27852040	27930098	174	-0.452423974439249	715383906453849	-256117405223986	0.0389062704464525	0.612120586158728	-353017480354087	AHDC1	Homo sapiens	AT hook, DNA binding motif, containing 1
2790368	2790368	chr4	-	154701734	154710224	47	121919472537638	633411641970015	256109604743843	0.0389106012563528	0.612120586158728	-353027447541751	sfrp2	Homo sapiens	secreted frizzled-related protein 2
2544925	2544925	chr2	-	25959904	26101375	247	-0.260155234759197	752893253358945	-256054519811994	0.038941198599553	0.612120586158728	-353097834302103	ASXL2	Homo sapiens	additional sex combs like 2 (Drosophila)
3386638	3386638	chr11	-	92845992	92931098	196	0.469961363657617	723927658186093	256003586052191	0.0389695124575131	0.612120586158728	-35316291848356	SLC36A4	Homo sapiens	solute carrier family 36 (proton/amino acid symporter), member 4
3772090	3772090	chr17	-	76102762	76128488	214	-0.297170371746978	587972336043499	-255874783546099	0.0390412089950913	0.612120586158728	-353327512314941	TMC6	Homo sapiens	transmembrane channel-like 6
3767531	3767531	chr17	-	63559709	64188202	618	0.514763585240886	524771126222942	25585099036497	0.0390544682511802	0.612120586158728	-353357918245173	Ccdc46	Homo sapiens	coiled-coil domain containing 46
2467211	2467211	chr2	+	3642465	3692226	121	-0.338349865200128	480146184506124	-255744753711793	0.0391137281670174	0.612120586158728	-353493685244146	COLEC11	Homo sapiens	collectin sub-family member 11
2923661	2923661	chr6	+	121756746	121770853	26	108357840251684	107697065422745	255664917874329	0.0391583230957677	0.612120586158728	-353595717569736	GJA1	Homo sapiens	gap junction protein, alpha 1, 43kDa
3761378	3761378	chr17	-	46668625	46671389	36	0.477650953655842	552426291728748	255629115422093	0.0391783389356722	0.612120586158728	-353641475367038	hoxb5	Homo sapiens	homeobox B5
3638590	3638590	chr15	-	90291902	90295086	32	-0.341727696630591	693209047724952	-255591502126001	0.0391993786358922	0.612120586158728	-35368954840964	MESP1	Homo sapiens	mesoderm posterior 1 homolog (mouse)
2596257	2596257	chr2	-	207039828	207082634	53	-0.371905240655114	761553394544091	-255584568624561	0.039203258304505	0.612120586158728	-353698410121096	GPR1	Homo sapiens	G protein-coupled receptor 1
2565345	2565345	NA	NA	0	0	4	0.386036225571594	940020078415847	255573180117452	0.0392096316577919	0.612120586158728	-353712965843211	SNRNP200	Homo sapiens	similar to U5 snRNP-specific protein, 200 kDa; small nuclear ribonucleoprotein 200kDa (U5)
2565345	2565345	NA	NA	0	0	4	0.386036225571594	940020078415847	255573180117452	0.0392096316577919	0.612120586158728	-353712965843211	LOC652147	Homo sapiens	similar to U5 snRNP-specific protein, 200 kDa; small nuclear ribonucleoprotein 200kDa (U5)
3680434	3680434	chr16	-	11641587	11692119	77	-0.886857324441712	898227583732568	-255384876658545	0.0393151686160024	0.612120586158728	-353953649503328	LITAF	Homo sapiens	lipopolysaccharide-induced TNF factor
3630736	3630736	chr15	-	68588420	68724481	377	0.752276435341605	912998910181717	25511977427646	0.0394642503315508	0.612120586158728	-354292532792	ITGA11	Homo sapiens	integrin, alpha 11
3405531	3405531	chr12	+	12965195	12982909	97	0.469402060456181	911443678090587	255059205660549	0.0394983939798495	0.612120586158728	-354369964455903	DDX47	Homo sapiens	DEAD (Asp-Glu-Ala-Asp) box polypeptide 47
3204404	3204404	chr9	-	35036106	35072648	146	0.304004948488672	106254998055637	254989571459945	0.0395376860919841	0.612120586158728	-354458988482285	Vcp	Homo sapiens	valosin-containing protein
3595315	3595315	chr15	+	57668676	57842912	333	0.488700157410251	542394490790746	254980970786238	0.0395425419714558	0.612120586158728	-354469984244154	cgnl1	Homo sapiens	cingulin-like 1
3822074	3822074	chr19	+	13056654	13064768	83	-0.332312513614239	794500697758372	-254976299741536	0.0395451794705067	0.612120586158728	-354475956085619	RAD23A	Homo sapiens	RAD23 homolog A (S. cerevisiae)
3908631	3908631	chr20	-	47240798	47504683	405	0.29989251008363	583916971254533	25493902707585	0.0395662319962969	0.612120586158728	-354523608959578	prex1	Homo sapiens	phosphatidylinositol-3,4,5-trisphosphate-dependent Rac exchange factor 1
3346453	3346453	chr11	+	101981169	102104256	217	0.279726081824982	938100515509535	254693689087958	0.039705096578993	0.612120586158728	-354837293396189	YAP1	Homo sapiens	Yes-associated protein 1, 65kDa
3028636	3028636	chr7	-	142206518	142226042	11	0.883893553541967	286601795960176	254688730386712	0.0397079084975476	0.612120586158728	-35484363387677	TRBV10-2	Homo sapiens	T cell receptor beta variable 10-2
3722308	3722308	NA	NA	0	0	4	-0.301732465394593	123883735058564	-254629615179363	0.0397414467903748	0.612120586158728	-354919223137309	Rpl27	Homo sapiens	ribosomal protein L27
2434776	2434776	chr1	-	151022746	151043238	100	-0.449581318726413	717980941763427	-254392340486982	0.0398763587817778	0.612120586158728	-355222642246972	CDC42SE1	Homo sapiens	CDC42 small effector 1
2800906	2800906	chr5	+	7869217	7901221	160	-0.380820168813997	845242503728027	-254288262699695	0.0399356867377734	0.612120586158728	-355355744272633	MTRR	Homo sapiens	5-methyltetrahydrofolate-homocysteine methyltransferase reductase
2749560	2749560	chr4	+	159593609	159630705	129	-0.379386358618335	774006111867611	-254245585782827	0.0399600406238679	0.612120586158728	-35541032441596	Etfdh	Homo sapiens	electron-transferring-flavoprotein dehydrogenase
2548617	2548617	chr2	-	37790597	37899324	54	-0.340234551019675	103724985840456	-254193021959732	0.039990057794517	0.612120586158728	-355477550575783	CDC42EP3	Homo sapiens	CDC42 effector protein (Rho GTPase binding) 3
3253438	3253438	chr10	+	79793538	79814972	83	117818446622788	109041597274307	254050061135907	0.0400718159996754	0.612120586158728	-355660397771495	RPS24	Homo sapiens	ribosomal protein S24
3253453	3253453	NA	NA	0	0	4	117818446622788	109041597274307	254050061135907	0.0400718159996754	0.612120586158728	-355660397771495	RPS24	Homo sapiens	ribosomal protein S24
3398241	3398241	chr11	-	130083055	130184571	161	0.552818221514133	774683915364348	254016507051784	0.0400910305246356	0.612120586158728	-355703315286472	zbtb44	Homo sapiens	zinc finger and BTB domain containing 44
3326950	3326950	chr11	+	35965649	36253676	284	0.434708254739826	721437209449999	253958953383602	0.0401240105890851	0.612120586158728	-35577693114942	LDLRAD3	Homo sapiens	low density lipoprotein receptor class A domain containing 3
4015602	4015602	chrX	-	100264339	100307092	130	0.312671141429972	71826022906909	253945443116812	0.0401317564892393	0.612120586158728	-355794212174736	TRMT2B	Homo sapiens	TRM2 tRNA methyltransferase 2 homolog B (S. cerevisiae)
3976450	3976450	chrX	+	47863734	48017950	147	0.411577940008617	418018400554546	253926277025247	0.0401427477383728	0.612120586158728	-355818727769764	SPACA5	Homo sapiens	sperm acrosome associated 5; sperm acrosome associated 5B
3976450	3976450	chrX	+	47863734	48017950	147	0.411577940008617	418018400554546	253926277025247	0.0401427477383728	0.612120586158728	-355818727769764	SPACA5B	Homo sapiens	sperm acrosome associated 5; sperm acrosome associated 5B
2776837	2776837	chr4	-	87743170	87770433	39	-0.291280251505835	509647929322201	-253844027578739	0.0401899512173181	0.612120586158728	-355923936574734	SLC10A6	Homo sapiens	solute carrier family 10 (sodium/bile acid cotransporter family), member 6
2603460	2603460	chr2	-	232319469	232372334	194	-0.389915135983864	852931940784803	-253721698592323	0.0402602634813634	0.612120586158728	-356080420252843	ncl	Homo sapiens	nucleolin
3064353	3064353	chr7	-	100486134	100487292	28	-0.347855181903209	566628283188099	-253676642072569	0.0402861933211656	0.612120586158728	-356138058940457	UFSP1	Homo sapiens	UFM1-specific peptidase 1 (non-functional)
3634682	3634682	chr15	-	78916136	78946695	80	0.382745055061533	39008657319788	253645305398383	0.0403042376936514	0.612120586158728	-356178147179397	Chrnb4	Homo sapiens	cholinergic receptor, nicotinic, beta 4
2326531	2326531	chr1	+	26798430	26827426	115	-0.883021552968157	416641686896892	-253403335535008	0.0404438529784416	0.612120586158728	-356487712684173	LOC729687	Homo sapiens	hypothetical LOC729505; similar to hCG2040565; high-mobility group nucleosomal binding domain 2; similar to high-mobility group nucleosomal binding domain 2
2326531	2326531	chr1	+	26798430	26827426	115	-0.883021552968157	416641686896892	-253403335535008	0.0404438529784416	0.612120586158728	-356487712684173	LOC729505	Homo sapiens	hypothetical LOC729505; similar to hCG2040565; high-mobility group nucleosomal binding domain 2; similar to high-mobility group nucleosomal binding domain 2
2326531	2326531	chr1	+	26798430	26827426	115	-0.883021552968157	416641686896892	-253403335535008	0.0404438529784416	0.612120586158728	-356487712684173	LOC648822	Homo sapiens	hypothetical LOC729505; similar to hCG2040565; high-mobility group nucleosomal binding domain 2; similar to high-mobility group nucleosomal binding domain 2
2326531	2326531	chr1	+	26798430	26827426	115	-0.883021552968157	416641686896892	-253403335535008	0.0404438529784416	0.612120586158728	-356487712684173	HMGN2	Homo sapiens	hypothetical LOC729505; similar to hCG2040565; high-mobility group nucleosomal binding domain 2; similar to high-mobility group nucleosomal binding domain 2
3334224	3334224	chr11	+	63952765	63972010	102	0.420844344245989	990344388988512	253378160407959	0.0404584077635493	0.612120586158728	-356519922589024	stip1	Homo sapiens	stress-induced-phosphoprotein 1
3815834	3815834	chr19	+	1407563	1435681	136	0.347970105837907	806614864875029	253329943111991	0.0404862993992119	0.612120586158728	-356581614449847	DAZAP1	Homo sapiens	DAZ associated protein 1
3041519	3041519	chr7	-	23544399	23577263	120	0.335831255709545	802385961978083	253234577406372	0.0405415232950531	0.612120586158728	-356703634554592	TRA2A	Homo sapiens	transformer 2 alpha homolog (Drosophila)
2427117	2427117	chr1	-	110046806	110082809	54	-0.31676949584994	61932117916232	-253172226737742	0.0405776713722222	0.612120586158728	-356783414875916	AMIGO1	Homo sapiens	adhesion molecule with Ig-like domain 1
2574984	2574984	chr2	-	128395836	128439027	238	-0.582595973489066	776880362296734	-253131906664814	0.0406010649649156	0.612120586158728	-35683500731244	Lims2	Homo sapiens	LIM and senescent cell antigen-like domains 2
3514685	3514685	chr13	-	52387483	52419499	63	-0.33888510675635	513373318163483	-253107441101725	0.0406152666549052	0.612120586158728	-356866313219013	FLJ37307	Homo sapiens	hypothetical LOC283521
3899173	3899173	chr20	-	17590599	17662981	391	0.317530479213358	94089661506527	253030995065411	0.0406596751096217	0.612120586158728	-356964135074827	RRBP1	Homo sapiens	ribosome binding protein 1 homolog 180kDa (dog)
2622547	2622547	chr3	+	50191970	50226506	166	-0.612850602697802	668283081529673	-253014134648363	0.0406694763327454	0.612120586158728	-356985710449058	sema3f	Homo sapiens	sema domain, immunoglobulin domain (Ig), short basic domain, secreted, (semaphorin) 3F
3740537	3740537	NA	NA	0	0	4	-0.309691053016513	93587033435684	-252985406042319	0.040686182380959	0.612120586158728	-357022473285928	Prpf8	Homo sapiens	PRP8 pre-mRNA processing factor 8 homolog (S. cerevisiae)
3980968	3980968	NA	NA	0	0	4	0.545847889453908	444338179457904	25297152123517	0.0406942591307403	0.612120586158728	-357040241282469	LYRM7	Homo sapiens	Lyrm7 homolog (mouse)
3699771	3699771	NA	NA	0	0	4	0.441042673633805	799873237483345	252820779849081	0.0407820523472275	0.612120586158728	-357233147883168	KARS	Homo sapiens	lysyl-tRNA synthetase
2869438	2869438	chr5	-	102884558	102941247	94	-0.312015200098329	745251485714596	-252819617746751	0.0407827299313824	0.612120586158728	-357234635097847	NUDT12	Homo sapiens	nudix (nucleoside diphosphate linked moiety X)-type motif 12
2334279	2334279	chr1	+	45477840	45481341	93	-0.423210728981029	779547620114825	-252816829453574	0.0407843557423983	0.612120586158728	-357238203453301	Urod	Homo sapiens	uroporphyrinogen decarboxylase
3958385	3958385	NA	NA	0	0	4	-0.30760652887639	864602209543713	-252724808953834	0.0408380493256302	0.612120586158728	-357355970398439	MDN1	Homo sapiens	MDN1, midasin homolog (yeast)
3735089	3735089	chr17	+	73629524	73639779	41	-0.263800582758416	625663006951812	-252711168475774	0.0408460147430489	0.612120586158728	-357373427759526	LOC100130933	Homo sapiens	hypothetical LOC100130933
3545525	3545525	chr14	+	78174426	78187427	41	-0.302883173731438	108552691673701	-252676484287569	0.0408662760066479	0.612120586158728	-357417817763655	C14orf156	Homo sapiens	chromosome 14 open reading frame 156
2844987	2844987	chr5	+	180558782	180582890	27	-0.340605771894728	341421715863362	-252622656795524	0.0408977408046806	0.612120586158728	-357486709367867	OR2V2	Homo sapiens	olfactory receptor, family 2, subfamily V, member 2
3110999	3110999	chr8	+	107282483	107764916	465	0.408365695358877	685578813550022	252563717643692	0.0409322225157178	0.612120586158728	-357562145053751	oxr1	Homo sapiens	oxidation resistance 1
3225560	3225560	chr9	-	128485970	128508831	32	-0.401001660208135	486046449103875	-252485501341976	0.0409780288020426	0.612120586158728	-357662256411653	LOC51145	Homo sapiens	erythrocyte transmembrane protein
2682568	2682568	chr3	-	72798438	72897667	156	-0.313258594844101	77822499410602	-252352783505831	0.0410558751486547	0.612120586158728	-357832133754794	Shq1	Homo sapiens	SHQ1 homolog (S. cerevisiae)
3846709	3846709	chr19	-	4324044	4342773	86	-0.329082301746329	632806325952348	-25231433751867	0.04107845455746	0.612120586158728	-357881346028821	STAP2	Homo sapiens	signal transducing adaptor family member 2
2704143	2704143	chr3	-	167196472	167371718	163	-0.263537146600072	328241616434367	-252305403903617	0.0410837031367511	0.612120586158728	-357892781501978	WDR49	Homo sapiens	WD repeat domain 49
2328484	2328484	NA	NA	0	0	4	-0.261493739708749	92140655087432	-252279490898269	0.0410989312055437	0.612120586158728	-357925951693968	Khdrbs1	Homo sapiens	KH domain containing, RNA binding, signal transduction associated 1
3923850	3923850	chr21	+	46020522	46022091	12	-0.588495498015449	696098723030186	-25227278331062	0.0411028739508818	0.612120586158728	-357934537867098	KRTAP10-7	Homo sapiens	keratin associated protein 10-7
2557759	2557759	chr2	-	68511312	68547155	110	-0.374778499951185	863982719247831	-252271166907841	0.0411038241373382	0.612120586158728	-35793660697748	Cnrip1	Homo sapiens	cannabinoid receptor interacting protein 1
3749562	3749562	NA	NA	0	0	4	0.440471540659427	91411519668317	252210807532133	0.0411393221559117	0.612120586158728	-358013872307232	USP22	Homo sapiens	ubiquitin specific peptidase 22
4031692	4031692	chrY	+	24636544	24704239	70	0.870810258449837	461685612538543	25203373923721	0.0412436419937604	0.612596709243827	-358240547018944	PRY	Homo sapiens	PTPN13-like, Y-linked pseudogene 4; PTPN13-like, Y-linked pseudogene 3; PTPN13-like, Y-linked; PTPN13-like, Y-linked 2
4031692	4031692	chrY	+	24636544	24704239	70	0.870810258449837	461685612538543	25203373923721	0.0412436419937604	0.612596709243827	-358240547018944	PRY2	Homo sapiens	PTPN13-like, Y-linked pseudogene 4; PTPN13-like, Y-linked pseudogene 3; PTPN13-like, Y-linked; PTPN13-like, Y-linked 2
4031692	4031692	chrY	+	24636544	24704239	70	0.870810258449837	461685612538543	25203373923721	0.0412436419937604	0.612596709243827	-358240547018944	PRYP3	Homo sapiens	PTPN13-like, Y-linked pseudogene 4; PTPN13-like, Y-linked pseudogene 3; PTPN13-like, Y-linked; PTPN13-like, Y-linked 2
4031692	4031692	chrY	+	24636544	24704239	70	0.870810258449837	461685612538543	25203373923721	0.0412436419937604	0.612596709243827	-358240547018944	PRYP4	Homo sapiens	PTPN13-like, Y-linked pseudogene 4; PTPN13-like, Y-linked pseudogene 3; PTPN13-like, Y-linked; PTPN13-like, Y-linked 2
3559192	3559192	chr14	-	30025587	30396948	369	0.395558868287756	820543862405202	252029540697635	0.0412461188996116	0.612596709243827	-358245922007194	PRKD1	Homo sapiens	protein kinase D1
3037385	3037385	chr7	-	6500657	6523820	100	-0.277511316479488	110702768296247	-251701395771781	0.0414401853331653	0.614079866416804	-358666044479219	KDELR2	Homo sapiens	KDEL (Lys-Asp-Glu-Leu) endoplasmic reticulum protein retention receptor 2
3598267	3598267	chr15	+	65337728	65345734	34	-0.731399692802423	497299007480403	-251700268228025	0.0414408538014852	0.614079866416804	-358667488169873	Ostbeta	Homo sapiens	organic solute transporter beta
3611049	3611049	chr15	+	99791652	99942779	285	-0.384847858912069	708677159697967	-251617539497893	0.0414899304112873	0.614079866416804	-358773414719484	Hsp90b1	Homo sapiens	heat shock protein 90kDa beta (Grp94), member 1
2356115	2356115	chr1	+	145438489	145452894	104	-0.744304782161571	109650077429234	-25157981742522	0.0415123280695811	0.614079866416804	-358821715605395	TXNIP	Homo sapiens	thioredoxin interacting protein
2559696	2559696	chr2	-	73956251	73964481	49	0.398516113231775	690313495856553	251549560779098	0.0415303021768352	0.614079866416804	-358860458010259	TPRKB	Homo sapiens	TP53RK binding protein
3378281	3378281	chr11	-	66202550	66234199	45	-0.26525254539767	703649965850328	-251540185150986	0.0415358734553474	0.614079866416804	-358872463221222	mrpl11	Homo sapiens	mitochondrial ribosomal protein L11
2476411	2476411	chr2	+	32853107	33079557	231	0.33783418425158	704935432734737	251496049290072	0.0415621107392378	0.614079866416804	-358928978506865	TTC27	Homo sapiens	tetratricopeptide repeat domain 27
2894711	2894711	chr6	+	10747860	10857837	165	0.342831983951898	112334070213018	251400429089517	0.041619012822375	0.614079866416804	-359051422292293	TMEM14D	Homo sapiens	transmembrane protein 14D; transmembrane protein 14B
2894711	2894711	chr6	+	10747860	10857837	165	0.342831983951898	112334070213018	251400429089517	0.041619012822375	0.614079866416804	-359051422292293	tmem14b	Homo sapiens	transmembrane protein 14D; transmembrane protein 14B
3497270	3497270	chr13	+	96327275	96447595	150	0.427315128998471	835983316850527	251377359159552	0.0416327534938541	0.614079866416804	-359080964584912	DNAJC3	Homo sapiens	DnaJ (Hsp40) homolog, subfamily C, member 3
3911795	3911795	chr20	-	57601322	57627208	71	-0.417689764037728	683354989567132	-251342780994137	0.04165335740888	0.614079866416804	-359125244329968	ATP5EP2	Homo sapiens	ATP synthase, H+ transporting, mitochondrial F1 complex, epsilon subunit pseudogene 2; ATP synthase, H+ transporting, mitochondrial F1 complex, epsilon subunit
3911795	3911795	chr20	-	57601322	57627208	71	-0.417689764037728	683354989567132	-251342780994137	0.04165335740888	0.614079866416804	-359125244329968	ATP5E	Homo sapiens	ATP synthase, H+ transporting, mitochondrial F1 complex, epsilon subunit pseudogene 2; ATP synthase, H+ transporting, mitochondrial F1 complex, epsilon subunit
3553947	3553947	chr14	+	104182092	104200575	90	-0.416870730739243	833521066580886	-251326302206576	0.0416631802674987	0.614079866416804	-359146346788685	ZFYVE21	Homo sapiens	zinc finger, FYVE domain containing 21
3432438	3432438	chr12	+	113344602	113369975	95	-0.400663942022227	513026840479578	-25129681205731	0.0416807650913955	0.614079866416804	-359184111741633	OAS1	Homo sapiens	2',5'-oligoadenylate synthetase 1, 40/46kDa
3918429	3918429	chr21	+	34442335	34468024	52	-0.306891523799634	629669579124601	-251203647007725	0.041736369611516	0.614418866305096	-359303421539064	OLIG1	Homo sapiens	oligodendrocyte transcription factor 1
3976911	3976911	chrX	+	48684824	48688548	40	-0.39229580790504	613294934678802	-251127413413925	0.0417819261125778	0.614418866305096	-359401051875231	Eras	Homo sapiens	ES cell expressed Ras
2383312	2383312	chr1	+	226985289	227083937	126	-0.323928219658151	692392018378011	-251118063184247	0.0417875172803929	0.614418866305096	-359413026678322	psen2	Homo sapiens	presenilin 2 (Alzheimer disease 4)
3499132	3499132	chr13	+	102104856	102375456	284	-0.524289287520958	103803373936461	-250979666094709	0.0418703657087647	0.614943382210034	-359590276712248	ITGBL1	Homo sapiens	integrin, beta-like 1 (with EGF-like repeat domains)
3921933	3921933	chr21	+	42539728	42654455	221	0.8677621958975	857119166057788	250960154157691	0.0418820598254486	0.614943382210034	-359615267152157	BACE2	Homo sapiens	beta-site APP-cleaving enzyme 2
4011096	4011096	chrX	-	65815194	65863140	52	-0.436989599035584	687021824744093	-250918552432778	0.041907004375769	0.614943382210034	-359668550353765	EDA2R	Homo sapiens	ectodysplasin A2 receptor
3699757	3699757	chr16	-	75661392	75682534	331	0.284860313275322	868879649342623	250820184049143	0.0419660478334794	0.615399519562102	-359794543517734	KARS	Homo sapiens	lysyl-tRNA synthetase
3204202	3204202	chr9	-	34613417	34624091	108	-0.365185666959766	921494365736879	-250638884478721	0.0420750953986858	0.61623652056595	-360026770684955	DCTN3	Homo sapiens	dynactin 3 (p22)
3973396	3973396	chrX	+	34960923	34963034	14	-0.53906380484234	52041867442268	-250626649939841	0.0420824647872342	0.61623652056595	-360042442559409	FAM47B	Homo sapiens	family with sequence similarity 47, member B
3056320	3056320	chr7	-	73248333	73294965	78	-0.514252283996871	71265630008578	-250555752089932	0.0421251960085343	0.61623652056595	-36013326093187	wbscr27	Homo sapiens	Williams Beuren syndrome chromosome region 27
3277751	3277751	chr10	-	12206856	12238143	154	0.442792830624378	672609486633104	250394846917225	0.0422223432870944	0.617018605864485	-360339386074081	NUDT5	Homo sapiens	nudix (nucleoside diphosphate linked moiety X)-type motif 5
3770457	3770457	chr17	-	72858621	72869138	107	-0.264303759539017	705997837285207	-25034173473318	0.0422544610720397	0.617018605864485	-360407427561052	fdxr	Homo sapiens	ferredoxin reductase
2700585	2700585	chr3	-	149682698	149689205	45	-0.524433106958657	965111956867457	-250233610171663	0.0423199241335606	0.617018605864485	-360545949318837	pfn2	Homo sapiens	profilin 2
2896848	2896848	chr6	+	17281732	17312011	98	0.612095885910188	654905834210011	250099187432582	0.0424014560557486	0.617018605864485	-36071817080752	rbm24	Homo sapiens	RNA binding motif protein 24
3761451	3761451	chr17	-	46694457	46705026	87	-0.294605981432936	501238112272577	-250075962785597	0.0424155591005136	0.617018605864485	-360747926995232	HOXB9	Homo sapiens	homeobox B9
3984468	3984468	chrX	+	99899192	99926824	89	0.683974331915234	855501881818134	250025155753286	0.0424464283857928	0.617018605864485	-360813023601594	SRPX2	Homo sapiens	sushi-repeat-containing protein, X-linked 2
2887164	2887164	chr5	-	171752194	171881517	247	0.477670745643373	780469037916907	24998305703964	0.0424720243484606	0.617018605864485	-360866963646447	SH3PXD2B	Homo sapiens	SH3 and PX domains 2B
2379068	2379068	chr1	+	212594900	212619714	64	-0.382772236722884	84504027786271	-24985103801042	0.0425523957024543	0.617018605864485	-361036122164896	NENF	Homo sapiens	neuron derived neurotrophic factor
3465409	3465409	chr12	-	92378756	92539829	192	0.442913779658481	983907041880283	249803940734648	0.0425811060632711	0.617018605864485	-361096470926048	btg1	Homo sapiens	B-cell translocation gene 1, anti-proliferative
3725821	3725821	NA	NA	0	0	4	-0.471026085441666	902169600965711	-249741693377861	0.0426190827207082	0.617018605864485	-3611762341596	LOC648927	Homo sapiens	MYST histone acetyltransferase 2; similar to MYST histone acetyltransferase 2
3725821	3725821	NA	NA	0	0	4	-0.471026085441666	902169600965711	-249741693377861	0.0426190827207082	0.617018605864485	-3611762341596	Myst2	Homo sapiens	MYST histone acetyltransferase 2; similar to MYST histone acetyltransferase 2
2320411	2320411	chr1	+	11796161	11810821	52	-0.432841306956398	851095316634504	-249550002386921	0.0427362529634125	0.617018605864485	-361421877477041	Agtrap	Homo sapiens	angiotensin II receptor-associated protein
3867092	3867092	chr19	-	48885840	48894851	64	-0.267844328233705	101479003540167	-249530233977004	0.0427483553150821	0.617018605864485	-361447210834099	KDELR1	Homo sapiens	KDEL (Lys-Asp-Glu-Leu) endoplasmic reticulum protein retention receptor 1
4013118	4013118	chrX	-	75002823	75005071	12	0.738179067624626	367103622419139	249436536969809	0.0428057656422058	0.617018605864485	-361567286832433	Magee2	Homo sapiens	melanoma antigen family E, 2
2558924	2558924	chr2	-	71168978	71222054	99	-0.268227835489581	947837933800852	-249421680835487	0.0428148756860264	0.617018605864485	-361586325886008	tex261	Homo sapiens	testis expressed 261
3958262	3958262	NA	NA	0	0	4	0.296266156442005	868592080689507	249233345928962	0.0429305405487965	0.617018605864485	-361827698070814	c22orf28	Homo sapiens	chromosome 22 open reading frame 28
3683050	3683050	chr16	-	18811880	18937817	468	0.345930945301741	812615517848757	249192631509675	0.0429555876820115	0.617018605864485	-361879880414211	smg1	Homo sapiens	SMG1 homolog, phosphatidylinositol 3-kinase-related kinase (C. elegans)
3015216	3015216	chr7	+	99686583	99689983	82	-0.314223672912135	108204865493309	-249131440167999	0.0429932605492882	0.617018605864485	-361958308875228	Cops6	Homo sapiens	COP9 constitutive photomorphogenic homolog subunit 6 (Arabidopsis)
3166815	3166815	chr9	+	33218383	33252278	78	0.367167993448488	341319824435589	249127277184864	0.0429958247633226	0.617018605864485	-36196364460389	Spink4	Homo sapiens	serine peptidase inhibitor, Kazal type 4
3338552	3338552	chr11	+	70244644	70282664	259	0.310894580904124	977246948673731	24910369733475	0.0430103519061188	0.617018605864485	-361993867244034	cttn	Homo sapiens	cortactin
3330145	3330145	chr11	+	48327775	48328704	12	-0.351441567246321	329011285070553	-2491005424213	0.0430122959806057	0.617018605864485	-361997910963334	OR4S1	Homo sapiens	olfactory receptor, family 4, subfamily S, member 1
3394092	3394092	chr11	-	118894845	118901773	119	-0.319308016865008	697409226701927	-249095574804156	0.0430153572375581	0.617018605864485	-362004278073057	SLC37A4	Homo sapiens	solute carrier family 37 (glucose-6-phosphate transporter), member 4
3525655	3525655	chr13	-	111472831	111522655	88	-0.455511050341157	542593665541845	-24901452793161	0.0430653337066611	0.617018605864485	-362108159406086	C13orf29	Homo sapiens	chromosome 13 open reading frame 29
3304746	3304746	chr10	-	105148524	105156281	36	0.341686270182302	904742392289453	248974163470598	0.0430902463783073	0.617018605864485	-362159897487767	USMG5	Homo sapiens	up-regulated during skeletal muscle growth 5 homolog (mouse)
3741502	3741502	chr17	-	3511556	3539616	67	-0.440344807653087	72645070712702	-248928955543969	0.0431181661537852	0.617018605864485	-362217844723067	SHPK	Homo sapiens	sedoheptulokinase
2447993	2447993	chr1	-	185087230	185140742	154	-0.357776180245524	671289316262159	-248918798999311	0.0431244412731914	0.617018605864485	-362230863452867	C1orf25	Homo sapiens	chromosome 1 open reading frame 25
3020843	3020843	chr7	+	117855062	118014451	138	0.319026708518187	270906462686572	248898793296167	0.0431368043674578	0.617018605864485	-362256507047305	ANKRD7	Homo sapiens	ankyrin repeat domain 7
2436576	2436576	chr1	-	154171561	154194719	155	-0.298659621879137	94569236451408	-248884444483641	0.04314567388912	0.617018605864485	-362274899677027	C1orf43	Homo sapiens	chromosome 1 open reading frame 43
3335795	3335795	NA	NA	0	0	4	-0.305424961175777	782231439125585	-248839059899128	0.0431737402040906	0.617018605864485	-362333075303597	sart1	Homo sapiens	squamous cell carcinoma antigen recognized by T cells
3333417	3333417	chr11	+	61976140	61981612	26	-0.388823044011339	393159809874626	-248832314576278	0.0431779132004846	0.617018605864485	-362341721790045	Scgb2a1	Homo sapiens	secretoglobin, family 2A, member 1
3688038	3688038	chr16	-	30845382	30905613	85	-0.261988732686226	807438988610348	-248652993014609	0.0432890040837023	0.617018605864485	-362571592922614	Bcl7c	Homo sapiens	B-cell CLL/lymphoma 7C
2657250	2657250	chr3	+	187870811	188597210	797	-0.375077748817651	847479097479633	-248634834276415	0.0433002700587833	0.617018605864485	-362594871340222	lpp	Homo sapiens	LIM domain containing preferred translocation partner in lipoma
3145586	3145586	chr8	-	97251654	97273893	79	0.592100756870294	600481726231706	24859226765291	0.0433266910013484	0.617018605864485	-362649439819223	MTERFD1	Homo sapiens	MTERF domain containing 1
3357303	3357303	chr11	+	134123407	134135726	137	-0.31610025969785	672915374763294	-248569053084771	0.0433411072413618	0.617018605864485	-362679200201899	acad8	Homo sapiens	acyl-Coenzyme A dehydrogenase family, member 8
3607183	3607183	chr15	+	89010684	89021608	82	-0.260454873413741	795873861899175	-248459943349621	0.0434089310210224	0.617018605864485	-362819079017146	mrps11	Homo sapiens	mitochondrial ribosomal protein S11
2619323	2619323	chr3	+	42623358	42636586	47	-0.434764349655309	783360381486189	-248449912316756	0.0434151719406422	0.617018605864485	-362831939094029	SS18L2	Homo sapiens	synovial sarcoma translocation gene on chromosome 18-like 2
3995472	3995472	chrX	+	152237509	152243399	36	0.626285904221526	534480775895977	248184062527772	0.0435809129019233	0.617018605864485	-363172783375662	PNMA6A	Homo sapiens	paraneoplastic antigen like 6B; paraneoplastic antigen like 6A
3995472	3995472	chrX	+	152237509	152243399	36	0.626285904221526	534480775895977	248184062527772	0.0435809129019233	0.617018605864485	-363172783375662	PNMA6B	Homo sapiens	paraneoplastic antigen like 6B; paraneoplastic antigen like 6A
3959632	3959632	NA	NA	0	0	4	105613004687923	835354707212124	248152909654202	0.0436003776967568	0.617018605864485	-363212726416934	eif3d	Homo sapiens	eukaryotic translation initiation factor 3, subunit D
3655172	3655172	chr16	+	28985662	28995858	86	-0.287781101360183	816370962280524	-248125357915488	0.0436175999579529	0.617018605864485	-363248052591613	spns1	Homo sapiens	spinster homolog 1 (Drosophila)
3957816	3957816	chr22	-	31721796	31743054	120	-0.270139334422573	618911887344204	-248117138670144	0.0436227390753245	0.617018605864485	-363258591177406	PATZ1	Homo sapiens	POZ (BTB) and AT hook containing zinc finger 1
3490433	3490433	chr13	+	52418839	52440353	48	-0.517236209941319	469894789052737	-248070631371944	0.0436518297849469	0.617018605864485	-363318222681538	CCDC70	Homo sapiens	coiled-coil domain containing 70
3656904	3656904	chr16	+	31185894	31203502	172	0.461081432026406	946464063021493	247975151726267	0.0437116161602592	0.617018605864485	-363440649477254	fus	Homo sapiens	fusion (involved in t(12;16) in malignant liposarcoma)
2903189	2903189	chr6	+	32388994	32412945	61	0.324192587285514	459047871961296	247974333644339	0.0437121287842633	0.617018605864485	-363441698463866	HLA-DRA	Homo sapiens	major histocompatibility complex, class II, DR alpha
3567187	3567187	chr14	-	60609284	60636567	91	0.401295979869854	843945925189514	247916956310307	0.0437480979456138	0.617018605864485	-363515271386655	DHRS7	Homo sapiens	dehydrogenase/reductase (SDR family) member 7
3560673	3560673	chr14	-	35179592	35628206	98	0.360022124905964	960434854057694	247804311388869	0.0438188029654658	0.617018605864485	-363659716335936	Cfl2	Homo sapiens	cofilin 2 (muscle)
3926080	3926080	chr21	-	18930236	19072576	175	0.458079913865538	779036173947014	247701379279403	0.0438835150120845	0.617018605864485	-363791711538753	BTG3	Homo sapiens	BTG family, member 3
3595846	3595846	chr15	+	59063391	59154094	113	0.420430240985596	733755268048124	247695212699673	0.0438873950021474	0.617018605864485	-363799619416709	Fam63b	Homo sapiens	family with sequence similarity 63, member B
3416498	3416498	NA	NA	0	0	4	0.286164651024558	127808764095716	247691084218076	0.0438899928268091	0.617018605864485	-363804913694741	HNRNPA1P2	Homo sapiens	heterogeneous nuclear ribonucleoprotein A1-like 3; similar to heterogeneous nuclear ribonucleoprotein A1; heterogeneous nuclear ribonucleoprotein A1 pseudogene 2; heterogeneous nuclear ribonucleoprotein A1; heterogeneous nuclear ribonucleoprotein A1 pseudogene
3416498	3416498	NA	NA	0	0	4	0.286164651024558	127808764095716	247691084218076	0.0438899928268091	0.617018605864485	-363804913694741	LOC728643	Homo sapiens	heterogeneous nuclear ribonucleoprotein A1-like 3; similar to heterogeneous nuclear ribonucleoprotein A1; heterogeneous nuclear ribonucleoprotein A1 pseudogene 2; heterogeneous nuclear ribonucleoprotein A1; heterogeneous nuclear ribonucleoprotein A1 pseudogene
3416498	3416498	NA	NA	0	0	4	0.286164651024558	127808764095716	247691084218076	0.0438899928268091	0.617018605864485	-363804913694741	HNRPA1L3	Homo sapiens	heterogeneous nuclear ribonucleoprotein A1-like 3; similar to heterogeneous nuclear ribonucleoprotein A1; heterogeneous nuclear ribonucleoprotein A1 pseudogene 2; heterogeneous nuclear ribonucleoprotein A1; heterogeneous nuclear ribonucleoprotein A1 pseudogene
3416498	3416498	NA	NA	0	0	4	0.286164651024558	127808764095716	247691084218076	0.0438899928268091	0.617018605864485	-363804913694741	LOC644037	Homo sapiens	heterogeneous nuclear ribonucleoprotein A1-like 3; similar to heterogeneous nuclear ribonucleoprotein A1; heterogeneous nuclear ribonucleoprotein A1 pseudogene 2; heterogeneous nuclear ribonucleoprotein A1; heterogeneous nuclear ribonucleoprotein A1 pseudogene
3416498	3416498	NA	NA	0	0	4	0.286164651024558	127808764095716	247691084218076	0.0438899928268091	0.617018605864485	-363804913694741	HNRPA1L-2	Homo sapiens	heterogeneous nuclear ribonucleoprotein A1-like 3; similar to heterogeneous nuclear ribonucleoprotein A1; heterogeneous nuclear ribonucleoprotein A1 pseudogene 2; heterogeneous nuclear ribonucleoprotein A1; heterogeneous nuclear ribonucleoprotein A1 pseudogene
3416498	3416498	NA	NA	0	0	4	0.286164651024558	127808764095716	247691084218076	0.0438899928268091	0.617018605864485	-363804913694741	LOC645691	Homo sapiens	heterogeneous nuclear ribonucleoprotein A1-like 3; similar to heterogeneous nuclear ribonucleoprotein A1; heterogeneous nuclear ribonucleoprotein A1 pseudogene 2; heterogeneous nuclear ribonucleoprotein A1; heterogeneous nuclear ribonucleoprotein A1 pseudogene
3416498	3416498	NA	NA	0	0	4	0.286164651024558	127808764095716	247691084218076	0.0438899928268091	0.617018605864485	-363804913694741	HNRNPA1	Homo sapiens	heterogeneous nuclear ribonucleoprotein A1-like 3; similar to heterogeneous nuclear ribonucleoprotein A1; heterogeneous nuclear ribonucleoprotein A1 pseudogene 2; heterogeneous nuclear ribonucleoprotein A1; heterogeneous nuclear ribonucleoprotein A1 pseudogene
2318637	2318637	chr1	+	7831329	7841485	70	-0.277852908169802	977824213756503	-247632607450487	0.0439268061368178	0.617018605864485	-363879903895455	vamp3	Homo sapiens	vesicle-associated membrane protein 3 (cellubrevin)
3944922	3944922	chr22	+	38093021	38172525	252	-0.532230556024903	862634757614307	-24758386444767	0.0439575161327933	0.617018605864485	-3639424127563	Triobp	Homo sapiens	TRIO and F-actin binding protein
2442103	2442103	chr1	-	165631460	165668100	97	-0.441764619453402	902344029548364	-247520795177955	0.0439972852615218	0.617018605864485	-364023295444221	ALDH9A1	Homo sapiens	aldehyde dehydrogenase 9 family, member A1
3995666	3995666	chrX	+	152783075	152848377	227	-0.29167864001042	565700663875237	-247490516960422	0.0440163908215274	0.617018605864485	-364062126136242	Atp2b3	Homo sapiens	ATPase, Ca++ transporting, plasma membrane 3
3392875	3392875	NA	NA	0	0	4	0.556800843342231	700078371105625	247435802919547	0.0440509371985713	0.617018605864485	-364132295900924	ZNF259	Homo sapiens	zinc finger protein 259
2705266	2705266	chr3	-	170776204	171178270	508	-0.453477213242318	532967927921805	-247414767171243	0.044064226620569	0.617018605864485	-364159274220316	TNIK	Homo sapiens	TRAF2 and NCK interacting kinase
3757487	3757487	chr17	-	40127229	40170520	164	0.311490251179087	902850263058779	247277580230981	0.0441509969994933	0.617018605864485	-36433522109173	DNAJC7	Homo sapiens	DnaJ (Hsp40) homolog, subfamily C, member 7
3196691	3196691	chr9	-	2720489	2877679	292	0.40937820962511	720195324180322	247179795046988	0.044212953930541	0.617018605864485	-364460638943005	KIAA0020	Homo sapiens	KIAA0020
3270224	3270224	chr10	+	129495536	129539440	79	-0.269667029921044	680888640138019	-247139858885911	0.0442382834810587	0.617018605864485	-364511861685928	foxi2	Homo sapiens	forkhead box I2
2882834	2882834	chr5	-	154197195	154239812	167	-0.423943934595711	650670165244001	-247056209532439	0.0442913869048379	0.617018605864485	-36461915390673	C5orf4	Homo sapiens	chromosome 5 open reading frame 4
2415084	2415084	chr1	-	59246386	59268803	71	0.520741862879836	940680406814362	247000227457538	0.0443269630935881	0.617018605864485	-364690960598505	Jun	Homo sapiens	jun oncogene
2934308	2934308	chr6	+	160374214	160534539	510	-0.447032333053562	780508281141919	-246964803732358	0.0443494898966993	0.617018605864485	-364736398353584	Igf2r	Homo sapiens	insulin-like growth factor 2 receptor
2691014	2691014	chr3	-	119535829	119814452	324	0.296694692098692	935990509816266	246885103211288	0.0444002167527803	0.617018605864485	-364838631615874	GSK3B	Homo sapiens	glycogen synthase kinase 3 beta
3994795	3994795	chrX	+	149731159	149841775	175	-0.303731865211167	609121009043068	-24676322893609	0.0444779021174678	0.617018605864485	-364994967180295	Mtm1	Homo sapiens	myotubularin 1
3987148	3987148	chrX	+	109662285	109699554	50	0.56497388875733	500105659753006	246655542630727	0.0445466609107097	0.617018605864485	-365133108257653	RGAG1	Homo sapiens	retrotransposon gag domain containing 1
3850409	3850409	chr19	-	10663767	10676693	134	0.330354193822459	675951907370312	246652872117049	0.0445483674589236	0.617018605864485	-365136534082256	KRI1	Homo sapiens	KRI1 homolog (S. cerevisiae)
2896177	2896177	chr6	+	15153695	15522252	556	-0.289306426361418	652456291796118	-246650061463159	0.0445501636345877	0.617018605864485	-3651401396867	jarid2	Homo sapiens	jumonji, AT rich interactive domain 2
3256560	3256560	chr10	+	89263942	89313198	71	0.302173187501141	767125152960627	246624653635455	0.0445664041577341	0.617018605864485	-365172733882919	MINPP1	Homo sapiens	multiple inositol polyphosphate histidine phosphatase, 1
3224556	3224556	chr9	-	125871781	125878177	23	-0.434528886552656	488477962868744	-246619297760275	0.0445698283817783	0.617018605864485	-365179604652707	MIR600	Homo sapiens	microRNA 600; chromosome 9 open reading frame 45
3224556	3224556	chr9	-	125871781	125878177	23	-0.434528886552656	488477962868744	-246619297760275	0.0445698283817783	0.617018605864485	-365179604652707	C9orf45	Homo sapiens	microRNA 600; chromosome 9 open reading frame 45
3972827	3972827	chrX	+	30192602	30238205	82	-0.254447785300876	369430946512536	-246576532385212	0.0445971797630746	0.617018605864485	-365234466532931	MAGEB2	Homo sapiens	melanoma antigen family B, 2
3346548	3346548	chr11	+	102188090	102209159	113	0.435957652519953	337335780829432	246500904794225	0.0446455913379423	0.617018605864485	-365331487844789	BIRC3	Homo sapiens	baculoviral IAP repeat-containing 3
3272148	3272148	chr10	+	134258693	134262897	22	-0.392922389884165	51729407890448	-246484437969698	0.0446561394779313	0.617018605864485	-365352613165337	C10orf91	Homo sapiens	chromosome 10 open reading frame 91
2982319	2982319	chr6	-	160100096	160183551	232	0.962295655508748	842015619015391	24645465769633	0.0446752223573417	0.617018605864485	-365390818624492	Sod2	Homo sapiens	superoxide dismutase 2, mitochondrial
3865378	3865378	chr19	-	45910593	45982086	155	0.283523423938151	876764621269386	246412946992292	0.0447019643264538	0.617018605864485	-365444330398198	Ercc1	Homo sapiens	excision repair cross-complementing rodent repair deficiency, complementation group 1 (includes overlapping antisense sequence)
3719362	3719362	chr17	+	35306185	35436997	203	0.457203118061525	775654803887859	246412599493905	0.0447021871875843	0.617018605864485	-365444776216203	AATF	Homo sapiens	apoptosis antagonizing transcription factor
2815331	2815331	chr5	+	72668909	72815083	150	-0.32810353584998	10692475596785	-246340954245666	0.0447481600132394	0.617018605864485	-365536693525656	btf3	Homo sapiens	basic transcription factor 3; basic transcription factor 3, like 1 pseudogene
2815331	2815331	chr5	+	72668909	72815083	150	-0.32810353584998	10692475596785	-246340954245666	0.0447481600132394	0.617018605864485	-365536693525656	BTF3L1	Homo sapiens	basic transcription factor 3; basic transcription factor 3, like 1 pseudogene
3928551	3928551	chr21	-	31970681	31971313	20	-0.51411642010876	537957465560036	-246235543380806	0.044815888345845	0.617018605864485	-365671934343082	Krtap6-2	Homo sapiens	keratin associated protein 6-2
2517737	2517737	chr2	+	179344932	179370158	94	0.433307754218271	699021856930338	246232123595786	0.0448180873945508	0.617018605864485	-365676321961708	PLEKHA3	Homo sapiens	pleckstrin homology domain containing, family A (phosphoinositide binding specific) member 3
3097208	3097208	chr8	+	48904218	48977294	82	0.402038975036772	898761047204033	24614297763013	0.0448754509913935	0.617018605864485	-365790698841702	ube2v2	Homo sapiens	ubiquitin-conjugating enzyme E2 variant 2
3027943	3027943	chr7	+	141463925	141464909	12	-0.503939981189879	536303928496062	-246112644828423	0.0448949868543804	0.617018605864485	-365829617461412	TAS2R3	Homo sapiens	taste receptor, type 2, member 3
3873997	3873997	chr20	+	2795618	2796481	36	-0.460847163806905	494031933240393	-246000505982433	0.0449672864369531	0.617018605864485	-365973500929859	C20orf141	Homo sapiens	chromosome 20 open reading frame 141
2438482	2438482	chr1	-	156690667	156698450	68	-0.376937870730154	755198322872107	-245908316056099	0.0450268145715822	0.617018605864485	-366091792128843	ISG20L2	Homo sapiens	interferon stimulated exonuclease gene 20kDa-like 2
3788976	3788976	chr18	+	52495708	52562746	72	0.670478030824318	456743623713086	245883421548396	0.0450429032361245	0.617018605864485	-366123735487603	RAB27B	Homo sapiens	RAB27B, member RAS oncogene family
3395765	3395765	chr11	-	123624292	123649497	24	-0.389361018714224	443411112142917	-245851452118037	0.0450635729649049	0.617018605864485	-366164757394319	OR6X1	Homo sapiens	olfactory receptor, family 6, subfamily X, member 1
2440523	2440523	chr1	-	161009041	161015731	92	-0.293627576447162	721150103613987	-245848776906325	0.0450653030592431	0.617018605864485	-366168190138818	usf1	Homo sapiens	upstream transcription factor 1
3662710	3662710	chr16	+	57438679	57451243	40	-0.397890037447673	55784619232191	-245802467309556	0.0450952629788145	0.617018605864485	-366227613563759	Ccl17	Homo sapiens	chemokine (C-C motif) ligand 17
3234140	3234140	chr10	+	7830087	7849755	129	-0.269588594730939	104428315782621	-245800164401963	0.0450967533791944	0.617018605864485	-366230568625229	Atp5c1	Homo sapiens	ATP synthase, H+ transporting, mitochondrial F1 complex, gamma polypeptide 1
2565271	2565271	NA	NA	0	0	4	119085775454532	479416624864745	245475411135187	0.0453074392076399	0.617018605864485	-366647309171035	SNRNP200	Homo sapiens	similar to U5 snRNP-specific protein, 200 kDa; small nuclear ribonucleoprotein 200kDa (U5)
2565271	2565271	NA	NA	0	0	4	119085775454532	479416624864745	245475411135187	0.0453074392076399	0.617018605864485	-366647309171035	LOC652147	Homo sapiens	similar to U5 snRNP-specific protein, 200 kDa; small nuclear ribonucleoprotein 200kDa (U5)
2340529	2340529	chr1	+	66257899	66840256	469	108030644690151	646681592300536	245398422609511	0.0453575352248592	0.617018605864485	-366746111071448	Pde4b	Homo sapiens	phosphodiesterase 4B, cAMP-specific (phosphodiesterase E4 dunce homolog, Drosophila)
3811000	3811000	chr18	-	59478567	59680492	185	0.404985788427897	635930408589127	245351604627706	0.0453880274550041	0.617018605864485	-36680619526655	RNF152	Homo sapiens	ring finger protein 152
3819565	3819565	NA	NA	0	0	4	-0.797397743532302	329686335402116	-245277830273393	0.0454361192378154	0.617018605864485	-366900875864596	hnrnpm	Homo sapiens	heterogeneous nuclear ribonucleoprotein M
3334501	3334501	chr11	+	64085124	64089277	53	0.603934246311177	102974002572073	245250622359123	0.0454538687485525	0.617018605864485	-366935794520431	Prdx5	Homo sapiens	peroxiredoxin 5
3854066	3854066	chr19	-	16741565	16771226	120	0.365548086387431	875640988693184	245237005764469	0.0454627544417031	0.617018605864485	-366953270175944	C19orf42	Homo sapiens	chromosome 19 open reading frame 42
2801608	2801608	chr5	+	10353824	10437959	314	-0.319227401836352	951618456495889	-245211148057275	0.045479633185886	0.617018605864485	-366986456380433	MARCH6	Homo sapiens	membrane-associated ring finger (C3HC4) 6
3298337	3298337	chr10	-	85988628	86001519	36	-0.357315087296016	55660336410406	-24516355836893	0.0455107145354257	0.617018605864485	-367047534445716	LRIT1	Homo sapiens	leucine-rich repeat, immunoglobulin-like and transmembrane domains 1
3444329	3444329	chr12	-	10977945	10978868	8	-0.320288469085374	475046347843659	-245073821622778	0.0455693823955632	0.617018605864485	-367162707728658	TAS2R10	Homo sapiens	taste receptor, type 2, member 10
3944543	3944543	chr22	+	37256585	37274048	67	-0.262132206103609	436338025535396	-245044212379753	0.0455887574134188	0.617018605864485	-367200710611385	Ncf4	Homo sapiens	neutrophil cytosolic factor 4, 40kDa
4015693	4015693	chrX	-	100575542	100604174	39	0.319903780935355	46752241816074	245029673396926	0.0455982742192763	0.617018605864485	-367219371234463	TIMM8A	Homo sapiens	translocase of inner mitochondrial membrane 8 homolog A (yeast)
2881239	2881239	chr5	-	149486428	149535440	216	-0.462488899994739	977792719902725	-244987400421377	0.0456259565870083	0.617018605864485	-367273628591549	Pdgfrb	Homo sapiens	platelet-derived growth factor receptor, beta polypeptide
3854772	3854772	chr19	-	18320508	18366219	223	-0.276466481549033	588893602347306	-244917354392547	0.0456718643551259	0.617018605864485	-36736353416789	PDE4C	Homo sapiens	phosphodiesterase 4C, cAMP-specific (phosphodiesterase E1 dunce homolog, Drosophila)
3204928	3204928	chr9	-	35812968	35815361	65	-0.387539694440536	730228748102245	-244887224304681	0.0456916261374623	0.617018605864485	-367402207357694	HINT2	Homo sapiens	histidine triad nucleotide binding protein 2
3957790	3957790	chr22	-	31677587	31688838	82	0.442032038693096	656629273672997	24482022511479	0.0457356014077665	0.617018605864485	-367488204775952	Pik3ip1	Homo sapiens	phosphoinositide-3-kinase interacting protein 1
2838201	2838201	chr5	+	159848834	159890894	75	-0.85322475271701	970597013677829	-24468952912972	0.0458215104370295	0.617018605864485	-367655965695369	PTTG1	Homo sapiens	pituitary tumor-transforming 1; pituitary tumor-transforming 2
2838201	2838201	chr5	+	159848834	159890894	75	-0.85322475271701	970597013677829	-24468952912972	0.0458215104370295	0.617018605864485	-367655965695369	Pttg2	Homo sapiens	pituitary tumor-transforming 1; pituitary tumor-transforming 2
3432556	3432556	chr12	+	113494580	113535828	128	-0.2643556037216	555289910043384	-244612353194949	0.0458723180478718	0.617018605864485	-367755031486409	dtx1	Homo sapiens	deltex homolog 1 (Drosophila)
3983962	3983962	chrX	+	95939682	96936218	618	0.387452547497085	651205850258321	244561424961384	0.0459058777874346	0.617018605864485	-367820406012342	DIAPH2	Homo sapiens	diaphanous homolog 2 (Drosophila)
3226027	3226027	chr9	-	130493809	130497583	52	-0.329802073904977	609805177407078	-244515041201497	0.0459364649873901	0.617018605864485	-367879947823146	tor2a	Homo sapiens	torsin family 2, member A
3318712	3318712	chr11	+	6502448	6505910	46	-0.314155468382608	78101153203272	-244323918515803	0.0460627209876833	0.617018605864485	-368125296228352	FXC1	Homo sapiens	fracture callus 1 homolog (rat)
3180342	3180342	chr9	+	97488991	97849489	379	0.412934644078494	682764893996167	244290896638851	0.0460845716283905	0.617018605864485	-368167688505045	C9orf3	Homo sapiens	chromosome 9 open reading frame 3
3453036	3453036	chr12	-	48541574	48575061	116	-0.291368940558963	783849352639126	-244266258067166	0.0461008820007134	0.617018605864485	-368199318861921	ASB8	Homo sapiens	ankyrin repeat and SOCS box-containing 8
3722318	3722318	NA	NA	0	0	3	118114102293115	920902686070479	244257764091147	0.0461065062713669	0.617018605864485	-368210223258738	Rpl27	Homo sapiens	ribosomal protein L27
3995975	3995975	chrX	+	153058981	153063948	110	0.432455407203687	957691083424384	244223686731887	0.0461290776657751	0.617018605864485	-368253971357424	Ssr4	Homo sapiens	signal sequence receptor, delta (translocon-associated protein delta)
3263555	3263555	chr10	+	111756146	111895432	245	-0.710921835042438	907990327401249	-244180330117655	0.0461578117594864	0.617018605864485	-368309632663308	ADD3	Homo sapiens	adducin 3 (gamma)
3815082	3815082	chr19	+	639608	646904	36	-0.322952737157166	75196068729606	-244173765089204	0.0461621642688964	0.617018605864485	-368318060919332	FGF22	Homo sapiens	fibroblast growth factor 22
3186745	3186745	chr9	+	119449598	119463578	32	-0.395011145420702	818059693944589	-244051910377452	0.046243029078749	0.617018605864485	-36847450218312	trim32	Homo sapiens	tripartite motif-containing 32
3918953	3918953	chr21	+	35321147	35336250	20	-0.330546580181674	507680854167544	-244038866232189	0.0462516940629493	0.617018605864485	-368491249023005	FLJ46020	Homo sapiens	FLJ46020 protein
3521174	3521174	chr13	-	95661152	95953683	528	0.490931808995329	74895431910823	244014303118104	0.046268015441355	0.617018605864485	-368522784758113	abcc4	Homo sapiens	ATP-binding cassette, sub-family C (CFTR/MRP), member 4
3847252	3847252	chr19	-	5582105	5624015	214	-0.258887679909744	688804660586899	-243925803011854	0.0463268702265561	0.617018605864485	-368636408790205	SAFB2	Homo sapiens	scaffold attachment factor B2
2342738	2342738	chr1	+	76540414	77103215	341	-0.266239016761302	415113767687212	-243870602097546	0.0463636193993358	0.617018605864485	-368707281881223	ST6GALNAC3	Homo sapiens	ST6 (alpha-N-acetyl-neuraminyl-2,3-beta-galactosyl-1,3)-N-acetylgalactosaminide alpha-2,6-sialyltransferase 3
3870478	3870478	chr19	-	54597935	54605996	45	-0.3625215141033	488192889220232	-243796464214904	0.046413022988169	0.617018605864485	-36880247007166	OSCAR	Homo sapiens	osteoclast associated, immunoglobulin-like receptor
2407786	2407786	chr1	-	39351488	39407463	96	-0.648855595090892	558293215999742	-243704377615816	0.0464744629159927	0.617018605864485	-368920705950689	Rhbdl2	Homo sapiens	rhomboid, veinlet-like 2 (Drosophila)
3873777	3873777	chr20	+	2331027	2413399	80	-0.30491667519083	550336900691961	-24368421479704	0.0464879267075521	0.617018605864485	-368946594683423	Tgm6	Homo sapiens	transglutaminase 6
2408643	2408643	chr1	-	41884885	41950545	134	-0.269392332344948	640136616589766	-243619357877523	0.0465312624830309	0.617018605864485	-369029870885826	Edn2	Homo sapiens	endothelin 2
3378191	3378191	chr11	-	66099542	66104052	68	-0.344888315058502	739346288576765	-243595950877935	0.0465469127068237	0.617018605864485	-369059925805438	RIN1	Homo sapiens	Ras and Rab interactor 1
3872584	3872584	chr19	-	58464565	58485902	42	-0.319632675611459	34979584734887	-243545602261692	0.0465805948826114	0.617018605864485	-369124574791335	C19orf18	Homo sapiens	chromosome 19 open reading frame 18
3766929	3766929	NA	NA	0	0	4	-0.316924205443488	119508828856847	-243495589366637	0.0466140774038993	0.617018605864485	-369188793575682	DDX5	Homo sapiens	DEAD (Asp-Glu-Ala-Asp) box polypeptide 5
3720383	3720383	chr17	+	37821613	37823082	16	-0.311155471164142	608373963748708	-243447325124728	0.046646412822171	0.617018605864485	-369250767834051	tcap	Homo sapiens	titin-cap (telethonin)
3112713	3112713	chr8	+	118532547	118684320	176	0.403288644729674	561028243471784	24342864723074	0.0466589326023923	0.617018605864485	-369274751616186	MED30	Homo sapiens	mediator complex subunit 30
3572982	3572982	chr14	-	77741301	77787569	173	0.281605155779819	693082637151914	243357763792954	0.0467064773253211	0.617018605864485	-369365772229378	POMT2	Homo sapiens	protein-O-mannosyltransferase 2
3331027	3331027	chr11	+	56431162	56432094	16	-0.362697056341054	424901268038007	-24328237689964	0.0467570976518668	0.617018605864485	-369462577571107	OR5AR1	Homo sapiens	olfactory receptor, family 5, subfamily AR, member 1
3250699	3250699	chr10	+	72163881	72188336	84	0.294237210878183	101290694547915	243222987343347	0.0467970161001841	0.617018605864485	-369538841880341	Eif4ebp2	Homo sapiens	eukaryotic translation initiation factor 4E binding protein 2
3867223	3867223	chr19	-	49118629	49122773	64	-0.433832731413467	11507828299901	-243212234571771	0.0468042472955416	0.617018605864485	-369552650037365	RPL18	Homo sapiens	ribosomal protein L18
2890239	2890239	chr5	-	179223911	179233959	135	0.358319162533299	857453165735306	243152913890121	0.046844160970269	0.617018605864485	-369628827315269	MGAT4B	Homo sapiens	mannosyl (alpha-1,3-)-glycoprotein beta-1,4-N-acetylglucosaminyltransferase, isozyme B
2562387	2562387	chr2	-	85825230	85830299	81	-0.615711713501228	785389461321498	-243103403300846	0.046877500886417	0.617018605864485	-369692407771014	tmem150a	Homo sapiens	transmembrane protein 150A
2949067	2949067	NA	NA	0	0	4	-0.483368216662665	111200846212103	-243085263175519	0.046889722393415	0.617018605864485	-369715703144696	BAT1	Homo sapiens	HLA-B associated transcript 1
3156307	3156307	chr8	-	141668019	142011361	613	0.302673520677345	843773426700962	243076632738181	0.0468955381145923	0.617018605864485	-369726786307817	PTK2	Homo sapiens	PTK2 protein tyrosine kinase 2
3148871	3148871	chr8	-	110586207	110895736	303	-0.409010252004819	644738340376477	-24307038702103	0.0468997473289184	0.617018605864485	-369734807041193	GOLSYN	Homo sapiens	Golgi-localized protein
3914050	3914050	chr20	-	62271067	62285390	68	-0.569562620721404	644262416902045	-242998142371578	0.04694846398298	0.617018605864485	-369827584379362	STMN3	Homo sapiens	stathmin-like 3
3352002	3352002	chr11	+	119039060	119054721	139	-0.312984479721681	730135819201485	-242988245984777	0.0469551414720835	0.617018605864485	-369840293559373	NLRX1	Homo sapiens	NLR family member X1
3018011	3018011	chr7	+	105517277	105683359	417	0.300915066314178	484355653588828	242928299564747	0.0469956107009583	0.617018605864485	-369917278904511	CDHR3	Homo sapiens	hypothetical protein FLJ23834
3944243	3944243	chr22	+	36026476	36064451	90	0.4816869529599	697381320573794	242924915356996	0.0469978964198693	0.617018605864485	-369921625061302	APOL6	Homo sapiens	apolipoprotein L, 6
4006416	4006416	chrX	-	44339245	44402227	44	0.307302306904884	90389987947989	242758024712068	0.0471107581675748	0.617018605864485	-370135958482559	fundc1	Homo sapiens	FUN14 domain containing 1
3778372	3778372	chr18	+	9334765	9402417	83	-0.3199703884346	99691429111562	-242750945242764	0.0471155519258895	0.617018605864485	-370145050668282	Twsg1	Homo sapiens	twisted gastrulation homolog 1 (Drosophila)
3319119	3319119	chr11	+	7485123	7533128	68	-113770243891797	597489097045941	-242723410387603	0.0471342015379511	0.617018605864485	-370180413929576	OLFML1	Homo sapiens	olfactomedin-like 1
3335007	3335007	chr11	+	64981245	65010559	77	-0.373219303700665	557199892230987	-242713312891375	0.0471410425759388	0.617018605864485	-370193382296696	Slc22a20	Homo sapiens	solute carrier family 22, member 20
3844024	3844024	NA	NA	0	0	4	-0.524188252746182	10817480740563	-242703265584943	0.0471478506282205	0.617018605864485	-370206286237396	Rps5	Homo sapiens	ribosomal protein S5
2670784	2670784	chr3	-	42584735	42642552	149	-0.265598193287407	807045358778186	-242688164849242	0.0471580847928618	0.617018605864485	-37022568045241	sec22c	Homo sapiens	SEC22 vesicle trafficking protein homolog C (S. cerevisiae)
3553017	3553017	chr14	+	102606185	102691176	253	0.268272810730126	612120789323106	242662433742913	0.0471755287240355	0.617018605864485	-370258727663276	wdr20	Homo sapiens	WD repeat domain 20
3722316	3722316	NA	NA	0	0	4	0.878729666256449	93268265559219	242544118696465	0.0472558240422905	0.617018605864485	-370410685899429	Rpl27	Homo sapiens	ribosomal protein L27
3696697	3696697	chr16	-	69775783	69788813	69	0.43727551012095	471629432849931	242499966044497	0.0472858246909875	0.617018605864485	-370467394631923	nob1	Homo sapiens	NIN1/RPN12 binding protein 1 homolog (S. cerevisiae); hypothetical LOC100132364
3696697	3696697	chr16	-	69775783	69788813	69	0.43727551012095	471629432849931	242499966044497	0.0472858246909875	0.617018605864485	-370467394631923	LOC100132364	Homo sapiens	NIN1/RPN12 binding protein 1 homolog (S. cerevisiae); hypothetical LOC100132364
3842504	3842504	chr19	+	56511092	56573176	88	-0.268229213004913	484049095005053	-242486502546585	0.0472949767213675	0.617018605864485	-370484686988752	NLRP5	Homo sapiens	NLR family, pyrin domain containing 5
3443296	3443296	chr12	-	9092298	9104439	121	-0.367822501764206	103347074902454	-242420307962131	0.047340000170696	0.617018605864485	-370569707372628	M6PR	Homo sapiens	mannose-6-phosphate receptor (cation dependent)
3216813	3216813	chr9	-	100148027	100161811	91	-0.511582171074794	421275495823499	-242371689915095	0.0473730968061917	0.617018605864485	-37063215332825	LOC286359	Homo sapiens	hypothetical LOC286359
3761127	3761127	chr17	-	46147427	46228305	131	0.317505091083534	772814573017618	242274549701288	0.0474392963796729	0.617018605864485	-370756924339468	CBX1	Homo sapiens	chromobox homolog 1 (HP1 beta homolog Drosophila )
3541450	3541450	chr14	+	68162920	68201163	108	-0.323448686152891	509940073613203	-242269819923354	0.0474425220885277	0.617018605864485	-370762999543153	RDH12	Homo sapiens	retinol dehydrogenase 12 (all-trans/9-cis/11-cis)
2334374	2334374	chr1	+	46016468	46035685	97	-0.306612616552552	621864131557651	-242260180425406	0.0474490969278101	0.617018605864485	-370775381100523	AKR1A1	Homo sapiens	aldo-keto reductase family 1, member A1 (aldehyde reductase)
3557593	3557593	chr14	-	23997135	24020858	47	-0.280900116468843	573090574400724	-242180208791894	0.0475036796913685	0.617018605864485	-370878102658062	Zfhx2	Homo sapiens	zinc finger homeobox 2
2511045	2511045	chr2	+	154728397	155310891	266	0.481764457414128	379392360156282	24217398648018	0.0475079293014008	0.617018605864485	-370886095145612	GALNT1	Homo sapiens	UDP-N-acetyl-alpha-D-galactosamine:polypeptide N-acetylgalactosaminyltransferase 13 (GalNAc-T13); UDP-N-acetyl-alpha-D-galactosamine:polypeptide N-acetylgalactosaminyltransferase 1 (GalNAc-T1)
2511045	2511045	chr2	+	154728397	155310891	266	0.481764457414128	379392360156282	24217398648018	0.0475079293014008	0.617018605864485	-370886095145612	GALNT13	Homo sapiens	UDP-N-acetyl-alpha-D-galactosamine:polypeptide N-acetylgalactosaminyltransferase 13 (GalNAc-T13); UDP-N-acetyl-alpha-D-galactosamine:polypeptide N-acetylgalactosaminyltransferase 1 (GalNAc-T1)
3865422	3865422	chr19	-	45988132	46000313	105	-0.303632485785225	712555809347001	-242134450261548	0.0475349402551952	0.617018605864485	-370936879245024	rtn2	Homo sapiens	reticulon 2
3255512	3255512	NA	NA	0	0	4	0.489585247913814	11896914814934	242096049484928	0.0475611906578225	0.617018605864485	-370986205341391	RPS3AP49	Homo sapiens	ribosomal protein S3A pseudogene 5; ribosomal protein S3a pseudogene 47; ribosomal protein S3a pseudogene 49; ribosomal protein S3A; hypothetical LOC100131699; hypothetical LOC100130107
3255512	3255512	NA	NA	0	0	4	0.489585247913814	11896914814934	242096049484928	0.0475611906578225	0.617018605864485	-370986205341391	LOC100131699	Homo sapiens	ribosomal protein S3A pseudogene 5; ribosomal protein S3a pseudogene 47; ribosomal protein S3a pseudogene 49; ribosomal protein S3A; hypothetical LOC100131699; hypothetical LOC100130107
3255512	3255512	NA	NA	0	0	4	0.489585247913814	11896914814934	242096049484928	0.0475611906578225	0.617018605864485	-370986205341391	LOC100130107	Homo sapiens	ribosomal protein S3A pseudogene 5; ribosomal protein S3a pseudogene 47; ribosomal protein S3a pseudogene 49; ribosomal protein S3A; hypothetical LOC100131699; hypothetical LOC100130107
3255512	3255512	NA	NA	0	0	4	0.489585247913814	11896914814934	242096049484928	0.0475611906578225	0.617018605864485	-370986205341391	RPS3AP5	Homo sapiens	ribosomal protein S3A pseudogene 5; ribosomal protein S3a pseudogene 47; ribosomal protein S3a pseudogene 49; ribosomal protein S3A; hypothetical LOC100131699; hypothetical LOC100130107
3255512	3255512	NA	NA	0	0	4	0.489585247913814	11896914814934	242096049484928	0.0475611906578225	0.617018605864485	-370986205341391	RPS3AP47	Homo sapiens	ribosomal protein S3A pseudogene 5; ribosomal protein S3a pseudogene 47; ribosomal protein S3a pseudogene 49; ribosomal protein S3A; hypothetical LOC100131699; hypothetical LOC100130107
3255512	3255512	NA	NA	0	0	4	0.489585247913814	11896914814934	242096049484928	0.0475611906578225	0.617018605864485	-370986205341391	rps3a	Homo sapiens	ribosomal protein S3A pseudogene 5; ribosomal protein S3a pseudogene 47; ribosomal protein S3a pseudogene 49; ribosomal protein S3A; hypothetical LOC100131699; hypothetical LOC100130107
2479943	2479943	chr2	+	45161424	45173196	68	-0.255526338341566	528159073766882	-242089915866664	0.0475653849262487	0.617018605864485	-370994084064325	six3	Homo sapiens	SIX homeobox 3
3603436	3603436	chr15	+	78857902	78886460	65	0.694515321657412	418042158297269	242061644682023	0.0475847221607599	0.617018605864485	-371030398968283	chrna5	Homo sapiens	cholinergic receptor, nicotinic, alpha 5
3407793	3407793	chr12	+	21590617	21624322	107	0.69255164333339	678576858477242	242013268884668	0.0476178295937082	0.617018605864485	-371092539225766	PYROXD1	Homo sapiens	pyridine nucleotide-disulphide oxidoreductase domain 1
3529113	3529113	chr14	+	23845909	23848978	55	-0.432135745059161	538563940079085	-242011944718925	0.0476187361606463	0.617018605864485	-37109424016916	CMTM5	Homo sapiens	CKLF-like MARVEL transmembrane domain containing 5
2772414	2772414	chr4	-	70592586	70648837	56	-107354521899781	46068970409935	-241973937059933	0.0476447650361873	0.617018605864485	-371143062744755	Sult1b1	Homo sapiens	sulfotransferase family, cytosolic, 1B, member 1
3136229	3136229	chr8	-	57212217	57238450	98	-0.301561351973976	356654785313747	-241947245830675	0.0476630528317335	0.617018605864485	-371177349115121	SDR16C5	Homo sapiens	short chain dehydrogenase/reductase family 16C, member 5
3493543	3493543	chr13	+	73629114	73651670	112	0.327471343406758	724712122718857	241919424689077	0.0476821225114782	0.617018605864485	-371213087153926	Klf5	Homo sapiens	Kruppel-like factor 5 (intestinal)
2542711	2542711	chr2	-	20191813	20212455	71	-0.535057149914032	225871885759909	-241804106959246	0.047761249722108	0.617018605864485	-371361222691198	MATN3	Homo sapiens	matrilin 3
3659888	3659888	chr16	+	50093042	50154111	149	0.362203283958555	683994669379761	241793596871991	0.0477684681316642	0.617018605864485	-371374724003224	HEATR3	Homo sapiens	HEAT repeat containing 3
2530539	2530539	chr2	+	228189865	228222544	158	-0.561491587730984	871018393860806	-2416320915464	0.0478795329347069	0.617018605864485	-371582198770959	MFF	Homo sapiens	mitochondrial fission factor
3822322	3822322	chr19	+	13875367	13885082	85	0.298106063873672	675730963660972	241629057846587	0.047881621712806	0.617018605864485	-371586096031201	mri1	Homo sapiens	methylthioribose-1-phosphate isomerase homolog (S. cerevisiae)
3309939	3309939	NA	NA	0	0	4	0.358945870611176	117072530211916	241627574387677	0.0478826431455536	0.617018605864485	-371588001766386	RPL21P69	Homo sapiens	ribosomal protein L21 pseudogene 134; ribosomal protein L21 pseudogene 80; ribosomal protein L21 pseudogene 20; ribosomal protein L21 pseudogene 46; ribosomal protein L21 pseudogene 45; ribosomal protein L21 pseudogene 131; ribosomal protein L21 pseudogene 16; ribosomal protein L21 pseudogene 53; ribosomal protein L21 pseudogene 120; ribosomal protein L21 pseudogene 37; ribosomal protein L21 pseu…
3309939	3309939	NA	NA	0	0	4	0.358945870611176	117072530211916	241627574387677	0.0478826431455536	0.617018605864485	-371588001766386	RPL21P37	Homo sapiens	ribosomal protein L21 pseudogene 134; ribosomal protein L21 pseudogene 80; ribosomal protein L21 pseudogene 20; ribosomal protein L21 pseudogene 46; ribosomal protein L21 pseudogene 45; ribosomal protein L21 pseudogene 131; ribosomal protein L21 pseudogene 16; ribosomal protein L21 pseudogene 53; ribosomal protein L21 pseudogene 120; ribosomal protein L21 pseudogene 37; ribosomal protein L21 pseu…
3309939	3309939	NA	NA	0	0	4	0.358945870611176	117072530211916	241627574387677	0.0478826431455536	0.617018605864485	-371588001766386	RPL21P97	Homo sapiens	ribosomal protein L21 pseudogene 134; ribosomal protein L21 pseudogene 80; ribosomal protein L21 pseudogene 20; ribosomal protein L21 pseudogene 46; ribosomal protein L21 pseudogene 45; ribosomal protein L21 pseudogene 131; ribosomal protein L21 pseudogene 16; ribosomal protein L21 pseudogene 53; ribosomal protein L21 pseudogene 120; ribosomal protein L21 pseudogene 37; ribosomal protein L21 pseu…
3309939	3309939	NA	NA	0	0	4	0.358945870611176	117072530211916	241627574387677	0.0478826431455536	0.617018605864485	-371588001766386	RPL21P98	Homo sapiens	ribosomal protein L21 pseudogene 134; ribosomal protein L21 pseudogene 80; ribosomal protein L21 pseudogene 20; ribosomal protein L21 pseudogene 46; ribosomal protein L21 pseudogene 45; ribosomal protein L21 pseudogene 131; ribosomal protein L21 pseudogene 16; ribosomal protein L21 pseudogene 53; ribosomal protein L21 pseudogene 120; ribosomal protein L21 pseudogene 37; ribosomal protein L21 pseu…
3309939	3309939	NA	NA	0	0	4	0.358945870611176	117072530211916	241627574387677	0.0478826431455536	0.617018605864485	-371588001766386	RPL21P120	Homo sapiens	ribosomal protein L21 pseudogene 134; ribosomal protein L21 pseudogene 80; ribosomal protein L21 pseudogene 20; ribosomal protein L21 pseudogene 46; ribosomal protein L21 pseudogene 45; ribosomal protein L21 pseudogene 131; ribosomal protein L21 pseudogene 16; ribosomal protein L21 pseudogene 53; ribosomal protein L21 pseudogene 120; ribosomal protein L21 pseudogene 37; ribosomal protein L21 pseu…
3309939	3309939	NA	NA	0	0	4	0.358945870611176	117072530211916	241627574387677	0.0478826431455536	0.617018605864485	-371588001766386	RPL21P53	Homo sapiens	ribosomal protein L21 pseudogene 134; ribosomal protein L21 pseudogene 80; ribosomal protein L21 pseudogene 20; ribosomal protein L21 pseudogene 46; ribosomal protein L21 pseudogene 45; ribosomal protein L21 pseudogene 131; ribosomal protein L21 pseudogene 16; ribosomal protein L21 pseudogene 53; ribosomal protein L21 pseudogene 120; ribosomal protein L21 pseudogene 37; ribosomal protein L21 pseu…
3309939	3309939	NA	NA	0	0	4	0.358945870611176	117072530211916	241627574387677	0.0478826431455536	0.617018605864485	-371588001766386	rpl21	Homo sapiens	ribosomal protein L21 pseudogene 134; ribosomal protein L21 pseudogene 80; ribosomal protein L21 pseudogene 20; ribosomal protein L21 pseudogene 46; ribosomal protein L21 pseudogene 45; ribosomal protein L21 pseudogene 131; ribosomal protein L21 pseudogene 16; ribosomal protein L21 pseudogene 53; ribosomal protein L21 pseudogene 120; ribosomal protein L21 pseudogene 37; ribosomal protein L21 pseu…
3309939	3309939	NA	NA	0	0	4	0.358945870611176	117072530211916	241627574387677	0.0478826431455536	0.617018605864485	-371588001766386	RPL21P125	Homo sapiens	ribosomal protein L21 pseudogene 134; ribosomal protein L21 pseudogene 80; ribosomal protein L21 pseudogene 20; ribosomal protein L21 pseudogene 46; ribosomal protein L21 pseudogene 45; ribosomal protein L21 pseudogene 131; ribosomal protein L21 pseudogene 16; ribosomal protein L21 pseudogene 53; ribosomal protein L21 pseudogene 120; ribosomal protein L21 pseudogene 37; ribosomal protein L21 pseu…
3309939	3309939	NA	NA	0	0	4	0.358945870611176	117072530211916	241627574387677	0.0478826431455536	0.617018605864485	-371588001766386	RPL21P14	Homo sapiens	ribosomal protein L21 pseudogene 134; ribosomal protein L21 pseudogene 80; ribosomal protein L21 pseudogene 20; ribosomal protein L21 pseudogene 46; ribosomal protein L21 pseudogene 45; ribosomal protein L21 pseudogene 131; ribosomal protein L21 pseudogene 16; ribosomal protein L21 pseudogene 53; ribosomal protein L21 pseudogene 120; ribosomal protein L21 pseudogene 37; ribosomal protein L21 pseu…
3309939	3309939	NA	NA	0	0	4	0.358945870611176	117072530211916	241627574387677	0.0478826431455536	0.617018605864485	-371588001766386	RPL21P46	Homo sapiens	ribosomal protein L21 pseudogene 134; ribosomal protein L21 pseudogene 80; ribosomal protein L21 pseudogene 20; ribosomal protein L21 pseudogene 46; ribosomal protein L21 pseudogene 45; ribosomal protein L21 pseudogene 131; ribosomal protein L21 pseudogene 16; ribosomal protein L21 pseudogene 53; ribosomal protein L21 pseudogene 120; ribosomal protein L21 pseudogene 37; ribosomal protein L21 pseu…
3309939	3309939	NA	NA	0	0	4	0.358945870611176	117072530211916	241627574387677	0.0478826431455536	0.617018605864485	-371588001766386	RPL21P105	Homo sapiens	ribosomal protein L21 pseudogene 134; ribosomal protein L21 pseudogene 80; ribosomal protein L21 pseudogene 20; ribosomal protein L21 pseudogene 46; ribosomal protein L21 pseudogene 45; ribosomal protein L21 pseudogene 131; ribosomal protein L21 pseudogene 16; ribosomal protein L21 pseudogene 53; ribosomal protein L21 pseudogene 120; ribosomal protein L21 pseudogene 37; ribosomal protein L21 pseu…
3309939	3309939	NA	NA	0	0	4	0.358945870611176	117072530211916	241627574387677	0.0478826431455536	0.617018605864485	-371588001766386	RPL21P80	Homo sapiens	ribosomal protein L21 pseudogene 134; ribosomal protein L21 pseudogene 80; ribosomal protein L21 pseudogene 20; ribosomal protein L21 pseudogene 46; ribosomal protein L21 pseudogene 45; ribosomal protein L21 pseudogene 131; ribosomal protein L21 pseudogene 16; ribosomal protein L21 pseudogene 53; ribosomal protein L21 pseudogene 120; ribosomal protein L21 pseudogene 37; ribosomal protein L21 pseu…
3309939	3309939	NA	NA	0	0	4	0.358945870611176	117072530211916	241627574387677	0.0478826431455536	0.617018605864485	-371588001766386	RPL21P87	Homo sapiens	ribosomal protein L21 pseudogene 134; ribosomal protein L21 pseudogene 80; ribosomal protein L21 pseudogene 20; ribosomal protein L21 pseudogene 46; ribosomal protein L21 pseudogene 45; ribosomal protein L21 pseudogene 131; ribosomal protein L21 pseudogene 16; ribosomal protein L21 pseudogene 53; ribosomal protein L21 pseudogene 120; ribosomal protein L21 pseudogene 37; ribosomal protein L21 pseu…
3309939	3309939	NA	NA	0	0	4	0.358945870611176	117072530211916	241627574387677	0.0478826431455536	0.617018605864485	-371588001766386	RPL21P39	Homo sapiens	ribosomal protein L21 pseudogene 134; ribosomal protein L21 pseudogene 80; ribosomal protein L21 pseudogene 20; ribosomal protein L21 pseudogene 46; ribosomal protein L21 pseudogene 45; ribosomal protein L21 pseudogene 131; ribosomal protein L21 pseudogene 16; ribosomal protein L21 pseudogene 53; ribosomal protein L21 pseudogene 120; ribosomal protein L21 pseudogene 37; ribosomal protein L21 pseu…
3309939	3309939	NA	NA	0	0	4	0.358945870611176	117072530211916	241627574387677	0.0478826431455536	0.617018605864485	-371588001766386	RPL21P45	Homo sapiens	ribosomal protein L21 pseudogene 134; ribosomal protein L21 pseudogene 80; ribosomal protein L21 pseudogene 20; ribosomal protein L21 pseudogene 46; ribosomal protein L21 pseudogene 45; ribosomal protein L21 pseudogene 131; ribosomal protein L21 pseudogene 16; ribosomal protein L21 pseudogene 53; ribosomal protein L21 pseudogene 120; ribosomal protein L21 pseudogene 37; ribosomal protein L21 pseu…
3309939	3309939	NA	NA	0	0	4	0.358945870611176	117072530211916	241627574387677	0.0478826431455536	0.617018605864485	-371588001766386	RPL21P134	Homo sapiens	ribosomal protein L21 pseudogene 134; ribosomal protein L21 pseudogene 80; ribosomal protein L21 pseudogene 20; ribosomal protein L21 pseudogene 46; ribosomal protein L21 pseudogene 45; ribosomal protein L21 pseudogene 131; ribosomal protein L21 pseudogene 16; ribosomal protein L21 pseudogene 53; ribosomal protein L21 pseudogene 120; ribosomal protein L21 pseudogene 37; ribosomal protein L21 pseu…
3309939	3309939	NA	NA	0	0	4	0.358945870611176	117072530211916	241627574387677	0.0478826431455536	0.617018605864485	-371588001766386	RPL21P93	Homo sapiens	ribosomal protein L21 pseudogene 134; ribosomal protein L21 pseudogene 80; ribosomal protein L21 pseudogene 20; ribosomal protein L21 pseudogene 46; ribosomal protein L21 pseudogene 45; ribosomal protein L21 pseudogene 131; ribosomal protein L21 pseudogene 16; ribosomal protein L21 pseudogene 53; ribosomal protein L21 pseudogene 120; ribosomal protein L21 pseudogene 37; ribosomal protein L21 pseu…
3309939	3309939	NA	NA	0	0	4	0.358945870611176	117072530211916	241627574387677	0.0478826431455536	0.617018605864485	-371588001766386	RPL21P29	Homo sapiens	ribosomal protein L21 pseudogene 134; ribosomal protein L21 pseudogene 80; ribosomal protein L21 pseudogene 20; ribosomal protein L21 pseudogene 46; ribosomal protein L21 pseudogene 45; ribosomal protein L21 pseudogene 131; ribosomal protein L21 pseudogene 16; ribosomal protein L21 pseudogene 53; ribosomal protein L21 pseudogene 120; ribosomal protein L21 pseudogene 37; ribosomal protein L21 pseu…
3309939	3309939	NA	NA	0	0	4	0.358945870611176	117072530211916	241627574387677	0.0478826431455536	0.617018605864485	-371588001766386	RPL21P28	Homo sapiens	ribosomal protein L21 pseudogene 134; ribosomal protein L21 pseudogene 80; ribosomal protein L21 pseudogene 20; ribosomal protein L21 pseudogene 46; ribosomal protein L21 pseudogene 45; ribosomal protein L21 pseudogene 131; ribosomal protein L21 pseudogene 16; ribosomal protein L21 pseudogene 53; ribosomal protein L21 pseudogene 120; ribosomal protein L21 pseudogene 37; ribosomal protein L21 pseu…
3309939	3309939	NA	NA	0	0	4	0.358945870611176	117072530211916	241627574387677	0.0478826431455536	0.617018605864485	-371588001766386	RPL21P119	Homo sapiens	ribosomal protein L21 pseudogene 134; ribosomal protein L21 pseudogene 80; ribosomal protein L21 pseudogene 20; ribosomal protein L21 pseudogene 46; ribosomal protein L21 pseudogene 45; ribosomal protein L21 pseudogene 131; ribosomal protein L21 pseudogene 16; ribosomal protein L21 pseudogene 53; ribosomal protein L21 pseudogene 120; ribosomal protein L21 pseudogene 37; ribosomal protein L21 pseu…
3309939	3309939	NA	NA	0	0	4	0.358945870611176	117072530211916	241627574387677	0.0478826431455536	0.617018605864485	-371588001766386	RPL21P131	Homo sapiens	ribosomal protein L21 pseudogene 134; ribosomal protein L21 pseudogene 80; ribosomal protein L21 pseudogene 20; ribosomal protein L21 pseudogene 46; ribosomal protein L21 pseudogene 45; ribosomal protein L21 pseudogene 131; ribosomal protein L21 pseudogene 16; ribosomal protein L21 pseudogene 53; ribosomal protein L21 pseudogene 120; ribosomal protein L21 pseudogene 37; ribosomal protein L21 pseu…
3309939	3309939	NA	NA	0	0	4	0.358945870611176	117072530211916	241627574387677	0.0478826431455536	0.617018605864485	-371588001766386	RPL21P128	Homo sapiens	ribosomal protein L21 pseudogene 134; ribosomal protein L21 pseudogene 80; ribosomal protein L21 pseudogene 20; ribosomal protein L21 pseudogene 46; ribosomal protein L21 pseudogene 45; ribosomal protein L21 pseudogene 131; ribosomal protein L21 pseudogene 16; ribosomal protein L21 pseudogene 53; ribosomal protein L21 pseudogene 120; ribosomal protein L21 pseudogene 37; ribosomal protein L21 pseu…
3309939	3309939	NA	NA	0	0	4	0.358945870611176	117072530211916	241627574387677	0.0478826431455536	0.617018605864485	-371588001766386	RPL21P16	Homo sapiens	ribosomal protein L21 pseudogene 134; ribosomal protein L21 pseudogene 80; ribosomal protein L21 pseudogene 20; ribosomal protein L21 pseudogene 46; ribosomal protein L21 pseudogene 45; ribosomal protein L21 pseudogene 131; ribosomal protein L21 pseudogene 16; ribosomal protein L21 pseudogene 53; ribosomal protein L21 pseudogene 120; ribosomal protein L21 pseudogene 37; ribosomal protein L21 pseu…
3309939	3309939	NA	NA	0	0	4	0.358945870611176	117072530211916	241627574387677	0.0478826431455536	0.617018605864485	-371588001766386	RPL21P20	Homo sapiens	ribosomal protein L21 pseudogene 134; ribosomal protein L21 pseudogene 80; ribosomal protein L21 pseudogene 20; ribosomal protein L21 pseudogene 46; ribosomal protein L21 pseudogene 45; ribosomal protein L21 pseudogene 131; ribosomal protein L21 pseudogene 16; ribosomal protein L21 pseudogene 53; ribosomal protein L21 pseudogene 120; ribosomal protein L21 pseudogene 37; ribosomal protein L21 pseu…
3334325	3334325	chr11	+	64002076	64006716	46	-0.329685875419731	835283422049602	-241592548229281	0.0479067668729692	0.617018605864485	-371632998540839	Vegfb	Homo sapiens	vascular endothelial growth factor B
2903673	2903673	chr6	+	33378519	33384205	108	-0.304019002937268	76965527516744	-24158608043748	0.0479112228365908	0.617018605864485	-371641307507207	Phf1	Homo sapiens	PHD finger protein 1
2878455	2878455	NA	NA	0	0	4	-0.570873409803095	955140169855795	-241510456303029	0.0479633555781193	0.617018605864485	-371738460350533	Ndufa2	Homo sapiens	NADH dehydrogenase (ubiquinone) 1 alpha subcomplex, 2, 8kDa
2698844	2698844	chr3	-	142168080	142297689	389	0.347991694170139	661868295020615	241490749186121	0.0479769506151564	0.617018605864485	-371763777976057	LOC648152	Homo sapiens	ataxia telangiectasia and Rad3 related; similar to ataxia telangiectasia and Rad3 related protein
2698844	2698844	chr3	-	142168080	142297689	389	0.347991694170139	661868295020615	241490749186121	0.0479769506151564	0.617018605864485	-371763777976057	LOC651921	Homo sapiens	ataxia telangiectasia and Rad3 related; similar to ataxia telangiectasia and Rad3 related protein
2698844	2698844	chr3	-	142168080	142297689	389	0.347991694170139	661868295020615	241490749186121	0.0479769506151564	0.617018605864485	-371763777976057	ATR	Homo sapiens	ataxia telangiectasia and Rad3 related; similar to ataxia telangiectasia and Rad3 related protein
3855324	3855324	chr19	-	19010356	19030258	114	-0.354991965717455	898734070401123	-241477014457565	0.0479864279262641	0.617018605864485	-371781422974782	cope	Homo sapiens	coatomer protein complex, subunit epsilon
4007765	4007765	chrX	-	48928539	48931739	32	-0.401488769655545	839863934775127	-24141479193582	0.0480293872488104	0.617018605864485	-371861360913452	PRAF2	Homo sapiens	PRA1 domain family, member 2
2734018	2734018	chr4	+	84376307	84396779	82	0.585806909708757	428219195514136	241371802829119	0.0480590907218116	0.617018605864485	-371916590142896	MRPS18C	Homo sapiens	mitochondrial ribosomal protein S18C
2511153	2511153	chr2	+	155482391	155714866	124	-0.363549503320738	50653145464263	-241365065889244	0.0480637473514192	0.617018605864485	-371925245314774	KCNJ3	Homo sapiens	potassium inwardly-rectifying channel, subfamily J, member 3
2404693	2404693	chr1	-	32192719	32229965	241	-0.329488880546654	647578192243616	-241363223460044	0.0480650209350682	0.617018605864485	-371927612347473	BAI2	Homo sapiens	brain-specific angiogenesis inhibitor 2
3442427	3442427	chr12	-	7083944	7126025	118	-0.347163107664699	84746813061604	-241313230639887	0.0480995918861841	0.617018605864485	-371991840235871	Lpcat3	Homo sapiens	lysophosphatidylcholine acyltransferase 3
3894995	3894995	chr20	-	2421715	2451499	102	0.271963557229855	873274919270263	241300985581226	0.0481080634791937	0.617018605864485	-372007572091174	SNRPB	Homo sapiens	small nuclear ribonucleoprotein polypeptides B and B1
3225204	3225204	NA	NA	0	0	4	0.268564210971492	123117771583068	241284601809901	0.0481194007973208	0.617018605864485	-372028621231229	RPL35P2	Homo sapiens	ribosomal protein L35; ribosomal protein L35 pseudogene 1; ribosomal protein L35 pseudogene 2
3225204	3225204	NA	NA	0	0	4	0.268564210971492	123117771583068	241284601809901	0.0481194007973208	0.617018605864485	-372028621231229	rpl35	Homo sapiens	ribosomal protein L35; ribosomal protein L35 pseudogene 1; ribosomal protein L35 pseudogene 2
3225204	3225204	NA	NA	0	0	4	0.268564210971492	123117771583068	241284601809901	0.0481194007973208	0.617018605864485	-372028621231229	RPL35P1	Homo sapiens	ribosomal protein L35; ribosomal protein L35 pseudogene 1; ribosomal protein L35 pseudogene 2
3101851	3101851	chr8	+	67782961	67834273	121	-0.276370569579879	335118092645285	-241232773909288	0.0481552830630292	0.617018605864485	-372095207923476	C8orf45	Homo sapiens	chromosome 8 open reading frame 45
3959634	3959634	NA	NA	0	0	4	0.501641917055061	894555533913046	241226737425584	0.0481594641259	0.617018605864485	-372102963439283	eif3d	Homo sapiens	eukaryotic translation initiation factor 3, subunit D
3775686	3775686	chr18	+	158498	214716	147	0.31585905159972	879055593430174	241031466405028	0.0482949173035462	0.617630197059183	-372353848166189	USP14	Homo sapiens	ubiquitin specific peptidase 14 (tRNA-guanine transglycosylase)
3956670	3956670	chr22	-	29454660	29468671	31	-0.396647875673421	294307450379093	-240981982945798	0.0483293047444362	0.617630197059183	-372417426372591	C22orf31	Homo sapiens	chromosome 22 open reading frame 31
3070309	3070309	chr7	-	121959390	122624361	591	115887146829762	426682845449792	24095169429764	0.0483503656329986	0.617630197059183	-372456342706528	cadps2	Homo sapiens	Ca++-dependent secretion activator 2
2834863	2834863	chr5	+	148517426	148639999	343	-0.506866310973139	79336073089638	-240923255318291	0.0483701489907979	0.617630197059183	-372492882730964	Ablim3	Homo sapiens	actin binding LIM protein family, member 3
3841901	3841901	chr19	+	55477743	55512501	121	-0.389340496194443	685380131606668	-240882778357042	0.0483983208770073	0.617630197059183	-372544890233658	NLRP2	Homo sapiens	NLR family, pyrin domain containing 2
3335070	3335070	chr11	+	65082257	65089883	36	-0.607158743018886	810659502672532	-240875166709147	0.0484036204591836	0.617630197059183	-372554670238436	Cdc42ep2	Homo sapiens	CDC42 effector protein (Rho GTPase binding) 2
2694397	2694397	chr3	-	128338818	128394380	104	0.35854375066587	107208764012745	240830508223434	0.0484347258264295	0.617669032540869	-372612051070041	RPN1	Homo sapiens	ribophorin I
3840944	3840944	chr19	+	53832711	53997007	92	0.688400916576402	466167494446572	240648398251429	0.0485617819865741	0.618258844600037	-372846046407592	ZNF845	Homo sapiens	zinc finger protein 845
3349918	3349918	chr11	+	114271329	114285125	71	0.767706223088627	69314030976049	240551981103091	0.0486291902953535	0.618258844600037	-372969937671727	RBM7	Homo sapiens	RNA binding motif protein 7
3046444	3046444	chr7	-	37941323	38065277	96	0.749515878524691	491248589314178	240537300447297	0.0486394624712572	0.618258844600037	-372988801809767	SFRP4	Homo sapiens	secreted frizzled-related protein 4
2599903	2599903	NA	NA	0	0	4	122133217306977	472711541776849	240473062532889	0.0486844365892762	0.618258844600037	-373071346007315	C2orf24	Homo sapiens	chromosome 2 open reading frame 24
2772167	2772167	chr4	-	69699859	69817504	145	-0.380292167214507	305160287794635	-240465238020702	0.0486899175994257	0.618258844600037	-373081400396089	UGT2A3	Homo sapiens	UDP glucuronosyltransferase 2 family, polypeptide A3
3551728	3551728	NA	NA	0	0	4	0.430967780575974	869349174064177	240451683114725	0.0486994142118059	0.618258844600037	-373098818299754	YY1	Homo sapiens	YY1 transcription factor
3859899	3859899	chr19	-	36229307	36232488	57	-0.380577327438115	604862217748824	-240442733794873	0.0487056851817938	0.618258844600037	-373110318103454	TMEM149	Homo sapiens	transmembrane protein 149
3428671	3428671	chr12	+	102090745	102137898	196	0.372640929965478	774906038954296	240372373868681	0.0487550168217448	0.618528343091311	-373200730787752	CHPT1	Homo sapiens	choline phosphotransferase 1
3706593	3706593	chr17	+	3118915	3119844	7	-0.331937052431291	346965556282029	-240265729962849	0.0488298865729624	0.619121332579191	-373337770992066	OR1A1	Homo sapiens	olfactory receptor, family 1, subfamily A, member 1
3225196	3225196	chr9	-	127620172	127624410	66	0.640796389811278	668054406240757	240218360656611	0.0488631803765252	0.61918679520305	-373398642752193	RPL35P2	Homo sapiens	ribosomal protein L35; ribosomal protein L35 pseudogene 1; ribosomal protein L35 pseudogene 2
3225196	3225196	chr9	-	127620172	127624410	66	0.640796389811278	668054406240757	240218360656611	0.0488631803765252	0.61918679520305	-373398642752193	RPL35P1	Homo sapiens	ribosomal protein L35; ribosomal protein L35 pseudogene 1; ribosomal protein L35 pseudogene 2
3225196	3225196	chr9	-	127620172	127624410	66	0.640796389811278	668054406240757	240218360656611	0.0488631803765252	0.61918679520305	-373398642752193	rpl35	Homo sapiens	ribosomal protein L35; ribosomal protein L35 pseudogene 1; ribosomal protein L35 pseudogene 2
3677173	3677173	NA	NA	0	0	2	-0.427678161746117	107095470782113	-240163265695053	0.0489019336423374	0.619241415835134	-373469443079603	Tceb2	Homo sapiens	transcription elongation factor B (SIII), polypeptide 2 (18kDa, elongin B)
3437500	3437500	chr12	+	129337979	129469501	196	-0.297427361307719	418240582817116	-240057861692879	0.0489761621112023	0.619241415835134	-373604895744792	Glt1d1	Homo sapiens	glycosyltransferase 1 domain containing 1
3985523	3985523	chrX	+	102611400	102613379	37	0.636020539739846	862389449607315	240010562844461	0.0490095090335306	0.619241415835134	-373665679524444	Wbp5	Homo sapiens	WW domain binding protein 5
3362772	3362772	NA	NA	0	0	4	-0.453828864714696	104152214413402	-239976184322146	0.0490337614743457	0.619241415835134	-373709859746195	EIF4G2	Homo sapiens	eukaryotic translation initiation factor 4 gamma, 2
2669488	2669488	chr3	-	38048997	38071133	153	-0.334534455507688	772147696316839	-239942282498904	0.0490576897395367	0.619241415835134	-373753427653296	Plcd1	Homo sapiens	phospholipase C, delta 1
3434012	3434012	chr12	+	119611751	119696204	125	0.753919627917801	593989014876206	239847261837731	0.0491248204819949	0.619241415835134	-373875542155285	HSPB8	Homo sapiens	heat shock 22kDa protein 8
3977651	3977651	chrX	+	51521645	51645442	145	0.39422465183077	106763921813526	239732848296323	0.0492057776564496	0.619241415835134	-37402258217984	MAGED1	Homo sapiens	melanoma antigen family D, 1
3833793	3833793	chr19	+	41281041	41302842	126	-0.302447932505877	675719290426495	-239731741437848	0.0492065615227403	0.619241415835134	-374024004689191	mia	Homo sapiens	melanoma inhibitory activity
3223738	3223738	chr9	-	123659875	123691700	131	-0.391413099724979	536499551398106	-239710684934445	0.0492214759824728	0.619241415835134	-374051066086969	Traf1	Homo sapiens	TNF receptor-associated factor 1
3095002	3095002	chr8	+	38854485	38963107	194	-0.446632841848563	103226012833166	-239622102261345	0.0492842707076833	0.619241415835134	-37416491197766	Adam9	Homo sapiens	ADAM metallopeptidase domain 9 (meltrin gamma)
2417272	2417272	chr1	-	68167162	68299136	200	-0.31192793429155	110158093504352	-239618684024714	0.0492866954899753	0.619241415835134	-374169305112691	GNG12	Homo sapiens	guanine nucleotide binding protein (G protein), gamma 12
2901694	2901694	NA	NA	0	0	4	0.298651393267551	743791344263819	239613826705239	0.0492901413207612	0.619241415835134	-374175547769245	ABCF1	Homo sapiens	ATP-binding cassette, sub-family F (GCN20), member 1
2922756	2922756	chr6	+	116892562	116918895	59	-0.322004238692855	860840015248322	-239578784440195	0.0493150080085732	0.619241415835134	-374220584473884	RWDD1L1	Homo sapiens	RWD domain containing 1-like 1; RWD domain containing 1
2922756	2922756	chr6	+	116892562	116918895	59	-0.322004238692855	860840015248322	-239578784440195	0.0493150080085732	0.619241415835134	-374220584473884	rwdd1	Homo sapiens	RWD domain containing 1-like 1; RWD domain containing 1
2961929	2961929	chr6	-	79890254	79945787	173	0.289548991594975	756388405102283	239518035889686	0.0493581470186384	0.619241415835134	-374298659894098	HMGN3	Homo sapiens	high mobility group nucleosomal binding domain 3
2360576	2360576	chr1	+	155023758	155035378	212	-0.295096191224194	756493907667927	-239502529583963	0.0493691646475986	0.619241415835134	-374318589095887	Adam15	Homo sapiens	ADAM metallopeptidase domain 15
3474976	3474976	NA	NA	0	0	1	-0.68882560172826	826170644339058	-239464732325337	0.0493960311885874	0.619241415835134	-374367167591194	ANAPC5	Homo sapiens	anaphase promoting complex subunit 5
3527332	3527332	chr14	+	20403826	20404761	9	-0.643105067774864	375803103731359	-239391852176732	0.0494478774107957	0.619241415835134	-374460836948586	OR4K1	Homo sapiens	olfactory receptor, family 4, subfamily K, member 1
3687260	3687260	chr16	-	29868996	29875055	64	-0.350397991949006	99852202434633	-239371961428985	0.0494620372294126	0.619241415835134	-374486401794781	Cdipt	Homo sapiens	CDP-diacylglycerol--inositol 3-phosphatidyltransferase (phosphatidylinositol synthase)
3365282	3365282	chr11	-	18134020	18137679	38	-0.290562487161561	28948289217008	-239279150708525	0.0495281625302982	0.619241415835134	-374605689252615	SAA3P	Homo sapiens	serum amyloid A3 pseudogene
3284302	3284302	chr10	-	33466432	33625170	455	0.474761666067154	102798264826891	239266575861291	0.0495371287947356	0.619241415835134	-374621851569068	NRP1	Homo sapiens	neuropilin 1
3822216	3822216	chr19	+	13261292	13265716	28	-0.316094383422743	77983623373873	-239228057721416	0.0495646038549955	0.619241415835134	-374671358755227	ier2	Homo sapiens	immediate early response 2
3647827	3647827	chr16	+	10275756	10577495	266	-0.467453931757906	314252999257642	-239182591459086	0.0495970552242608	0.619241415835134	-374729796782441	Atf7ip2	Homo sapiens	activating transcription factor 7 interacting protein 2
2631556	2631556	chr3	+	85008149	86117938	528	-0.423871993662213	597480938635302	-239066506225157	0.0496800099191657	0.619241415835134	-374879003948196	CADM2	Homo sapiens	cell adhesion molecule 2
3361116	3361116	chr11	-	6701097	6733908	95	0.298921000121302	851627823066607	239062668216979	0.0496827550051932	0.619241415835134	-37488393708685	MRPL17	Homo sapiens	mitochondrial ribosomal protein L17
2954022	2954022	chr6	-	42193435	42195861	8	-0.827883543029501	784182545772124	-239017396129876	0.0497151470757179	0.619241415835134	-374942127289054	TRERF1	Homo sapiens	transcriptional regulating factor 1
3413278	3413278	chr12	+	48334852	48362654	107	-0.409811764537841	856346508100505	-238986831431383	0.0497370283432577	0.619241415835134	-374981413706497	TMEM106C	Homo sapiens	transmembrane protein 106C
2993654	2993654	NA	NA	0	0	4	0.416139858442964	949952114367314	238964846801116	0.0497527732725941	0.619241415835134	-375009671843166	LOC644101	Homo sapiens	similar to chromobox homolog 3; chromobox homolog 3 (HP1 gamma homolog, Drosophila)
2993654	2993654	NA	NA	0	0	4	0.416139858442964	949952114367314	238964846801116	0.0497527732725941	0.619241415835134	-375009671843166	CBX3	Homo sapiens	similar to chromobox homolog 3; chromobox homolog 3 (HP1 gamma homolog, Drosophila)
3752424	3752424	chr17	-	30178901	30186311	46	0.277450943948771	76298520784732	238946141121239	0.0497661739284785	0.619241415835134	-375033715439681	C17orf79	Homo sapiens	chromosome 17 open reading frame 79
3255510	3255510	NA	NA	0	0	4	0.375858489877759	127892476586475	238883692498673	0.0498109387358271	0.619241415835134	-375113985193836	LOC100130107	Homo sapiens	ribosomal protein S3A pseudogene 5; ribosomal protein S3a pseudogene 47; ribosomal protein S3a pseudogene 49; ribosomal protein S3A; hypothetical LOC100131699; hypothetical LOC100130107
3255510	3255510	NA	NA	0	0	4	0.375858489877759	127892476586475	238883692498673	0.0498109387358271	0.619241415835134	-375113985193836	rps3a	Homo sapiens	ribosomal protein S3A pseudogene 5; ribosomal protein S3a pseudogene 47; ribosomal protein S3a pseudogene 49; ribosomal protein S3A; hypothetical LOC100131699; hypothetical LOC100130107
3255510	3255510	NA	NA	0	0	4	0.375858489877759	127892476586475	238883692498673	0.0498109387358271	0.619241415835134	-375113985193836	RPS3AP5	Homo sapiens	ribosomal protein S3A pseudogene 5; ribosomal protein S3a pseudogene 47; ribosomal protein S3a pseudogene 49; ribosomal protein S3A; hypothetical LOC100131699; hypothetical LOC100130107
3255510	3255510	NA	NA	0	0	4	0.375858489877759	127892476586475	238883692498673	0.0498109387358271	0.619241415835134	-375113985193836	RPS3AP49	Homo sapiens	ribosomal protein S3A pseudogene 5; ribosomal protein S3a pseudogene 47; ribosomal protein S3a pseudogene 49; ribosomal protein S3A; hypothetical LOC100131699; hypothetical LOC100130107
3255510	3255510	NA	NA	0	0	4	0.375858489877759	127892476586475	238883692498673	0.0498109387358271	0.619241415835134	-375113985193836	RPS3AP47	Homo sapiens	ribosomal protein S3A pseudogene 5; ribosomal protein S3a pseudogene 47; ribosomal protein S3a pseudogene 49; ribosomal protein S3A; hypothetical LOC100131699; hypothetical LOC100130107
3255510	3255510	NA	NA	0	0	4	0.375858489877759	127892476586475	238883692498673	0.0498109387358271	0.619241415835134	-375113985193836	LOC100131699	Homo sapiens	ribosomal protein S3A pseudogene 5; ribosomal protein S3a pseudogene 47; ribosomal protein S3a pseudogene 49; ribosomal protein S3A; hypothetical LOC100131699; hypothetical LOC100130107
3079313	3079313	chr7	-	150750899	150755018	62	-0.399623308722812	770655930470658	-238802004904707	0.0498695571445689	0.619241415835134	-375218985534444	cdk5	Homo sapiens	cyclin-dependent kinase 5
2923359	2923359	chr6	+	119221931	119230406	36	0.456200063400277	653861525422571	238784466978503	0.0498821514896509	0.619241415835134	-37524152878964	Asf1a	Homo sapiens	ASF1 anti-silencing function 1 homolog A (S. cerevisiae)
3880271	3880271	chr20	+	23471758	23489261	46	-0.381175206248241	42982714231054	-238771887796554	0.0498911868756166	0.619241415835134	-375257698116189	Cst8	Homo sapiens	cystatin 8 (cystatin-related epididymal specific)
3260099	3260099	chr10	+	99796268	100006689	229	0.359704188805408	671448492050737	238615432694567	0.0500037065126122	0.619241415835134	-375458809028676	C10orf28	Homo sapiens	chromosome 10 open reading frame 28
3040175	3040175	chr7	-	18065708	18078944	32	-0.398501107496541	179177636470164	-238613036515775	0.0500054318304312	0.619241415835134	-375461889173062	Prps1l1	Homo sapiens	phosphoribosyl pyrophosphate synthetase 1; phosphoribosyl pyrophosphate synthetase 1-like 1
3040175	3040175	chr7	-	18065708	18078944	32	-0.398501107496541	179177636470164	-238613036515775	0.0500054318304312	0.619241415835134	-375461889173062	PRPS1	Homo sapiens	phosphoribosyl pyrophosphate synthetase 1; phosphoribosyl pyrophosphate synthetase 1-like 1
3268333	3268333	chr10	+	124221043	124274410	163	0.583143363243396	962080003747587	238553619556052	0.0500482333628857	0.619241415835134	-375538266521204	HTRA1	Homo sapiens	HtrA serine peptidase 1
2638017	2638017	chr3	+	119217264	119243128	87	-0.295101342553773	962875820760132	-23849167178095	0.0500928981536046	0.619241415835134	-37561789792008	C3orf1	Homo sapiens	chromosome 3 open reading frame 1
2564599	2564599	chr2	-	95752269	95787754	122	0.274496745137034	802610671670342	23842860907483	0.0501384089691734	0.619241415835134	-375698963373744	Mrps5	Homo sapiens	mitochondrial ribosomal protein S5
2571510	2571510	chr2	-	113587337	113602248	76	-0.649242953857723	527868530360439	-238365744014466	0.050183819514826	0.619241415835134	-375779775611288	IL1B	Homo sapiens	interleukin 1, beta
3740533	3740533	NA	NA	0	0	4	-0.332997590849205	110328640635592	-238357026974504	0.0501901196059071	0.619241415835134	-375790981322373	Prpf8	Homo sapiens	PRP8 pre-mRNA processing factor 8 homolog (S. cerevisiae)
2844219	2844219	NA	NA	0	0	2	0.516479859523935	110287503793386	23834165545736	0.0502012310899284	0.619241415835134	-375810741369952	Canx	Homo sapiens	calnexin
4030259	4030259	chrY	+	15815447	15817904	24	-0.528267527917002	540460629718723	-238263040985477	0.0502580980996395	0.619241415835134	-375911800865513	TMSB4Y	Homo sapiens	thymosin beta 4, Y-linked
3960478	3960478	chr22	-	38680169	38820970	469	0.279851120048859	887921873922568	238179766743869	0.0503184081482369	0.619241415835134	-376018851951445	CSNK1E	Homo sapiens	casein kinase 1, epsilon
3872604	3872604	chr19	-	58488454	58520881	146	-0.28747822187646	607516094293445	-238170865773851	0.0503248589396203	0.619241415835134	-37603029445322	Znf606	Homo sapiens	zinc finger protein 606
3952543	3952543	chr22	-	19163095	19166857	80	-0.276719506570933	910665995126864	-23815087453684	0.0503393502722606	0.619241415835134	-376055993933169	slc25a1	Homo sapiens	solute carrier family 25 (mitochondrial carrier; citrate transporter), member 1
3359910	3359910	chr11	-	3696260	3818777	296	0.291926523085369	856312733564799	238142522133744	0.0503454060696016	0.619241415835134	-376066731283139	NUP98	Homo sapiens	nucleoporin 98kDa
3679643	3679643	chr16	-	9186734	9188411	12	-0.455123448792744	426742340191435	-238142225277276	0.0503456213151814	0.619241415835134	-376067112904329	C16orf72	Homo sapiens	chromosome 16 open reading frame 72
3453389	3453389	NA	NA	0	0	4	-0.294646773528703	965900114296841	-238103477135014	0.0503737250664535	0.619241415835134	-37611692539063	ARF3	Homo sapiens	ADP-ribosylation factor 3
3056292	3056292	chr7	-	73183329	73184685	21	-0.30001420505471	680687697586479	-238080612204237	0.0503903164119997	0.619241415835134	-376146319437107	CLDN3	Homo sapiens	claudin 3
3862704	3862704	chr19	-	41162452	41196536	126	-0.283893194596403	780073789796233	-237965928990734	0.0504736182028598	0.619241415835134	-376293752234771	Numbl	Homo sapiens	numb homolog (Drosophila)-like
3894513	3894513	chr20	-	1160959	1193844	53	-0.489973001591388	456505191796187	-237927782030955	0.0505013581905017	0.619241415835134	-376342793248728	c20orf46	Homo sapiens	chromosome 20 open reading frame 46
3845210	3845210	chr19	-	1457545	1479536	71	-0.320292869147607	771065781869735	-237900874631513	0.0505209343471725	0.619241415835134	-376377385072138	C19orf25	Homo sapiens	chromosome 19 open reading frame 25
2901818	2901818	chr6	+	30583667	30594161	81	-0.329669306439287	847534278211773	-23777134057326	0.0506152846366091	0.619241415835134	-376543914501304	mRpS18B	Homo sapiens	mitochondrial ribosomal protein S18B
3644309	3644309	chr16	+	2039963	2044265	44	-0.326580394114816	671019071401792	-237722312893464	0.0506510428014299	0.619241415835134	-376606945523035	Syngr3	Homo sapiens	synaptogyrin 3
2828688	2828688	chr5	+	131992236	131996799	37	-0.352606117986846	487126480544901	-237684875160999	0.0506783653798813	0.619241415835134	-376655076581467	IL13	Homo sapiens	interleukin 13
2611981	2611981	chr3	+	14693265	14714595	106	-0.352157727341011	737191607971497	-237595688078475	0.050743516461794	0.619241415835134	-376769739238711	C3orf19	Homo sapiens	chromosome 3 open reading frame 19
3579501	3579501	chr14	-	100745534	100772837	136	-0.340724403626504	625624239703249	-237571210729143	0.0507614122082832	0.619241415835134	-376801208615802	slc25a29	Homo sapiens	solute carrier family 25, member 29
3742212	3742212	chr17	-	4533803	4544946	71	-0.351793848610523	510548025562557	-23756288347667	0.0507675018638731	0.619241415835134	-37681191459904	ALOX15	Homo sapiens	arachidonate 15-lipoxygenase
3730941	3730941	chr17	+	61904791	61909823	126	0.335596823598005	936261972721418	237550157543427	0.0507768096927601	0.619241415835134	-376828275798929	PSMC5	Homo sapiens	proteasome (prosome, macropain) 26S subunit, ATPase, 5
3839563	3839563	chr19	+	51373772	51383823	104	-0.417426987436762	536507305516253	-23747689173922	0.0508304309282233	0.619241415835134	-376922471180126	KLK2	Homo sapiens	kallikrein-related peptidase 2
2663083	2663083	chr3	-	11846377	11849369	23	0.361125588556924	548712475761176	237403476083056	0.0508842202659284	0.619241415835134	-377016860242765	C3orf31	Homo sapiens	chromosome 3 open reading frame 31
3227846	3227846	chr9	-	134687842	134955231	414	0.413541738664659	692842207431833	237387580623494	0.0508958740770636	0.619241415835134	-377037296855608	LOC441089	Homo sapiens	similar to cofactor required for Sp1 transcriptional activation, subunit 8, 34kDa; mediator complex subunit 27; CRSP8 pseudogene
3227846	3227846	chr9	-	134687842	134955231	414	0.413541738664659	692842207431833	237387580623494	0.0508958740770636	0.619241415835134	-377037296855608	MED27	Homo sapiens	similar to cofactor required for Sp1 transcriptional activation, subunit 8, 34kDa; mediator complex subunit 27; CRSP8 pseudogene
3227846	3227846	chr9	-	134687842	134955231	414	0.413541738664659	692842207431833	237387580623494	0.0508958740770636	0.619241415835134	-377037296855608	LOC100134189	Homo sapiens	similar to cofactor required for Sp1 transcriptional activation, subunit 8, 34kDa; mediator complex subunit 27; CRSP8 pseudogene
3676682	3676682	NA	NA	0	0	2	0.365501085712427	816623700031425	237354463644496	0.0509201627237925	0.619241415835134	-377079875133432	RnpS1	Homo sapiens	similar to ribonucleic acid binding protein S1; RNA binding protein S1, serine-rich domain
3676682	3676682	NA	NA	0	0	2	0.365501085712427	816623700031425	237354463644496	0.0509201627237925	0.619241415835134	-377079875133432	LOC643446	Homo sapiens	similar to ribonucleic acid binding protein S1; RNA binding protein S1, serine-rich domain
3740500	3740500	NA	NA	0	0	4	0.274754832367165	10002798686676	23723217183576	0.0510099572995125	0.619285356740022	-37723710665619	Prpf8	Homo sapiens	PRP8 pre-mRNA processing factor 8 homolog (S. cerevisiae)
3403224	3403224	chr12	+	7260914	7275401	65	-0.419341194895728	575855315522011	-237205246931701	0.0510297491763819	0.619285356740022	-377271724582906	LOC283314	Homo sapiens	hypothetical LOC283314
2463567	2463567	chr1	-	242250620	242687998	379	-0.349302325211684	501946853560757	-237125302381078	0.0510885611252393	0.619285356740022	-377374511783826	PLD5	Homo sapiens	phospholipase D family, member 5
3674960	3674960	chr16	-	235451	279449	142	-0.311775565091778	681010847645281	-237061852900474	0.0511352879367331	0.619285356740022	-377456091579757	LUC7L	Homo sapiens	LUC7-like (S. cerevisiae)
3759410	3759410	chr17	-	42980419	42992932	128	-0.339644871653523	599886137243463	-236969918471296	0.0512030702241534	0.619285356740022	-377574297003989	GFAP	Homo sapiens	glial fibrillary acidic protein
3455674	3455674	chr12	-	52996700	53012343	56	-0.345969262961036	486459356937111	-236964400495532	0.0512071415075699	0.619285356740022	-377581391832803	KRT73	Homo sapiens	keratin 73
2979871	2979871	chr6	-	152421322	152958924	1191	-0.547915373772092	769846589440438	-236952725008083	0.0512157570353488	0.619285356740022	-377596403801998	SYNE1	Homo sapiens	spectrin repeat containing, nuclear envelope 1
3885537	3885537	chr20	+	39754343	39808968	319	0.277790350107812	780985870085463	236935397586561	0.0512285459626753	0.619285356740022	-377618682891775	PLCG1	Homo sapiens	phospholipase C, gamma 1
2408955	2408955	chr1	-	42965171	42966085	16	-0.277032317279473	44985194804676	-236925580130035	0.0512357934338898	0.619285356740022	-377631305912432	TMSB4X	Homo sapiens	thymosin-like 2 (pseudogene); thymosin-like 1 (pseudogene); thymosin beta 4, X-linked
2408955	2408955	chr1	-	42965171	42966085	16	-0.277032317279473	44985194804676	-236925580130035	0.0512357934338898	0.619285356740022	-377631305912432	TMSL2	Homo sapiens	thymosin-like 2 (pseudogene); thymosin-like 1 (pseudogene); thymosin beta 4, X-linked
2408955	2408955	chr1	-	42965171	42966085	16	-0.277032317279473	44985194804676	-236925580130035	0.0512357934338898	0.619285356740022	-377631305912432	TMSL1	Homo sapiens	thymosin-like 2 (pseudogene); thymosin-like 1 (pseudogene); thymosin beta 4, X-linked
3613706	3613706	chr15	-	23888705	23893023	43	-0.439053633852447	483810487347899	-236908077034208	0.0512487172354981	0.619285356740022	-37765381096248	MAGEL2	Homo sapiens	MAGE-like 2
3306518	3306518	NA	NA	0	0	4	-0.651606259303783	396609085544828	-236881609413922	0.051268266560918	0.619285356740022	-377687842478978	SMNDC1	Homo sapiens	survival motor neuron domain containing 1
3416496	3416496	NA	NA	0	0	4	0.476868562129869	117700308339818	236770151982365	0.0513506746218416	0.619330797980777	-377831153458673	HNRPA1L3	Homo sapiens	heterogeneous nuclear ribonucleoprotein A1-like 3; similar to heterogeneous nuclear ribonucleoprotein A1; heterogeneous nuclear ribonucleoprotein A1 pseudogene 2; heterogeneous nuclear ribonucleoprotein A1; heterogeneous nuclear ribonucleoprotein A1 pseudogene
3416496	3416496	NA	NA	0	0	4	0.476868562129869	117700308339818	236770151982365	0.0513506746218416	0.619330797980777	-377831153458673	HNRPA1L-2	Homo sapiens	heterogeneous nuclear ribonucleoprotein A1-like 3; similar to heterogeneous nuclear ribonucleoprotein A1; heterogeneous nuclear ribonucleoprotein A1 pseudogene 2; heterogeneous nuclear ribonucleoprotein A1; heterogeneous nuclear ribonucleoprotein A1 pseudogene
3416496	3416496	NA	NA	0	0	4	0.476868562129869	117700308339818	236770151982365	0.0513506746218416	0.619330797980777	-377831153458673	LOC645691	Homo sapiens	heterogeneous nuclear ribonucleoprotein A1-like 3; similar to heterogeneous nuclear ribonucleoprotein A1; heterogeneous nuclear ribonucleoprotein A1 pseudogene 2; heterogeneous nuclear ribonucleoprotein A1; heterogeneous nuclear ribonucleoprotein A1 pseudogene
3416496	3416496	NA	NA	0	0	4	0.476868562129869	117700308339818	236770151982365	0.0513506746218416	0.619330797980777	-377831153458673	LOC728643	Homo sapiens	heterogeneous nuclear ribonucleoprotein A1-like 3; similar to heterogeneous nuclear ribonucleoprotein A1; heterogeneous nuclear ribonucleoprotein A1 pseudogene 2; heterogeneous nuclear ribonucleoprotein A1; heterogeneous nuclear ribonucleoprotein A1 pseudogene
3416496	3416496	NA	NA	0	0	4	0.476868562129869	117700308339818	236770151982365	0.0513506746218416	0.619330797980777	-377831153458673	LOC644037	Homo sapiens	heterogeneous nuclear ribonucleoprotein A1-like 3; similar to heterogeneous nuclear ribonucleoprotein A1; heterogeneous nuclear ribonucleoprotein A1 pseudogene 2; heterogeneous nuclear ribonucleoprotein A1; heterogeneous nuclear ribonucleoprotein A1 pseudogene
3416496	3416496	NA	NA	0	0	4	0.476868562129869	117700308339818	236770151982365	0.0513506746218416	0.619330797980777	-377831153458673	HNRNPA1	Homo sapiens	heterogeneous nuclear ribonucleoprotein A1-like 3; similar to heterogeneous nuclear ribonucleoprotein A1; heterogeneous nuclear ribonucleoprotein A1 pseudogene 2; heterogeneous nuclear ribonucleoprotein A1; heterogeneous nuclear ribonucleoprotein A1 pseudogene
3416496	3416496	NA	NA	0	0	4	0.476868562129869	117700308339818	236770151982365	0.0513506746218416	0.619330797980777	-377831153458673	HNRNPA1P2	Homo sapiens	heterogeneous nuclear ribonucleoprotein A1-like 3; similar to heterogeneous nuclear ribonucleoprotein A1; heterogeneous nuclear ribonucleoprotein A1 pseudogene 2; heterogeneous nuclear ribonucleoprotein A1; heterogeneous nuclear ribonucleoprotein A1 pseudogene
3632671	3632671	chr15	-	74275568	74286943	58	-0.318247899742176	741556036678044	-236715190957936	0.0513913611694804	0.619330797980777	-377901822640446	stoml1	Homo sapiens	stomatin (EPB72)-like 1
3937183	3937183	chr22	+	20067400	20099398	155	0.293562619247954	786880088863786	236702949384943	0.0514004278733837	0.619330797980777	-377917562990784	Dgcr8	Homo sapiens	DiGeorge syndrome critical region gene 8
3415148	3415148	chr12	+	52345461	52390859	143	-0.246328669699528	695370786822762	-236633919772903	0.0514515853493875	0.619330797980777	-378006322503668	ACVR1B	Homo sapiens	activin A receptor, type IB
2599905	2599905	NA	NA	0	0	4	0.401643549580747	53824338286793	236624527702742	0.051458549806499	0.619330797980777	-378018399057554	C2orf24	Homo sapiens	chromosome 2 open reading frame 24
3259920	3259920	chr10	+	99332208	99343637	61	-0.36032789721534	660533543161714	-236617933128982	0.0514634404285141	0.619330797980777	-378026878530827	ANKRD2	Homo sapiens	ankyrin repeat domain 2 (stretch responsive muscle)
2404766	2404766	chr1	-	32248638	32281623	165	-0.709315307179637	769762098145881	-236527936451216	0.0515302309145678	0.619330797980777	-37814259930395	SPOCD1	Homo sapiens	SPOC domain containing 1
3470281	3470281	NA	NA	0	0	4	0.265463304689053	817172041978604	236504564499624	0.0515475908364356	0.619330797980777	-378172651968164	SART3	Homo sapiens	squamous cell carcinoma antigen recognized by T cells 3
3755862	3755862	chr17	-	37921197	38020441	138	-0.372907013309812	399172083182603	-236172323209971	0.0517950199070134	0.621328082802942	-378599871646047	IKZF3	Homo sapiens	IKAROS family zinc finger 3 (Aiolos)
3862738	3862738	chr19	-	41197436	41222766	137	-0.247831417462369	677107370558068	-236154544831308	0.0518082943004058	0.621328082802942	-37862273284941	ADCK4	Homo sapiens	aarF domain containing kinase 4
2616166	2616166	chr3	+	33155485	33189264	115	-0.301326808954585	915043586402455	-236119963247186	0.0518341249797516	0.621328082802942	-378667201420796	CRTAP	Homo sapiens	cartilage associated protein
2343511	2343511	chr1	+	79115494	79199472	135	0.752377538465545	540574466164739	236016910044777	0.0519111789728889	0.621328082802942	-378799718948376	IFI44	Homo sapiens	interferon-induced protein 44
3621140	3621140	chr15	-	43609033	43622891	51	0.346387584027221	666443671529162	236016583162564	0.0519114235734228	0.621328082802942	-378800139293252	LCMT2	Homo sapiens	leucine carboxyl methyltransferase 2
3695867	3695867	chr16	-	67756254	67841204	150	-0.249002865521151	736060497155116	-235822814531022	0.0520566260314853	0.621695083468679	-379049313337018	RANBP10	Homo sapiens	RAN binding protein 10
2674229	2674229	chr3	-	49394214	49396020	38	-0.251480881957582	662031674632667	-235820531889092	0.0520583390365504	0.621695083468679	-379052248701048	GPX1	Homo sapiens	glutathione peroxidase 1
2624110	2624110	chr3	+	52738991	52743705	95	-0.291060707632315	105769001601071	-2357828549317	0.0520866220183433	0.621695083468679	-379100699503613	SPCS1	Homo sapiens	signal peptidase complex subunit 1 homolog (S. cerevisiae)
3946563	3946563	chr22	+	41347363	41392688	119	-0.365346870299341	934179089346066	-235768240841621	0.0520975966337282	0.621695083468679	-379119492593947	RBX1	Homo sapiens	ring-box 1
3740488	3740488	NA	NA	0	0	4	-0.353029661567611	890489528101576	-235713346648704	0.0521388412696543	0.621695083468679	-379190084433989	Prpf8	Homo sapiens	PRP8 pre-mRNA processing factor 8 homolog (S. cerevisiae)
3630184	3630184	NA	NA	0	0	4	0.551420680876651	111398287441605	235673843251921	0.052168542816777	0.621695083468679	-379240884561244	RPL4P5	Homo sapiens	ribosomal protein L4; ribosomal protein L4 pseudogene 5; ribosomal protein L4 pseudogene 4
3630184	3630184	NA	NA	0	0	4	0.551420680876651	111398287441605	235673843251921	0.052168542816777	0.621695083468679	-379240884561244	RPL4P4	Homo sapiens	ribosomal protein L4; ribosomal protein L4 pseudogene 5; ribosomal protein L4 pseudogene 4
3630184	3630184	NA	NA	0	0	4	0.551420680876651	111398287441605	235673843251921	0.052168542816777	0.621695083468679	-379240884561244	rpl4	Homo sapiens	ribosomal protein L4; ribosomal protein L4 pseudogene 5; ribosomal protein L4 pseudogene 4
3113133	3113133	chr8	+	120007711	120134694	93	-0.474501106882444	464915311191508	-235661740858462	0.0521776457602616	0.621695083468679	-379256447903024	COLEC10	Homo sapiens	collectin sub-family member 10 (C-type lectin)
3551485	3551485	chr14	+	100240053	100408387	248	0.708833374016114	80062829589835	235602293270957	0.0522223835900183	0.621695083468679	-379332896146533	EML1	Homo sapiens	echinoderm microtubule associated protein like 1
3644887	3644887	chr16	+	2532632	2570142	131	-0.287156821041648	832273490185209	-235565147848317	0.0522503577198701	0.621695083468679	-379380664563108	ATP6V0C	Homo sapiens	ATPase, H+ transporting, lysosomal 16kDa, V0 subunit c
3359448	3359448	chr11	-	2908594	2924989	31	-0.283419049782842	498088162144825	-23556193456778	0.0522527783570513	0.621695083468679	-379384796799185	SLC22A18AS	Homo sapiens	solute carrier family 22 (organic cation transporter), member 18 antisense
2558511	2558511	chr2	-	70436577	70475811	170	-0.404972881927865	892322807620855	-23542724363198	0.0523543477693669	0.622567017153719	-379558008819185	Tia1	Homo sapiens	TIA1 cytotoxic granule-associated RNA binding protein
2452069	2452069	chr1	-	204391764	204463902	245	-0.397253392430479	5502359080524	-235176550881655	0.0525439335174035	0.623147798570499	-379880405134916	PIK3C2B	Homo sapiens	phosphoinositide-3-kinase, class 2, beta polypeptide
3288337	3288337	chr10	-	49642949	49864300	328	0.396801545938552	705563265243911	235118794944186	0.0525877111267415	0.623147798570499	-379954681669678	ARHGAP22	Homo sapiens	Rho GTPase activating protein 22
3087501	3087501	chr8	+	17013429	17102796	183	0.386388606746481	824215528471253	235070568479828	0.0526242943159292	0.623147798570499	-380016703226594	ZDHHC2	Homo sapiens	zinc finger, DHHC-type containing 2
2981976	2981976	chr6	-	159262149	159278664	25	0.513720406646413	370452551086517	234959545462959	0.052708612488362	0.623147798570499	-380159485266533	OSTCL	Homo sapiens	oligosaccharyltransferase complex subunit-like
3850832	3850832	chr19	-	11453491	11462535	41	-0.449390276247087	814293286924369	-234844531742359	0.052796107740962	0.623147798570499	-380307401153761	TMEM205	Homo sapiens	transmembrane protein 205
3851072	3851072	chr19	-	11685477	11689781	54	0.432179792126916	482771006343681	234784981310269	0.0528414685601959	0.623147798570499	-380383987891516	acp5	Homo sapiens	acid phosphatase 5, tartrate resistant
3708826	3708826	chr17	+	7476044	7482316	122	0.781668562665461	924219801957303	23468256230648	0.0529195768651523	0.623147798570499	-380515708086053	SNORA67	Homo sapiens	similar to eukaryotic translation initiation factor 4A; small nucleolar RNA, H/ACA box 67; eukaryotic translation initiation factor 4A, isoform 1
3708826	3708826	chr17	+	7476044	7482316	122	0.781668562665461	924219801957303	23468256230648	0.0529195768651523	0.623147798570499	-380515708086053	EIF4A1P4	Homo sapiens	similar to eukaryotic translation initiation factor 4A; small nucleolar RNA, H/ACA box 67; eukaryotic translation initiation factor 4A, isoform 1
3708826	3708826	chr17	+	7476044	7482316	122	0.781668562665461	924219801957303	23468256230648	0.0529195768651523	0.623147798570499	-380515708086053	EIF4A1	Homo sapiens	similar to eukaryotic translation initiation factor 4A; small nucleolar RNA, H/ACA box 67; eukaryotic translation initiation factor 4A, isoform 1
3728037	3728037	chr17	+	55055471	55120916	138	0.37266561546422	861547829031053	234676038601304	0.0529245560832427	0.623147798570499	-380524098207366	Scpep1	Homo sapiens	serine carboxypeptidase 1
[truncated: 19,005 more rows]
