# Supplementary material for: Human mutations in integrator complex subunits link transcriptome integrity to brain development
Source: PLoS Genet. 2017 May 25;13(5):e1006809. doi: 10.1371/journal.pgen.1006809 (PMC5466333; doi:10.1371/journal.pgen.1006809)
Supplement: S6 Table — (XLS) [file pgen.1006809.s017.xls]

## Sheet: data_INTS8_vs_Ctr_noXY_RNASeqEd
Gene	logFC	logCPM	PValue	FDR
RP11-195E2.4	-9.29323	-1.0054	5.71002e-13	9.74545e-11
EFCC1	-8.71924	-1.51077	1.67601e-11	2.26914e-09
FXYD6	-8.23518	-2.00846	1.20164e-09	1.151e-07
RP13-539J13.1	-8.12863	-2.1388	1.49285e-09	1.39206e-07
HHATL	-7.93988	-2.28415	6.15105e-08	3.94578e-06
WIF1	-7.93785	2.80615	1.65759e-47	5.18659e-44
RP11-544M22.13	-7.8622	-2.40524	1.59289e-08	1.19939e-06
VWC2	-7.83535	-2.35469	1.61972e-06	7.62758e-05
SCN2B	-7.43141	-2.8933	6.61799e-06	0.000258846
HOXD10	-7.38832	1.23967	1.57638e-15	3.99931e-13
INSL4	-7.28034	-3.00084	1.50298e-06	7.14697e-05
SORCS1	-7.23996	-2.94945	7.14236e-05	0.00207143
RP11-195E2.1	-7.19842	-3.08873	2.33376e-06	0.000103661
RP11-262H14.7	-7.19842	-3.08471	2.39861e-06	0.000105874
HOXD11	-7.19591	0.115306	3.65663e-14	7.46191e-12
SLC6A2	-7.11157	-3.18918	4.54289e-06	0.000183811
SMTNL2	-7.11157	-3.14862	6.31257e-06	0.000248975
TENM1	-7.01916	-3.27228	6.80436e-06	0.000265031
RP11-169F17.1	-6.86839	-3.31303	0.000780288	0.0152807
DCC	-6.81441	-3.48641	2.92506e-05	0.00094248
HS3ST2	-6.77589	-1.23543	2.05896e-12	3.22125e-10
AC091801.1	-6.75834	-3.54174	3.90219e-05	0.00121425
PSPHP1	-6.70001	-3.48733	0.00130111	0.0233676
HAO2	-6.63921	-3.67331	8.44592e-05	0.00237608
HCG4	-6.63921	-3.60968	0.000182856	0.00454505
SERF1A	-6.63921	-3.70888	0.000849986	0.0164965
RP11-497H16.8	-6.50934	-3.79772	0.00013652	0.00358809
KLHL40	-6.50934	-3.79771	0.000136676	0.00358809
RP11-326I11.4	-6.36662	-3.95954	0.00039492	0.00882645
MYO5BP2	-6.28959	-4.01509	0.000378948	0.00851448
CCNA1	-6.28959	-4.01509	0.000379147	0.00851448
NUTM2E	-6.20821	-3.99822	0.00468372	0.0646243
CACNG4	-6.12196	-4.21609	0.00190586	0.0318823
FAM169B	-6.03024	-4.22204	0.00256365	0.0401976
RP11-768F21.1	-6.03024	-4.32271	0.00478983	0.0656381
SDK1	-5.98431	3.63935	2.90159e-21	1.36186e-18
RP11-361H10.3	-5.93228	-4.40112	0.00201635	0.0333231
SGSM1	-5.93228	-4.34083	0.00311523	0.0469134
MAB21L1	-5.88627	1.35142	3.0303e-19	1.20192e-16
HOXD13	-5.83686	-2.09709	8.79828e-07	4.47235e-05
CYP2F2P	-5.82718	-4.48616	0.00249981	0.0395046
RP11-13N13.6	-5.82718	-4.50065	0.00250976	0.0396174
RP11-26L20.4	-5.71382	-4.60683	0.00364774	0.0530218
ALX3	-5.71382	-4.61435	0.00366821	0.0532503
RP11-43F13.4	-5.71382	-4.57412	0.00547538	0.0725952
RP11-106M7.1	-5.71382	-4.6431	0.0109124	0.12089
RP11-439A17.7	-5.71382	-4.51508	0.0132178	0.138741
RP11-1152H15.1	-5.59078	-4.73785	0.00542926	0.0722601
PRDX2P3	-5.59078	-4.73785	0.00542958	0.0722601
RN7SKP275	-5.59078	-4.72917	0.00561507	0.0738217
CTB-78O21.1	-5.59078	-4.70563	0.00744351	0.0913274
RP11-706O15.7	-5.59078	-4.70562	0.00744603	0.0913274
PTCHD1	-5.59078	-4.70561	0.00744928	0.0913274
RP11-452D12.1	-5.59078	-4.75952	0.0110085	0.121511
RP11-16P20.3	-5.59078	-4.75952	0.0110137	0.121511
PANX3	-5.59078	-4.77888	0.0230361	0.206881
CTD-3032H12.2	-5.59078	-4.77888	0.0230382	0.206881
TRHDE	-5.50482	-2.51108	4.77382e-07	2.56557e-05
F11R	-5.49856	2.43316	2.99804e-28	2.63837e-25
TBX5-AS1	-5.46262	4.87399	3.48879e-82	4.9124e-78
SCN4A	-5.45627	-4.87232	0.00841358	0.100308
AC012066.1	-5.45627	-4.87232	0.00841686	0.100308
PRR9	-5.45627	-4.88077	0.00850643	0.101065
PRPF38AP2	-5.45627	-4.88076	0.00851222	0.101065
HSD3B2	-5.45627	-4.84926	0.0104076	0.116629
ZNF608	-5.43364	4.33702	1.52228e-47	5.18659e-44
LINC00689	-5.40829	-0.865831	8.66231e-10	8.65033e-08
RP6-206I17.4	-5.30791	-5.02064	0.0131599	0.138424
FZD10	-5.30791	-5.008	0.0147398	0.150558
RP11-658F2.3	-5.30791	-4.99173	0.0178223	0.172792
RP11-377G16.2	-5.30791	-5.03053	0.0186248	0.178399
BPIFB4	-5.30791	-5.05611	0.0281689	0.237837
RP11-615I2.1	-5.30791	-4.94191	0.0352515	0.273859
HAND1	-5.30791	-4.9419	0.0352592	0.273859
SV2B	-5.21998	-2.78038	3.0738e-06	0.00013056
DUSP15	-5.20509	-1.41948	1.06488e-09	1.04489e-07
RP11-262H14.3	-5.17098	-1.03694	5.42729e-11	6.73294e-09
SLIT1	-5.14253	-5.18545	0.0211363	0.195055
RP11-171I2.3	-5.14253	-5.18544	0.0211395	0.195055
RP11-345M22.1	-5.14253	-5.16921	0.0248273	0.217831
IL5	-5.14253	-5.19757	0.0289455	0.241559
GIMAP6	-5.14253	-5.19756	0.0289547	0.241559
RIMBP2	-5.14253	-5.19756	0.028956	0.241559
MKRN5P	-5.14253	-5.21575	0.0325315	0.260817
PRG2	-5.14253	-5.21574	0.0325435	0.260817
RWDD4P1	-5.14253	-5.21574	0.032547	0.260817
ALDH3B2	-5.14253	-5.21574	0.0325482	0.260817
AC073316.1	-5.14253	-5.22525	0.0396182	0.296355
OVOL1	-5.14253	-5.22525	0.0396213	0.296355
ITGAL	-5.14253	-5.2379	0.0569929	0.375521
NKD2	-5.11184	-0.470768	1.81347e-09	1.64739e-07
NTRK2	-4.96271	4.87948	4.67399e-44	1.09687e-40
RP11-354P11.3	-4.95571	-5.36956	0.0358713	0.277443
CTD-2245E15.3	-4.95571	-5.36955	0.035884	0.277466
RP13-228J13.8	-4.95571	-5.34727	0.0445653	0.320935
CTD-2380F24.1	-4.95571	-5.34725	0.0445805	0.320935
RN7SL182P	-4.95571	-5.39708	0.0461808	0.32861
HSPA8P19	-4.95571	-5.39708	0.0461858	0.32861
CR1L	-4.95571	-5.38545	0.0470394	0.33198
RP11-542A14.1	-4.95571	-5.38545	0.0470487	0.33198
SLC51B	-4.95571	-5.41687	0.0579367	0.380014
MYOT	-4.95571	-5.41687	0.0579413	0.380014
ECEL1P2	-4.95571	-5.41687	0.0579582	0.380014
SNORA63	-4.95571	-5.31458	0.0635645	0.400815
RP11-510C10.3	-4.95571	-5.31456	0.0635848	0.400854
RP11-381K20.4	-4.95571	-5.43041	0.0799295	0.460493
RP11-292F22.7	-4.95571	-5.43041	0.0799488	0.460493
RP11-264L1.4	-4.95571	-5.43041	0.079956	0.460493
RP11-253M7.4	-4.95571	-5.43041	0.0799784	0.460493
AC004562.1	-4.95571	-5.43041	0.0799998	0.460522
TSTD1	-4.93777	1.30208	7.43611e-21	3.43292e-18
TBX5	-4.89341	5.0785	1.25632e-74	1.17931e-70
TMCC3	-4.80095	-0.429126	1.52167e-12	2.46274e-10
HLF	-4.77594	-2.40362	1.12004e-05	0.000410161
RP13-685P2.8	-4.74104	-5.57877	0.0624949	0.398082
RP11-925D8.5	-4.74104	-5.57874	0.0625251	0.398184
RP11-387H17.4	-4.74104	-5.6164	0.0729057	0.437341
RP3-388M5.8	-4.74104	-5.6164	0.0729057	0.437341
RP11-1415C14.4	-4.74104	-5.6164	0.0729155	0.437341
ZRSR1	-4.74104	-5.6164	0.0729178	0.437341
SMIM17	-4.74104	-5.61639	0.0729351	0.437341
TLR10	-4.74104	-5.6276	0.0748916	0.443883
SLC4A1	-4.74104	-5.62759	0.0749216	0.443883
RP11-119J18.1	-4.74104	-5.62758	0.0749478	0.443883
RP11-113K21.3	-4.74104	-5.62757	0.0749736	0.443883
RAET1K	-4.74104	-5.62756	0.0750037	0.443883
NPFFR1	-4.74104	-5.62755	0.0750345	0.443883
KLF2P4	-4.74104	-5.62754	0.0750619	0.443893
RP11-881M11.4	-4.74104	-5.60121	0.0774144	0.451328
LA16c-395F10.2	-4.74104	-5.6012	0.0774357	0.451328
RP11-56B16.1	-4.74104	-5.6382	0.085311	0.475783
RP11-197P3.5	-4.74104	-5.6382	0.0853352	0.475783
RP1-302G2.5	-4.74104	-5.6382	0.0853699	0.475783
LRRC3C	-4.74104	-5.63819	0.0853823	0.475783
RP11-260E18.1	-4.74104	-5.5438	0.08641	0.47857
LINC01059	-4.74104	-5.54377	0.0864488	0.47857
APOBEC2	-4.74104	-5.54375	0.0864811	0.478654
AC013271.3	-4.74104	-5.54372	0.086524	0.478715
AC005537.2	-4.74104	-5.54371	0.0865333	0.478715
RP6-91H8.1	-4.74104	-5.65266	0.114187	0.560336
RP13-487C10.1	-4.74104	-5.65266	0.114233	0.560336
CLEC2L	-4.74104	-5.65266	0.114259	0.560336
RP11-545A16.1	-4.74104	-5.65266	0.114278	0.560336
GDF10	-4.70229	2.97678	7.58178e-28	6.1003e-25
HPGD	-4.6483	-0.996709	1.54677e-10	1.79253e-08
RPL7AP28	-4.60103	-1.96683	6.19313e-07	3.28574e-05
TUBB4A	-4.5931	-0.692357	4.42552e-09	3.76517e-07
TMPRSS4	-4.48876	-5.88793	0.119412	0.574045
RP11-458F8.3	-4.48876	-5.88792	0.119431	0.574045
RP11-3L8.3	-4.48876	-5.88792	0.119448	0.574045
RP11-171I2.1	-4.48876	-5.88791	0.119477	0.574045
RP11-379K17.4	-4.48876	-5.8879	0.119485	0.574045
IL13	-4.48876	-5.8879	0.119492	0.574045
MYO5BP1	-4.48876	-5.8879	0.119494	0.574045
CTRC	-4.48876	-5.8879	0.11951	0.574045
LRRC37A5P	-4.48876	-5.88789	0.119521	0.574045
CASC4P1	-4.48876	-5.88788	0.119551	0.574045
LPL	-4.48876	-5.88788	0.119552	0.574045
AC027269.2	-4.48876	-5.88787	0.119591	0.574123
KCNH3	-4.48876	-5.87345	0.121106	0.578472
RP11-521C20.2	-4.48876	-5.87343	0.12114	0.578472
HAUS1P1	-4.48876	-5.87343	0.12114	0.578472
PROZ	-4.48876	-5.87342	0.121167	0.578472
Z98881.1	-4.48876	-5.87342	0.12117	0.578472
RP11-414H17.5	-4.48876	-5.87342	0.121172	0.578472
COX5BP6	-4.48876	-5.87342	0.121175	0.578472
VIL1	-4.48876	-5.87341	0.121195	0.578472
ANO1	-4.48876	-5.87341	0.121196	0.578472
AC005013.5	-4.48876	-5.87339	0.121222	0.578499
RP11-197M22.2	-4.48876	-5.81263	0.123545	0.583526
RP11-138H10.2	-4.48876	-5.81261	0.12359	0.583526
CD28	-4.48876	-5.81258	0.123643	0.583526
AQP8	-4.48876	-5.81255	0.123684	0.583594
ALOX5	-4.48876	-5.81254	0.123699	0.583594
RP11-925D8.3	-4.48876	-5.89987	0.129892	0.594451
RP11-702H23.2	-4.48876	-5.89987	0.129932	0.594451
RP11-21B21.4	-4.48876	-5.89986	0.129972	0.594451
RP11-1113L8.1	-4.48876	-5.89985	0.130011	0.594451
RP1-315G1.3	-4.48876	-5.89985	0.130046	0.594451
CTD-2215L10.1	-4.48876	-5.89984	0.130075	0.594451
GLULP4	-4.48876	-5.89984	0.130086	0.594451
FZD10-AS1	-4.48876	-5.89984	0.130102	0.594451
CASC16	-4.48876	-5.89984	0.130118	0.594451
FAM159A	-4.48876	-5.89984	0.130119	0.594451
AC092798.2	-4.48876	-5.89983	0.130157	0.594451
AC073635.5	-4.48876	-5.89983	0.130192	0.594488
TMEM132C	-4.48876	-5.8507	0.135073	0.607245
TBC1D3H	-4.48876	-5.85068	0.135115	0.607245
FOSL1P1	-4.48876	-5.85066	0.135138	0.607245
SPINK5	-4.48876	-5.85066	0.135151	0.607245
CTD-2116F7.1	-4.48876	-5.85065	0.13516	0.607245
SPINK1	-4.48876	-5.85064	0.135179	0.607245
CTB-1I21.1	-4.48876	-5.85064	0.135182	0.607245
RP4-668G5.1	-4.48876	-5.85063	0.135192	0.607245
ACTG1P9	-4.48876	-5.85062	0.135217	0.607245
RP11-180K7.1	-4.48876	-5.85061	0.135226	0.607245
NXPE1	-4.48876	-5.85061	0.135228	0.607245
RP11-145M9.5	-4.48876	-5.8506	0.135245	0.607245
RPS15AP11	-4.48876	-5.91554	0.166417	0.677198
RP6-191P20.4	-4.48876	-5.91554	0.166461	0.677198
RP5-1007H16.1	-4.48876	-5.91555	0.166502	0.677198
RP11-481K9.4	-4.48876	-5.91555	0.166511	0.677198
C10orf71	-4.48876	-5.91555	0.166548	0.677198
ALOXE3	-4.48876	-5.91555	0.166604	0.677198
AC005197.2	-4.48876	-5.91555	0.166663	0.677244
ADAMTS8	-4.46025	0.727329	6.59522e-15	1.47403e-12
CTC-471F3.4	-4.44638	-1.64755	0.000228067	0.00548939
RP11-85B7.2	-4.39236	-3.5836	0.000455968	0.00994618
SLC7A2	-4.38635	-0.62965	4.24207e-09	3.63103e-07
RP11-809N8.5	-4.34806	-1.08304	7.68477e-10	7.72896e-08
LRRN1	-4.33568	-1.89078	7.75253e-07	4.02803e-05
RP13-143G15.3	-4.33568	-1.89977	1.7854e-06	8.26951e-05
SLC6A12	-4.33045	-0.852417	9.98988e-09	7.79294e-07
XXbac-BPG181B23.6	-4.32889	-3.6656	0.000624345	0.0128807
TBX1	-4.31921	3.58889	7.84003e-28	6.13286e-25
AQP7	-4.28074	-0.508883	4.44818e-11	5.5922e-09
UBE2F-SCLY	-4.18281	-6.20542	0.196705	0.73176
RP3-486I3.4	-4.18281	-6.20541	0.196737	0.73176
RP11-573G6.10	-4.18281	-6.2054	0.196781	0.73176
RP13-923O23.6	-4.18281	-6.20539	0.196789	0.73176
RP11-805F19.4	-4.18281	-6.20539	0.19681	0.73176
RP11-53I6.4	-4.18281	-6.20538	0.196824	0.73176
OR51K1P	-4.18281	-6.20537	0.196848	0.73176
RP11-49K24.5	-4.18281	-6.20537	0.196853	0.73176
NDST3	-4.18281	-6.20537	0.196858	0.73176
RHEBP1	-4.18281	-6.20536	0.196874	0.73176
GLT1D1	-4.18281	-6.20535	0.196899	0.73176
ACE2	-4.18281	-6.20535	0.196918	0.73176
EEF1A1P22	-4.18281	-6.20534	0.19694	0.73176
AC114494.1	-4.18281	-6.20534	0.196949	0.73176
AC104634.3	-4.18281	-6.20533	0.196967	0.73176
C19orf59	-4.18281	-6.20533	0.196976	0.73176
AC079613.1	-4.18281	-6.21987	0.204844	0.739229
ZRANB2-AS1	-4.18281	-6.21987	0.204845	0.739229
AC009502.4	-4.18281	-6.21987	0.204855	0.739229
RPL29P24	-4.18281	-6.21986	0.204891	0.739229
CTD-2245F17.6	-4.18281	-6.21986	0.2049	0.739229
RP11-3J10.7	-4.18281	-6.21986	0.204912	0.739229
ATG12P2	-4.18281	-6.21986	0.204916	0.739229
RP11-403I13.4	-4.18281	-6.21986	0.204926	0.739229
RN7SL596P	-4.18281	-6.21986	0.204927	0.739229
RP4-575N6.5	-4.18281	-6.21986	0.204932	0.739229
RP11-467C18.1	-4.18281	-6.21985	0.204942	0.739229
RP11-474L11.5	-4.18281	-6.21985	0.204943	0.739229
FOXD4L3	-4.18281	-6.21985	0.204945	0.739229
IGLL1	-4.18281	-6.21985	0.204952	0.739229
RP11-372E1.6	-4.18281	-6.21985	0.204959	0.739229
OR6E1P	-4.18281	-6.21985	0.204976	0.739229
RP11-69M1.4	-4.18281	-6.21985	0.204982	0.739229
OR10D1P	-4.18281	-6.21985	0.204988	0.739229
RP11-34P13.14	-4.18281	-6.21984	0.205006	0.739229
RP11-104L21.3	-4.18281	-6.21984	0.205043	0.739229
RP1-77H15.1	-4.18281	-6.21984	0.205045	0.739229
RP11-215A21.2	-4.18281	-6.21984	0.205054	0.739229
RP11-115N4.1	-4.18281	-6.21984	0.205066	0.739229
RP11-134N1.2	-4.18281	-6.21983	0.205102	0.739266
TCEB1P21	-4.18281	-6.18349	0.208929	0.74346
VWA2	-4.18281	-6.18349	0.208938	0.74346
SLC9A2	-4.18281	-6.18347	0.208972	0.74346
TBC1D3G	-4.18281	-6.18347	0.208977	0.74346
SLC38A8	-4.18281	-6.18345	0.20901	0.74346
SCARNA13	-4.18281	-6.18344	0.209038	0.74346
RPL10P3	-4.18281	-6.18342	0.209078	0.74346
RP11-674I16.1	-4.18281	-6.18341	0.209105	0.74346
RP11-544M22.3	-4.18281	-6.18339	0.209136	0.74346
RP11-415I12.3	-4.18281	-6.18337	0.209179	0.74346
RP11-414H23.3	-4.18281	-6.18336	0.209198	0.74346
RP11-342K6.3	-4.18281	-6.18335	0.209228	0.74346
RP11-351O2.2	-4.18281	-6.18334	0.209239	0.74346
RP11-2E17.2	-4.18281	-6.18333	0.209268	0.74346
RP11-250H24.2	-4.18281	-6.1833	0.209321	0.74346
RN7SKP243	-4.18281	-6.18328	0.209373	0.74346
KIAA0087	-4.18281	-6.18326	0.209412	0.74346
KIAA2022	-4.18281	-6.18325	0.209427	0.74346
KCNA6	-4.18281	-6.18323	0.209466	0.74346
ITM2BP1	-4.18281	-6.18321	0.209519	0.74346
CTD-2651B20.6	-4.18281	-6.18319	0.209551	0.74346
CEACAMP5	-4.18281	-6.18319	0.209555	0.74346
CEBPE	-4.18281	-6.18318	0.209571	0.74346
CT55	-4.18281	-6.18318	0.209588	0.74346
CHCHD2P6	-4.18281	-6.18317	0.209604	0.74346
AD000671.6	-4.18281	-6.18317	0.209607	0.74346
AC062028.1	-4.18281	-6.18315	0.209637	0.74346
AC074389.9	-4.18281	-6.18315	0.209645	0.74346
TUBB8P1	-4.18281	-6.23733	0.249164	0.794421
RPL21P9	-4.18281	-6.23733	0.249165	0.794421
RP4-715N11.2	-4.18281	-6.23733	0.249204	0.794421
TSSK1B	-4.18281	-6.23733	0.24924	0.794421
RP11-572C21.1	-4.18281	-6.23733	0.249244	0.794421
RP11-498D10.8	-4.18281	-6.23733	0.249267	0.794421
RP11-557J10.4	-4.18281	-6.23733	0.249275	0.794421
SERPINB5	-4.18281	-6.23733	0.249282	0.794421
RP11-486O13.2	-4.18281	-6.23733	0.249324	0.794421
RP11-415F23.4	-4.18281	-6.23733	0.249382	0.794421
RP11-113D6.10	-4.18281	-6.23733	0.249406	0.794421
RP11-226L15.1	-4.18281	-6.23733	0.24944	0.794421
RP1-121G13.3	-4.18281	-6.23733	0.24947	0.794421
RP11-179A10.1	-4.18281	-6.23734	0.249517	0.794421
TRIM60P14	-4.18281	-6.14235	0.249525	0.794421
RBP3	-4.18281	-6.23734	0.249525	0.794421
PNMA6A	-4.18281	-6.23734	0.249583	0.794421
TLR8	-4.18281	-6.14232	0.249584	0.794421
RP11-1191J2.5	-4.18281	-6.23734	0.249587	0.794421
SIT1	-4.18281	-6.14229	0.249649	0.794421
HTR1D	-4.18281	-6.23734	0.249655	0.794421
HLA-DRB1	-4.18281	-6.23734	0.24968	0.794421
GMPSP1	-4.18281	-6.23734	0.249712	0.794421
SAA4	-4.18281	-6.14226	0.249714	0.794421
EIF4A1P1	-4.18281	-6.23734	0.249768	0.794421
RPS26P49	-4.18281	-6.14223	0.249772	0.794421
RP5-1139B12.4	-4.18281	-6.1422	0.24983	0.794421
DOK7	-4.18281	-6.23734	0.249836	0.794421
AC109309.4	-4.18281	-6.23734	0.249858	0.794421
AC092162.2	-4.18281	-6.23734	0.249866	0.794421
RP5-1024C24.1	-4.18281	-6.14218	0.249868	0.794421
AC084082.3	-4.18281	-6.23734	0.249874	0.794421
CTB-161M19.4	-4.18281	-6.23734	0.249885	0.794421
C1orf94	-4.18281	-6.23734	0.249911	0.794421
AC016629.3	-4.18281	-6.23734	0.249921	0.794421
BRS3	-4.18281	-6.23734	0.249938	0.794421
RP3-420J14.1	-4.18281	-6.14214	0.249941	0.794421
RP13-638C3.6	-4.18281	-6.14212	0.24999	0.794421
RP11-624D20.1	-4.18281	-6.14208	0.250057	0.794421
RP11-579D7.4	-4.18281	-6.14205	0.250123	0.794421
RP11-554A11.8	-4.18281	-6.14201	0.250195	0.794421
RP11-426L16.3	-4.18281	-6.14198	0.250267	0.794421
RP11-379J5.5	-4.18281	-6.14195	0.250329	0.794421
RP11-369G6.3	-4.18281	-6.14192	0.250371	0.794421
RP11-100G15.5	-4.18281	-6.14191	0.2504	0.794421
PDCL3P1	-4.18281	-6.14188	0.250454	0.794421
MYLK-AS2	-4.18281	-6.14186	0.250499	0.794421
CTD-2308B18.1	-4.18281	-6.14184	0.250537	0.794421
GDI2P1	-4.18281	-6.14183	0.250554	0.794421
GAPDHP47	-4.18281	-6.14182	0.250577	0.794421
CTC-428G20.2	-4.18281	-6.1418	0.250612	0.794421
CTA-221G9.11	-4.18281	-6.1418	0.250627	0.794421
CEACAMP7	-4.18281	-6.14178	0.250649	0.794421
CCDC33	-4.18281	-6.14176	0.250704	0.794421
C2orf40	-4.18281	-6.14172	0.250776	0.794421
AC002044.4	-4.18281	-6.14172	0.250787	0.794421
CLDN16	-4.11977	-3.86221	0.00162293	0.0279019
C1QTNF7	-4.0379	-1.37955	1.91894e-08	1.40362e-06
MMP10	-4.01135	-0.0273175	7.49516e-11	9.05884e-09
THSD7A	-4.00651	-0.344897	1.47942e-07	8.74698e-06
ZBTB7C	-3.96698	-1.4496	4.14338e-08	2.77814e-06
C1orf87	-3.96136	-4.0283	0.00300978	0.0458649
AP000350.6	-3.96136	-4.00936	0.00329524	0.0491248
VN1R2	-3.96136	-4.05119	0.00685372	0.0861256
PDE9A	-3.96136	-3.92706	0.016699	0.164888
RP11-706O15.5	-3.92171	-2.61436	8.17143e-05	0.0023104
SP5	-3.90155	-0.347868	3.12743e-06	0.000132239
RP11-673E11.2	-3.88437	-3.2237	0.000300722	0.00694306
XXbac-BPGBPG55C20.1	-3.88437	-3.24012	0.000394724	0.00882645
PALD1	-3.87512	-4.13309	0.00881882	0.103653
RP11-528N21.1	-3.79401	-6.63272	0.330433	0.882444
RP11-62J1.4	-3.79401	-6.63272	0.330442	0.882444
CTD-2013N17.1	-3.79401	-6.63272	0.330448	0.882444
RP11-649G15.2	-3.79401	-6.63272	0.330452	0.882444
RP11-707G14.8	-3.79401	-6.63272	0.330471	0.882444
CTB-129P6.11	-3.79401	-6.63272	0.330472	0.882444
COL26A1	-3.79401	-6.63272	0.330477	0.882444
RP11-436G20.1	-3.79401	-6.63271	0.330488	0.882444
CTD-2132N18.3	-3.79401	-6.63271	0.330495	0.882444
CTD-2653D5.1	-3.79401	-6.63271	0.330506	0.882444
RANP8	-3.79401	-6.63271	0.330507	0.882444
C10orf62	-3.79401	-6.63271	0.330514	0.882444
HIST1H3I	-3.79401	-6.63271	0.330522	0.882444
RNU2-52P	-3.79401	-6.63271	0.33053	0.882444
RANP1	-3.79401	-6.6327	0.33054	0.882444
CTD-2249K22.1	-3.79401	-6.6327	0.330541	0.882444
RP11-303G3.6	-3.79401	-6.6327	0.330543	0.882444
CXCL17	-3.79401	-6.6327	0.330556	0.882444
ATF4P3	-3.79401	-6.6327	0.330562	0.882444
EEF1A1P24	-3.79401	-6.6327	0.330568	0.882444
PNMT	-3.79401	-6.6327	0.330572	0.882444
LINC00971	-3.79401	-6.6327	0.330577	0.882444
IGBP1P4	-3.79401	-6.6327	0.330579	0.882444
RP11-290D2.3	-3.79401	-6.63269	0.330587	0.882444
RP11-723O4.6	-3.79401	-6.63269	0.330592	0.882444
AL353997.3	-3.79401	-6.63269	0.330595	0.882444
PGGT1BP1	-3.79401	-6.63269	0.330605	0.882444
RP11-241I20.4	-3.79401	-6.63269	0.330611	0.882444
AC093375.1	-3.79401	-6.63269	0.330618	0.882444
LRMP	-3.79401	-6.63269	0.330622	0.882444
AC139099.6	-3.79401	-6.63268	0.330633	0.882444
AC061992.1	-3.79401	-6.63268	0.330636	0.882444
AC011755.1	-3.79401	-6.63268	0.330654	0.882444
RP11-221N13.4	-3.79401	-6.63268	0.330666	0.882444
OVOL1-AS1	-3.79401	-6.63268	0.330668	0.882444
AC010150.1	-3.79401	-6.63267	0.330694	0.882444
RP11-148L24.1	-3.79401	-6.63267	0.330711	0.882444
RP11-724N1.1	-3.79401	-6.63267	0.330712	0.882444
AC002310.7	-3.79401	-6.63266	0.330734	0.882444
AC006042.7	-3.79401	-6.63266	0.330738	0.882444
SPRY3	-3.79401	-6.63265	0.330818	0.882444
RP11-744O11.2	-3.79401	-6.63265	0.330822	0.882444
RPS27P29	-3.79401	-6.63264	0.33085	0.882444
SMAD9-AS1	-3.79401	-6.63264	0.330855	0.882444
RP11-791G16.2	-3.79401	-6.63263	0.33089	0.882444
RP11-770G2.2	-3.79401	-6.63263	0.330912	0.882444
TJP3	-3.79401	-6.63263	0.330918	0.882444
VN2R11P	-3.79401	-6.6326	0.331044	0.882444
VN2R19P	-3.79401	-6.6326	0.331052	0.882444
WDR87	-3.79401	-6.63259	0.331097	0.882444
YRDCP2	-3.79401	-6.63259	0.331114	0.882444
TSPAN16	-3.79401	-6.61177	0.334549	0.882444
RP4-580N22.2	-3.79401	-6.61175	0.334587	0.882444
RP11-95H11.1	-3.79401	-6.61175	0.334604	0.882444
TAS2R63P	-3.79401	-6.61174	0.33461	0.882444
SNORA42	-3.79401	-6.61173	0.334638	0.882444
RP11-382H24.2	-3.79401	-6.61173	0.334653	0.882444
RP11-667M19.2	-3.79401	-6.61172	0.334661	0.882444
RP11-264E23.1	-3.79401	-6.61172	0.334665	0.882444
SNORA20	-3.79401	-6.61172	0.334667	0.882444
RP4-630A11.3	-3.79401	-6.61171	0.334695	0.882444
RP11-382A20.2	-3.79401	-6.61171	0.334703	0.882444
RP11-208P4.1	-3.79401	-6.61171	0.334705	0.882444
RP11-534C12.1	-3.79401	-6.6117	0.334718	0.882444
RP11-170N16.2	-3.79401	-6.61168	0.334756	0.882444
RN7SL707P	-3.79401	-6.61168	0.334779	0.882444
OR7E14P	-3.79401	-6.61166	0.334821	0.882444
PTMAP1	-3.79401	-6.61165	0.334841	0.882444
OR5P4P	-3.79401	-6.61165	0.334854	0.882444
HMGN2P15	-3.79401	-6.61164	0.334872	0.882444
CTB-50L17.5	-3.79401	-6.61164	0.334875	0.882444
PSORS1C2	-3.79401	-6.61163	0.3349	0.882444
KRT8P11	-3.79401	-6.61163	0.334902	0.882444
CTD-2263F21.1	-3.79401	-6.61163	0.334906	0.882444
CTD-3030D20.2	-3.79401	-6.61162	0.33492	0.882444
CMP21-97G8.2	-3.79401	-6.61162	0.334922	0.882444
ERN2	-3.79401	-6.61161	0.334935	0.882444
DNAJC5B	-3.79401	-6.61161	0.334952	0.882444
CTB-79E8.3	-3.79401	-6.6116	0.33496	0.882444
BTK	-3.79401	-6.6116	0.334978	0.882444
ATP11A-AS1	-3.79401	-6.61157	0.335037	0.882444
ALG1L11P	-3.79401	-6.61156	0.335069	0.882444
ARHGAP19-SLIT1	-3.79401	-6.61156	0.335072	0.882444
AF196972.9	-3.79401	-6.61155	0.335103	0.882444
AC000036.4	-3.79401	-6.61155	0.335104	0.882444
AC003090.1	-3.79401	-6.61154	0.335109	0.882444
TNMD	-3.79401	-6.65219	0.37897	0.915392
ZBTB45P2	-3.79401	-6.65219	0.378986	0.915392
SFTPA2	-3.79401	-6.65219	0.37901	0.915392
SLC22A31	-3.79401	-6.65219	0.379023	0.915392
SLC4A9	-3.79401	-6.65219	0.379025	0.915392
XXbac-B444P24.10	-3.79401	-6.65219	0.379045	0.915392
SMARCE1P2	-3.79401	-6.56699	0.379048	0.915392
SERINC4	-3.79401	-6.65219	0.379062	0.915392
SNORA69	-3.79401	-6.56697	0.379088	0.915392
RP5-968D22.1	-3.79401	-6.56697	0.379104	0.915392
TMEM174	-3.79401	-6.56696	0.379116	0.915392
RP3-331H24.5	-3.79401	-6.65219	0.379116	0.915392
RP5-862P8.3	-3.79401	-6.56696	0.37912	0.915392
RP5-1112F19.2	-3.79401	-6.56696	0.379123	0.915392
RP11-758N13.3	-3.79401	-6.65219	0.379127	0.915392
RP11-734I18.1	-3.79401	-6.6522	0.379165	0.915392
RP11-775J23.2	-3.79401	-6.6522	0.379173	0.915392
RP4-539M6.18	-3.79401	-6.56693	0.379182	0.915392
RP11-94C24.6	-3.79401	-6.6522	0.379182	0.915392
RP11-712L6.7	-3.79401	-6.6522	0.379183	0.915392
RP11-96P7.1	-3.79401	-6.6522	0.379192	0.915392
RP11-403I13.5	-3.79401	-6.6522	0.379201	0.915392
RP11-57B24.1	-3.79401	-6.6522	0.379202	0.915392
RP3-423B22.5	-3.79401	-6.56691	0.379219	0.915392
RP11-452H21.2	-3.79401	-6.6522	0.379219	0.915392
RP3-453C12.8	-3.79401	-6.5669	0.379241	0.915392
RP11-446F17.3	-3.79401	-6.6522	0.379252	0.915392
RP11-407N17.6	-3.79401	-6.6522	0.379253	0.915392
ZBTB8OSP1	-3.79401	-6.56689	0.379256	0.915392
USHBP1	-3.79401	-6.56689	0.37926	0.915392
RP11-50B3.1	-3.79401	-6.6522	0.37926	0.915392
TPD52L3	-3.79401	-6.56689	0.379264	0.915392
RP11-363E6.3	-3.79401	-6.6522	0.379272	0.915392
RP11-56B16.2	-3.79401	-6.6522	0.379272	0.915392
RP11-34D15.2	-3.79401	-6.6522	0.379274	0.915392
RP3-359N14.1	-3.79401	-6.56688	0.379279	0.915392
RP11-366L20.3	-3.79401	-6.6522	0.379281	0.915392
RP11-578F21.2	-3.79401	-6.6522	0.379284	0.915392
RP11-438P9.2	-3.79401	-6.6522	0.379305	0.915392
RP11-863K10.2	-3.79401	-6.56686	0.37932	0.915392
RP11-485G7.5	-3.79401	-6.6522	0.379321	0.915392
RP11-24M17.5	-3.79401	-6.6522	0.379357	0.915392
RP11-85I21.1	-3.79401	-6.56682	0.379394	0.915392
RP11-241J12.1	-3.79401	-6.6522	0.37942	0.915392
RP11-692M12.5	-3.79401	-6.5668	0.379427	0.915392
RP11-674J14.3	-3.79401	-6.56679	0.379461	0.915392
RP11-236B18.5	-3.79401	-6.6522	0.379503	0.915392
RP11-662B19.1	-3.79401	-6.56675	0.37953	0.915392
RP11-152H18.4	-3.79401	-6.6522	0.379575	0.915392
RP11-132M7.2	-3.79401	-6.6522	0.379585	0.915392
RP11-1167A19.6	-3.79401	-6.6522	0.379594	0.915392
RP11-159D12.10	-3.79401	-6.6522	0.379596	0.915392
RP11-629E24.2	-3.79401	-6.56672	0.3796	0.915392
RP11-552F3.12	-3.79401	-6.56672	0.379602	0.915392
RP11-141C7.4	-3.79401	-6.6522	0.37964	0.915392
RP11-115C10.1	-3.79401	-6.6522	0.37967	0.915392
RP11-500M8.4	-3.79401	-6.56668	0.379673	0.915392
RP11-480I12.10	-3.79401	-6.56666	0.379708	0.915392
RP11-454C18.2	-3.79401	-6.56664	0.379743	0.915392
RP11-432I5.4	-3.79401	-6.56664	0.379761	0.915392
RP11-109A6.3	-3.79401	-6.6522	0.379762	0.915392
RP11-430C7.2	-3.79401	-6.56661	0.379819	0.915392
RP11-424M24.5	-3.79401	-6.56661	0.37982	0.915392
RP11-420B22.1	-3.79401	-6.56659	0.379853	0.915392
OR8D1	-3.79401	-6.6522	0.379854	0.915392
RP11-403B2.7	-3.79401	-6.56658	0.379868	0.915392
OR7E31P	-3.79401	-6.6522	0.379885	0.915392
RP11-384J4.2	-3.79401	-6.56657	0.379901	0.915392
OR56B4	-3.79401	-6.6522	0.37993	0.915392
OR10V3P	-3.79401	-6.6522	0.379975	0.915392
RP11-363J17.1	-3.79401	-6.56653	0.379979	0.915392
OLA1P3	-3.79401	-6.6522	0.379999	0.915392
RP11-342D11.3	-3.79401	-6.56649	0.380055	0.915392
MARK2P6	-3.79401	-6.6522	0.380067	0.915392
NME8	-3.79401	-6.6522	0.380071	0.915392
RP11-337A23.6	-3.79401	-6.56645	0.380122	0.915392
LINC00443	-3.79401	-6.6522	0.38016	0.915392
RP11-196H14.4	-3.79401	-6.56643	0.380171	0.915392
KCNJ13	-3.79401	-6.6522	0.380185	0.915392
RP11-269F20.1	-3.79401	-6.56642	0.380196	0.915392
HIST2H2AB	-3.79401	-6.6522	0.38021	0.915392
RP11-141E13.1	-3.79401	-6.56641	0.380215	0.915392
RP11-136K7.2	-3.79401	-6.5664	0.380234	0.915392
RP11-1136G11.8	-3.79401	-6.56637	0.380293	0.915392
GS1-410F4.4	-3.79401	-6.6522	0.380303	0.915392
RNF113B	-3.79401	-6.56636	0.380306	0.915392
RN7SL441P	-3.79401	-6.56634	0.380342	0.915392
RN7SKP11	-3.79401	-6.56632	0.380387	0.915392
GMCL1P1	-3.79401	-6.65221	0.380389	0.915392
GPR55	-3.79401	-6.65221	0.380396	0.915392
GCNT6	-3.79401	-6.65221	0.380398	0.915392
GIMAP1	-3.79401	-6.65221	0.380399	0.915392
GGTA2P	-3.79401	-6.65221	0.38041	0.915392
NUDT19P5	-3.79401	-6.56629	0.380447	0.915392
NT5CP2	-3.79401	-6.56629	0.380452	0.915392
CYP1D1P	-3.79401	-6.65221	0.380459	0.915392
CTD-3113P16.5	-3.79401	-6.65221	0.380519	0.915392
MIMT1	-3.79401	-6.56625	0.380537	0.915392
LINC00858	-3.79401	-6.56622	0.380597	0.915392
CTD-2623N2.5	-3.79401	-6.65221	0.380604	0.915392
GPR22	-3.79401	-6.56619	0.380659	0.915392
CTC-435M10.10	-3.79401	-6.65221	0.38066	0.915392
KCNMB3P1	-3.79401	-6.56617	0.380683	0.915392
CTD-2233C11.2	-3.79401	-6.65221	0.380689	0.915392
KB-1410C5.2	-3.79401	-6.56617	0.380696	0.915392
FAM83A	-3.79401	-6.56615	0.380741	0.915392
COX20P1	-3.79401	-6.65221	0.380741	0.915392
CRYBB3	-3.79401	-6.56611	0.380814	0.915392
CTB-193M12.1	-3.79401	-6.5661	0.380823	0.915392
CAPN8	-3.79401	-6.65221	0.380823	0.915392
CR769776.1	-3.79401	-6.56608	0.380871	0.915392
AC019100.7	-3.79401	-6.65221	0.380892	0.915392
AC015691.13	-3.79401	-6.65221	0.380894	0.915392
AC022400.1	-3.79401	-6.65221	0.380903	0.915392
AP000619.5	-3.79401	-6.65221	0.380905	0.915392
AC006050.2	-3.79401	-6.65221	0.380947	0.915392
CNTN5	-3.79401	-6.56604	0.38095	0.915392
AC068580.5	-3.79401	-6.65221	0.380954	0.915392
AC004878.2	-3.79401	-6.65221	0.381	0.915392
CEACAMP8	-3.79401	-6.566	0.381033	0.915392
CALM2P3	-3.79401	-6.56598	0.381073	0.915392
CCL18	-3.79401	-6.56597	0.381097	0.915392
C5orf49	-3.79401	-6.56595	0.381139	0.915392
BECN1P1	-3.79401	-6.56592	0.381189	0.915392
C1orf185	-3.79401	-6.56591	0.381209	0.915392
ASCL3	-3.79401	-6.56588	0.381279	0.915392
AL360004.1	-3.79401	-6.56584	0.381351	0.915392
AGBL1-AS1	-3.79401	-6.56582	0.3814	0.915392
AC012074.2	-3.79401	-6.5658	0.381434	0.915392
AC007283.4	-3.79401	-6.56579	0.381454	0.915392
AC010095.5	-3.79401	-6.56577	0.381496	0.915415
GGTA1P	-3.78769	-0.356525	2.65106e-10	2.9277e-08
TMEM233	-3.78138	-2.39533	8.5754e-06	0.000322538
HR	-3.72871	0.259314	3.80821e-08	2.56992e-06
NPTX1	-3.70164	7.09181	1.82112e-35	2.69918e-32
BACH2	-3.685	-0.720506	6.87312e-09	5.64297e-07
BHLHE22	-3.67938	0.992165	9.6068e-07	4.83151e-05
STMN3	-3.66443	2.11353	6.96082e-17	2.33362e-14
RP11-475O6.1	-3.64343	1.64556	1.0426e-13	1.97872e-11
GRIA4	-3.61147	-1.58434	4.28698e-07	2.33061e-05
SLCO2A1	-3.60383	-1.07154	9.9443e-06	0.000367509
RP11-578O24.2	-3.58033	-4.39093	0.0114387	0.124517
CTD-2135D7.2	-3.58033	-4.38513	0.0117849	0.127301
HOXD12	-3.58033	-4.30073	0.0345874	0.27041
ADCY8	-3.56079	-0.429953	1.69636e-07	9.87011e-06
AL512652.1	-3.55972	-2.31858	2.05804e-05	0.000689136
UBL4B	-3.53739	-1.16049	1.22922e-06	5.95799e-05
CHRDL1	-3.50917	3.46199	3.00825e-08	2.10086e-06
AF011889.2	-3.49812	-3.07833	0.000734257	0.0146105
PRKAG2-AS1	-3.48948	-3.60845	0.00209806	0.0345114
SOX5	-3.48948	-3.61754	0.00227706	0.0367053
RP11-255G12.2	-3.48948	-3.60128	0.00238316	0.0380023
ITGAM	-3.48948	-3.62689	0.00322028	0.0482527
VIPR2	-3.48948	-3.65258	0.0115351	0.125227
TNS4	-3.46697	-4.49741	0.0164162	0.162609
RP11-263K4.3	-3.46697	-4.50288	0.0165021	0.163288
ESRRB	-3.46697	-4.4874	0.0173047	0.169267
RP11-277A4.4	-3.46697	-4.47748	0.0191734	0.182166
MERTK	-3.46413	1.0622	5.43424e-08	3.55067e-06
ABCA3	-3.44723	3.84747	4.4152e-23	2.34597e-20
CTC-250I14.3	-3.42308	-3.67353	0.00279304	0.0432406
TRIM63	-3.40177	0.748005	1.65924e-09	1.52699e-07
ZNF853	-3.3856	0.420977	2.58615e-10	2.8786e-08
ZNF114	-3.36117	-2.2162	3.5606e-05	0.00112034
H2BFM	-3.34393	-4.60845	0.0240643	0.213286
RP11-45M22.5	-3.34393	-4.62544	0.0243683	0.215065
ANKRD20A4	-3.34393	-4.62544	0.0243685	0.215065
OR5B12	-3.34393	-4.62366	0.0243696	0.215065
VIMP1	-3.34393	-4.60057	0.0260083	0.224118
SPIN4-AS1	-3.34393	-4.6304	0.0365561	0.280888
RPS10P28	-3.34393	-4.63757	0.042126	0.309355
CTC-336P14.1	-3.34393	-4.63757	0.0421426	0.309355
AP000662.9	-3.34393	-4.63757	0.0421503	0.309355
P2RY12	-3.32416	-0.3336	1.97398e-06	8.9805e-05
HLA-H	-3.30563	1.94132	2.14235e-12	3.33319e-10
KIAA1045	-3.29792	-2.56389	0.000692084	0.0139912
SARDH	-3.28036	-3.78113	0.00515807	0.0695339
BTBD16	-3.28036	-3.80543	0.00547074	0.0725911
LCP1	-3.28036	-3.80542	0.00547204	0.0725911
AC093609.1	-3.28036	-3.81285	0.00574067	0.0750873
TRPM1	-3.28036	-3.82193	0.00643006	0.0818982
MLXIPL	-3.27338	-0.791518	7.01158e-06	0.000271227
BCAS1	-3.26901	3.29074	1.00073e-15	2.60941e-13
snoU13	-3.26013	-7.21273	0.562725	1
UNC93B6	-3.26013	-7.21271	0.562772	1
SNORA71C	-3.26013	-7.21271	0.562786	1
TRIM26BP	-3.26013	-7.21271	0.562794	1
THOC7-AS1	-3.26013	-7.2127	0.562801	1
UBA52P8	-3.26013	-7.2127	0.562819	1
SLC10A1	-3.26013	-7.21269	0.56285	1
SEPT7P9	-3.26013	-7.21267	0.562881	1
RPS3P2	-3.26013	-7.21266	0.562913	1
RPL7AP65	-3.26013	-7.21266	0.562914	1
RPL7AP14	-3.26013	-7.21265	0.562963	1
RPL34P18	-3.26013	-7.21263	0.563013	1
RP3-418C23.2	-3.26013	-7.21262	0.563031	1
RP11-90C4.1	-3.26013	-7.21261	0.563065	1
RP13-20L14.4	-3.26013	-7.21261	0.563068	1
RPL29P33	-3.26013	-7.21261	0.563069	1
RPL12P37	-3.26013	-7.21261	0.563074	1
RP3-405J10.2	-3.26013	-7.21261	0.563077	1
RP5-1172N10.2	-3.26013	-7.21261	0.563078	1
RP4-595K12.1	-3.26013	-7.2126	0.563083	1
RP11-85L21.4	-3.26013	-7.21259	0.563123	1
RP11-638I2.10	-3.26013	-7.21259	0.563124	1
RP11-627K11.1	-3.26013	-7.21257	0.563171	1
RP11-638I2.4	-3.26013	-7.21257	0.563173	1
RP11-815I22.1	-3.26013	-7.21257	0.56318	1
RP11-79L9.2	-3.26013	-7.21256	0.563216	1
RP11-561O23.8	-3.26013	-7.21256	0.563218	1
RP11-731J8.1	-3.26013	-7.21255	0.563251	1
RP11-507J18.2	-3.26013	-7.21254	0.563261	1
RP11-484D2.3	-3.26013	-7.21254	0.563263	1
RP11-473O4.3	-3.26013	-7.21254	0.563265	1
RP11-490D19.8	-3.26013	-7.21253	0.563284	1
RP11-699A5.2	-3.26013	-7.21253	0.563286	1
RP11-490G8.1	-3.26013	-7.21253	0.563305	1
RP11-436D10.3	-3.26013	-7.21252	0.563325	1
RP11-433C9.2	-3.26013	-7.2125	0.563385	1
RP11-416L21.2	-3.26013	-7.21248	0.563444	1
RP11-373E16.4	-3.26013	-7.21246	0.563481	1
RP11-334A14.2	-3.26013	-7.21246	0.563494	1
GSX2	-3.26013	-7.21245	0.563513	1
RP11-361M10.3	-3.26013	-7.21245	0.563517	1
RP11-325L12.3	-3.26013	-7.21245	0.563531	1
GS1-293C5.1	-3.26013	-7.21244	0.563548	1
HMGB1P7	-3.26013	-7.21244	0.563558	1
GPRIN2	-3.26013	-7.21244	0.563565	1
RP11-322D14.2	-3.26013	-7.21243	0.563569	1
RP11-264F23.1	-3.26013	-7.21243	0.56357	1
RP11-212P7.3	-3.26013	-7.21243	0.563572	1
RP11-19G24.2	-3.26013	-7.21243	0.563573	1
RP11-16F15.1	-3.26013	-7.21242	0.563619	1
GPR84	-3.26013	-7.21241	0.563623	1
IFIT1B	-3.26013	-7.2124	0.563654	1
NSG2	-3.26013	-7.2124	0.563674	1
RP11-161H23.8	-3.26013	-7.21239	0.563681	1
GOLGA6L21P	-3.26013	-7.21239	0.563681	1
RP11-140A10.3	-3.26013	-7.21239	0.563705	1
RP11-136K14.3	-3.26013	-7.21238	0.563714	1
RP11-136F16.1	-3.26013	-7.21238	0.563716	1
NPM1P25	-3.26013	-7.21238	0.56373	1
RAB6C	-3.26013	-7.21238	0.563733	1
RP11-12M9.3	-3.26013	-7.21238	0.563733	1
GJB7	-3.26013	-7.21238	0.563735	1
IL27	-3.26013	-7.21237	0.563749	1
RP1-170O19.22	-3.26013	-7.21237	0.56375	1
PATE2	-3.26013	-7.21236	0.563767	1
RLN2	-3.26013	-7.21236	0.563768	1
EIF2AP4	-3.26013	-7.21236	0.563782	1
ENTPD8	-3.26013	-7.21236	0.563786	1
MTCYBP3	-3.26013	-7.21236	0.563786	1
FAM3B	-3.26013	-7.21236	0.56379	1
PPP1R1A	-3.26013	-7.21235	0.563796	1
EFTUD1P1	-3.26013	-7.21235	0.563802	1
DDI1	-3.26013	-7.21234	0.563823	1
ISM1-AS1	-3.26013	-7.21234	0.563841	1
MRPS15P1	-3.26013	-7.21234	0.563842	1
LRRC63	-3.26013	-7.21234	0.563845	1
PPP1R16B	-3.26013	-7.21233	0.563859	1
LINC01122	-3.26013	-7.21233	0.563864	1
CTD-3236F5.1	-3.26013	-7.21233	0.563866	1
KB-1460A1.3	-3.26013	-7.21232	0.563883	1
CTD-3195I5.3	-3.26013	-7.21231	0.563909	1
CTD-3037G24.3	-3.26013	-7.2123	0.563952	1
CRH	-3.26013	-7.21229	0.563966	1
CMA1	-3.26013	-7.21228	0.563995	1
AF064858.11	-3.26013	-7.21228	0.563996	1
BIN2	-3.26013	-7.21227	0.564024	1
ADAMTS19	-3.26013	-7.21227	0.564041	1
AL354718.1	-3.26013	-7.21226	0.564053	1
AC093382.1	-3.26013	-7.21225	0.564085	1
AC024940.1	-3.26013	-7.21224	0.564131	1
AC018755.17	-3.26013	-7.21222	0.564177	1
AC016910.1	-3.26013	-7.2122	0.564223	1
AC011284.3	-3.26013	-7.2122	0.564231	1
AC006116.13	-3.26013	-7.21219	0.564273	1
SNRPGP12	-3.26013	-7.16654	0.595165	1
SNORA74A	-3.26013	-7.1665	0.595223	1
WWC3-AS1	-3.26013	-7.16649	0.595242	1
USP17L2	-3.26013	-7.16646	0.595279	1
UBE2E2-AS1	-3.26013	-7.16646	0.595283	1
SNX18P13	-3.26013	-7.16646	0.595284	1
SNORA23	-3.26013	-7.16645	0.595294	1
TMPRSS11A	-3.26013	-7.16644	0.595308	1
SPATA31E1	-3.26013	-7.16643	0.595332	1
UPK3BL	-3.26013	-7.16642	0.595348	1
UBE2MP1	-3.26013	-7.16642	0.59535	1
SLC22A8	-3.26013	-7.16641	0.595365	1
UNC93B5	-3.26013	-7.16637	0.595417	1
SFTPC	-3.26013	-7.16637	0.59542	1
SDR42E2	-3.26013	-7.16634	0.595475	1
S100G	-3.26013	-7.1663	0.595531	1
RPS15AP12	-3.26013	-7.16627	0.595584	1
RPL31P61	-3.26013	-7.16625	0.595618	1
RPLP1P13	-3.26013	-7.16623	0.595637	1
RPL32P34	-3.26013	-7.16623	0.595641	1
RPL36AP41	-3.26013	-7.16622	0.595663	1
RP5-951N9.1	-3.26013	-7.1662	0.595692	1
RP5-1052I5.2	-3.26013	-7.16615	0.595765	1
RP3-508I15.20	-3.26013	-7.16614	0.595777	1
RP5-1039K5.16	-3.26013	-7.16614	0.595783	1
RP4-725G10.4	-3.26013	-7.16613	0.595798	1
RP4-792G4.2	-3.26013	-7.16613	0.595802	1
RP4-747G18.5	-3.26013	-7.16612	0.595819	1
RP3-413H6.2	-3.26013	-7.16611	0.595837	1
RP11-813P10.2	-3.26013	-7.1661	0.595849	1
RP11-843A23.1	-3.26013	-7.16607	0.59589	1
RP11-857B24.2	-3.26013	-7.16606	0.595904	1
RP11-88L24.4	-3.26013	-7.16606	0.595915	1
RP13-379O24.2	-3.26013	-7.16606	0.595916	1
RP11-79N23.1	-3.26013	-7.16605	0.595924	1
RP11-752G15.4	-3.26013	-7.16605	0.595927	1
RP11-766N7.3	-3.26013	-7.16605	0.595928	1
UBE2V1P11	-3.26013	-7.23696	0.595928	1
RP11-753N8.1	-3.26013	-7.16605	0.595931	1
RP11-847H18.3	-3.26013	-7.16605	0.595932	1
UBXN10	-3.26013	-7.23696	0.595944	1
UTS2	-3.26013	-7.23696	0.59596	1
U82695.9	-3.26013	-7.23696	0.595966	1
RP11-697E2.10	-3.26013	-7.16601	0.595986	1
WBP2P1	-3.26013	-7.23696	0.595998	1
RP11-665G4.1	-3.26013	-7.16598	0.596035	1
TUBA4B	-3.26013	-7.23696	0.596052	1
RP11-690C23.2	-3.26013	-7.16596	0.596063	1
RP11-65N13.8	-3.26013	-7.16595	0.596077	1
RP11-619A14.2	-3.26013	-7.16594	0.59609	1
RP11-57C19.6	-3.26013	-7.16594	0.596103	1
RP11-372E1.1	-3.26013	-7.16592	0.596127	1
RP11-568G11.4	-3.26013	-7.16592	0.596127	1
TRHDE-AS1	-3.26013	-7.23696	0.596138	1
RP11-68E19.1	-3.26013	-7.16591	0.596141	1
RP11-351O1.3	-3.26013	-7.16591	0.596141	1
RP11-563H6.1	-3.26013	-7.16591	0.596151	1
RP11-549L6.3	-3.26013	-7.1659	0.596155	1
RP11-541M12.3	-3.26013	-7.1659	0.596158	1
RP11-522L3.6	-3.26013	-7.1659	0.596159	1
RP11-395C17.1	-3.26013	-7.1659	0.596168	1
RP11-344N17.3	-3.26013	-7.16589	0.596175	1
RP11-513D5.5	-3.26013	-7.16589	0.596178	1
RP11-232L2.1	-3.26013	-7.16588	0.596186	1
RP11-255G12.3	-3.26013	-7.16588	0.596188	1
RP11-447H19.3	-3.26013	-7.16587	0.596202	1
RP11-395P13.3	-3.26013	-7.16587	0.596206	1
TIGIT	-3.26013	-7.23697	0.596207	1
RP11-320P7.1	-3.26013	-7.16587	0.596208	1
SLC25A5P7	-3.26013	-7.23697	0.596215	1
RP11-202D1.3	-3.26013	-7.16586	0.59622	1
RP11-534L20.4	-3.26013	-7.16586	0.596228	1
RP11-318G21.4	-3.26013	-7.16585	0.596242	1
RP11-445N18.7	-3.26013	-7.16585	0.596245	1
MYBPC1	-3.26013	-7.16584	0.59625	1
SLC25A30-AS1	-3.26013	-7.23697	0.596254	1
SLC35F3	-3.26013	-7.23697	0.596259	1
OR6L2P	-3.26013	-7.16584	0.596261	1
RP11-1H8.3	-3.26013	-7.16583	0.596265	1
RP11-532F6.2	-3.26013	-7.16583	0.596274	1
RP11-317B17.3	-3.26013	-7.16583	0.596274	1
TEX101	-3.26013	-7.23697	0.596276	1
RP11-159H10.3	-3.26013	-7.16583	0.596277	1
LINC00604	-3.26013	-7.16583	0.596277	1
SF3A3P2	-3.26013	-7.23697	0.596292	1
OR52W1	-3.26013	-7.16581	0.596296	1
MTND3P10	-3.26013	-7.16581	0.596301	1
SNORA68	-3.26013	-7.23697	0.596302	1
RP11-120C12.3	-3.26013	-7.16581	0.596305	1
RPS12P31	-3.26013	-7.23697	0.596306	1
RP11-25B7.1	-3.26013	-7.16581	0.596307	1
SAMD7	-3.26013	-7.23697	0.596318	1
LCE2D	-3.26013	-7.1658	0.596324	1
PCED1CP	-3.26013	-7.1658	0.596324	1
OR11H4	-3.26013	-7.16579	0.596332	1
RPS4XP9	-3.26013	-7.23697	0.596343	1
TCF7L1-IT1	-3.26013	-7.23697	0.596345	1
KRT18P48	-3.26013	-7.16578	0.596348	1
MTHFD2P7	-3.26013	-7.16578	0.59635	1
RP1-23E21.2	-3.26013	-7.16578	0.596354	1
KCTD9P1	-3.26013	-7.16577	0.596359	1
ODF3	-3.26013	-7.16577	0.596368	1
KLHL22-IT1	-3.26013	-7.16576	0.596373	1
NDUFB8P2	-3.26013	-7.16576	0.596374	1
RPL36AP15	-3.26013	-7.23697	0.596383	1
PGBD4P8	-3.26013	-7.16575	0.596388	1
KIRREL3-AS3	-3.26013	-7.16575	0.596398	1
LINC01132	-3.26013	-7.16575	0.596399	1
RP1-168P16.1	-3.26013	-7.16574	0.596404	1
LINC00964	-3.26013	-7.16574	0.596405	1
RN7SL416P	-3.26013	-7.16574	0.596406	1
PHBP12	-3.26013	-7.16573	0.59642	1
HSPE1P3	-3.26013	-7.16573	0.596422	1
IFNK	-3.26013	-7.16573	0.596425	1
IRGC	-3.26013	-7.16573	0.596429	1
RN7SL587P	-3.26013	-7.16573	0.596431	1
RPS15AP6	-3.26013	-7.23697	0.596433	1
EIF3LP3	-3.26013	-7.16573	0.596434	1
RN7SL19P	-3.26013	-7.16572	0.596437	1
RP1-137F1.3	-3.26013	-7.16572	0.596445	1
PTTG3P	-3.26013	-7.16571	0.596451	1
RPL23P8	-3.26013	-7.23697	0.596455	1
RN7SL833P	-3.26013	-7.16571	0.596463	1
HSPD1P7	-3.26013	-7.1657	0.59647	1
EEF1E1-BLOC1S5	-3.26013	-7.1657	0.596481	1
EEF1GP5	-3.26013	-7.16569	0.596484	1
RN7SL864P	-3.26013	-7.16569	0.596488	1
GAPDHP29	-3.26013	-7.16569	0.596491	1
RN7SL862P	-3.26013	-7.16569	0.596496	1
HNRNPA1P27	-3.26013	-7.16567	0.596518	1
RP5-1121E10.2	-3.26013	-7.23697	0.596523	1
RP5-1177I5.3	-3.26013	-7.23697	0.596527	1
GAPDHP55	-3.26013	-7.16566	0.596536	1
GABRG3	-3.26013	-7.16566	0.59654	1
HMGN2P40	-3.26013	-7.16566	0.596544	1
DPH3P1	-3.26013	-7.16565	0.59656	1
FAR1P1	-3.26013	-7.16564	0.596564	1
HMGN1P24	-3.26013	-7.16564	0.59657	1
CYP17A1-AS1	-3.26013	-7.16564	0.596572	1
HCN4	-3.26013	-7.16563	0.596582	1
CXADRP2	-3.26013	-7.16563	0.596585	1
RP5-1069C8.2	-3.26013	-7.23697	0.596591	1
CTD-2561J22.6	-3.26013	-7.16562	0.596597	1
CTD-2175A23.1	-3.26013	-7.16561	0.596622	1
HCRT	-3.26013	-7.1656	0.596627	1
CTD-2147F2.1	-3.26013	-7.16558	0.596656	1
RP5-1055C14.6	-3.26013	-7.23697	0.59666	1
CTD-2050E21.2	-3.26013	-7.16554	0.596717	1
RP5-1021I20.6	-3.26013	-7.23697	0.596729	1
CTD-2116N17.1	-3.26013	-7.16554	0.59673	1
CTD-2024I7.13	-3.26013	-7.16552	0.596762	1
RP4-797C5.2	-3.26013	-7.23697	0.596797	1
CTC-523E23.6	-3.26013	-7.16548	0.596818	1
RP4-738P15.1	-3.26013	-7.23697	0.596824	1
RP3-511B24.5	-3.26013	-7.23697	0.596851	1
CTC-499B15.8	-3.26013	-7.16545	0.596863	1
CTC-297N7.1	-3.26013	-7.16542	0.596908	1
RP3-403L10.3	-3.26013	-7.23697	0.59692	1
CTC-278L1.1	-3.26013	-7.16542	0.596921	1
RP11-759F5.1	-3.26013	-7.23697	0.59698	1
RP11-89B16.2	-3.26013	-7.23697	0.596984	1
RP11-680H20.1	-3.26013	-7.23697	0.596987	1
RP11-944C7.1	-3.26013	-7.23697	0.596987	1
RP3-341D10.1	-3.26013	-7.23697	0.59699	1
RP13-20L14.1	-3.26013	-7.23697	0.596991	1
RP11-666F17.1	-3.26013	-7.23697	0.596994	1
RP13-228J13.1	-3.26013	-7.23697	0.596995	1
CTB-35F21.3	-3.26013	-7.16537	0.596996	1
RP11-782C8.6	-3.26013	-7.23697	0.596999	1
RP11-651L5.2	-3.26013	-7.23697	0.597001	1
RP11-613D13.4	-3.26013	-7.23697	0.597003	1
RP11-64C12.6	-3.26013	-7.23697	0.597008	1
RP11-614F17.2	-3.26013	-7.23697	0.597009	1
RP11-630D6.5	-3.26013	-7.23697	0.597015	1
RP11-820I16.1	-3.26013	-7.23697	0.597019	1
CTB-31O20.8	-3.26013	-7.16535	0.59702	1
RP11-848P1.7	-3.26013	-7.23697	0.597039	1
RP11-883A18.3	-3.26013	-7.23697	0.597058	1
CHRNG	-3.26013	-7.1653	0.597098	1
RP11-5L12.1	-3.26013	-7.23697	0.597099	1
C8orf17	-3.26013	-7.16525	0.597175	1
C4orf26	-3.26013	-7.16524	0.597191	1
RP11-54O7.2	-3.26013	-7.23697	0.597194	1
BX255923.3	-3.26013	-7.16523	0.597206	1
BIRC7	-3.26013	-7.16522	0.597222	1
AL109659.1	-3.26013	-7.16519	0.597272	1
BEND3P2	-3.26013	-7.16519	0.597273	1
RP11-542C16.1	-3.26013	-7.23697	0.59729	1
AC144568.4	-3.26013	-7.16517	0.597304	1
AP000936.1	-3.26013	-7.16516	0.597324	1
AC119403.1	-3.26013	-7.16515	0.597336	1
RP11-514P8.2	-3.26013	-7.23697	0.597353	1
RP11-508N22.6	-3.26013	-7.23697	0.597399	1
AC106801.1	-3.26013	-7.1651	0.597414	1
RP11-508M8.1	-3.26013	-7.23697	0.597446	1
AC099048.1	-3.26013	-7.16505	0.597492	1
RP11-499F3.2	-3.26013	-7.23697	0.597524	1
AC098973.2	-3.26013	-7.165	0.59757	1
RP11-484D2.2	-3.26013	-7.23698	0.597602	1
AC019048.1	-3.26013	-7.16495	0.597648	1
RP11-474P12.3	-3.26013	-7.23698	0.59768	1
AC011524.3	-3.26013	-7.1649	0.597725	1
AC012363.10	-3.26013	-7.1649	0.597725	1
AC016723.4	-3.26013	-7.1649	0.597726	1
RP11-474I11.7	-3.26013	-7.23698	0.597773	1
AC010132.10	-3.26013	-7.16487	0.597777	1
RP11-407N17.2	-3.26013	-7.23698	0.597812	1
AC009229.5	-3.26013	-7.16482	0.597857	1
RP11-389G6.3	-3.26013	-7.23698	0.597866	1
RP11-463I20.2	-3.26013	-7.23698	0.597867	1
RP11-366O20.5	-3.26013	-7.23698	0.597918	1
RP11-383B4.4	-3.26013	-7.23698	0.597919	1
RP11-385J23.1	-3.26013	-7.23698	0.59792	1
RP11-40F6.1	-3.26013	-7.23698	0.597929	1
AC008592.3	-3.26013	-7.16477	0.597936	1
RP11-430K21.2	-3.26013	-7.23698	0.59796	1
RP11-419J16.1	-3.26013	-7.23698	0.597964	1
RP11-420K14.7	-3.26013	-7.23698	0.597999	1
RP11-362F19.3	-3.26013	-7.23698	0.598014	1
AC006042.6	-3.26013	-7.16472	0.598016	1
AC005559.3	-3.26013	-7.16467	0.598095	1
RP11-360I2.1	-3.26013	-7.23698	0.598109	1
RP11-310H4.1	-3.26013	-7.23698	0.598204	1
RP11-304M2.6	-3.26013	-7.23698	0.598299	1
RP11-295D22.1	-3.26013	-7.23698	0.598395	1
RP11-268G12.1	-3.26013	-7.23698	0.598401	1
RP11-252I14.1	-3.26013	-7.23698	0.598477	1
RP11-285G1.2	-3.26013	-7.23698	0.59849	1
RP11-240E2.2	-3.26013	-7.23698	0.598553	1
RP11-193F5.1	-3.26013	-7.23698	0.598628	1
RP11-240D10.4	-3.26013	-7.23698	0.598629	1
RP11-22P4.2	-3.26013	-7.23698	0.598658	1
RP11-171A24.3	-3.26013	-7.23698	0.598685	1
RN7SL8P	-3.26013	-7.23698	0.598702	1
RP11-239L20.6	-3.26013	-7.23698	0.598705	1
RP1-97J1.2	-3.26013	-7.23698	0.598726	1
RP11-107K17.2	-3.26013	-7.23698	0.598729	1
RP11-16O9.2	-3.26013	-7.23698	0.598739	1
RP11-103J17.2	-3.26013	-7.23698	0.59874	1
RP1-104O17.1	-3.26013	-7.23698	0.598743	1
RP1-65P5.5	-3.26013	-7.23698	0.59876	1
RP11-15F12.1	-3.26013	-7.23698	0.598761	1
RP1-90J4.1	-3.26013	-7.23698	0.598777	1
RN7SL794P	-3.26013	-7.23698	0.598781	1
RP11-239L20.3	-3.26013	-7.23698	0.598781	1
RP11-163E9.1	-3.26013	-7.23698	0.598794	1
RP11-109M19.4	-3.26013	-7.23698	0.598827	1
RP11-143M1.2	-3.26013	-7.23698	0.598849	1
RN7SL40P	-3.26013	-7.23698	0.598859	1
RN7SL301P	-3.26013	-7.23698	0.598894	1
RN7SL214P	-3.26013	-7.23698	0.598922	1
RP11-10O17.3	-3.26013	-7.23698	0.598925	1
RP11-112N23.1	-3.26013	-7.23698	0.598936	1
RN7SL336P	-3.26013	-7.23698	0.598938	1
RN7SKP87	-3.26013	-7.23698	0.59895	1
PAPOLB	-3.26013	-7.23698	0.598967	1
RBMX2P2	-3.26013	-7.23699	0.598978	1
RP11-1114I9.1	-3.26013	-7.23699	0.599023	1
RARRES2P1	-3.26013	-7.23699	0.599036	1
PGLYRP1	-3.26013	-7.23699	0.599051	1
PAK7	-3.26013	-7.23699	0.599052	1
PCNPP3	-3.26013	-7.23699	0.59908	1
RANP5	-3.26013	-7.23699	0.599119	1
PAICSP3	-3.26013	-7.23699	0.599136	1
PLET1	-3.26013	-7.23699	0.599149	1
PRTN3	-3.26013	-7.23699	0.599202	1
OR51I2	-3.26013	-7.23699	0.59922	1
PPP3R2	-3.26013	-7.23699	0.599247	1
NOS1	-3.26013	-7.23699	0.599305	1
NDUFA5P6	-3.26013	-7.23699	0.59939	1
MTND1P5	-3.26013	-7.23699	0.599461	1
NAA11	-3.26013	-7.23699	0.599474	1
MUC22	-3.26013	-7.23699	0.599507	1
KLHL14	-3.26013	-7.23699	0.599529	1
MTND6P5	-3.26013	-7.23699	0.599541	1
MTND5P25	-3.26013	-7.23699	0.599555	1
MIR499A	-3.26013	-7.23699	0.599556	1
MTND2P31	-3.26013	-7.23699	0.59957	1
IL5RA	-3.26013	-7.23699	0.599616	1
MIR1539	-3.26013	-7.23699	0.599631	1
KRT39	-3.26013	-7.23699	0.599644	1
LINC00332	-3.26013	-7.23699	0.599675	1
IL2RA	-3.26013	-7.23699	0.599703	1
LINC00445	-3.26013	-7.23699	0.599706	1
MBL3P	-3.26013	-7.23699	0.599706	1
FAM215A	-3.26013	-7.23699	0.599717	1
LINC00479	-3.26013	-7.23699	0.599736	1
LINC00645	-3.26013	-7.23699	0.599747	1
LINC00677	-3.26013	-7.23699	0.599759	1
LINC01166	-3.26013	-7.23699	0.59977	1
LNX1-AS2	-3.26013	-7.23699	0.599781	1
IL10RA	-3.26013	-7.23699	0.599796	1
DUSP8P2	-3.26013	-7.23699	0.599811	1
FAM90A17P	-3.26013	-7.23699	0.599828	1
CTC-550B14.6	-3.26013	-7.23699	0.599848	1
FTH1P24	-3.26013	-7.23699	0.599853	1
FTH1P15	-3.26013	-7.23699	0.599854	1
FLJ00273	-3.26013	-7.23699	0.599855	1
HMGB3P17	-3.26013	-7.23699	0.599863	1
CTC-820M8.1	-3.26013	-7.23699	0.599868	1
GAPDHP22	-3.26013	-7.23699	0.599883	1
HSPD1P6	-3.26013	-7.23699	0.599888	1
CTD-2162K18.3	-3.26013	-7.23699	0.599889	1
HIST3H3	-3.26013	-7.23699	0.59989	1
CYP3A4	-3.26013	-7.23699	0.599905	1
CTD-2318B16.1	-3.26013	-7.23699	0.599909	1
GAPDHP65	-3.26013	-7.23699	0.599913	1
GGTLC3	-3.26013	-7.23699	0.599916	1
CTC-480C2.1	-3.26013	-7.23699	0.599927	1
CTD-2325P2.4	-3.26013	-7.23699	0.599929	1
GCGR	-3.26013	-7.23699	0.599943	1
CTD-3195I5.4	-3.26013	-7.23699	0.599953	1
CTD-3006G17.2	-3.26013	-7.23699	0.599955	1
CTD-2540B15.9	-3.26013	-7.23699	0.599957	1
CTD-2527I21.9	-3.26013	-7.23699	0.599968	1
HNRNPA1P3	-3.26013	-7.23699	0.599981	1
CTC-1337H24.1	-3.26013	-7.23699	0.600007	1
CTB-178M22.2	-3.26013	-7.23699	0.600086	1
AP000936.5	-3.26013	-7.23699	0.600144	1
ANKRD62	-3.26013	-7.23699	0.600158	1
CSMD3	-3.26013	-7.23699	0.600166	1
AL353698.1	-3.26013	-7.23699	0.600171	1
AL023807.1	-3.26013	-7.23699	0.600184	1
AC103564.9	-3.26013	-7.23699	0.600198	1
AC099668.5	-3.26013	-7.23699	0.600211	1
CPNE9	-3.26013	-7.23699	0.600221	1
AC093510.1	-3.26013	-7.23699	0.60025	1
AC068057.1	-3.26013	-7.23699	0.600258	1
ATCAY	-3.26013	-7.23699	0.600264	1
CPHL1P	-3.26013	-7.23699	0.600276	1
AC064834.3	-3.26013	-7.23699	0.600289	1
AC093166.4	-3.26013	-7.23699	0.600289	1
AC016735.2	-3.26013	-7.23699	0.600307	1
AC073135.7	-3.26013	-7.237	0.600313	1
AC024084.1	-3.26013	-7.237	0.60032	1
AC092933.3	-3.26013	-7.237	0.600329	1
AC017079.4	-3.26013	-7.237	0.600329	1
CMP21-97G8.1	-3.26013	-7.237	0.600332	1
AC010522.1	-3.26013	-7.237	0.600347	1
AC017083.2	-3.26013	-7.237	0.600351	1
CLNS1AP1	-3.26013	-7.237	0.600354	1
AC079354.5	-3.26013	-7.237	0.600368	1
CLDN19	-3.26013	-7.237	0.600376	1
BMX	-3.26013	-7.237	0.600383	1
AC009542.2	-3.26013	-7.237	0.600387	1
CHST4	-3.26013	-7.237	0.600398	1
AC007682.1	-3.26013	-7.237	0.600428	1
CHIT1	-3.26013	-7.237	0.600438	1
C2CD4A	-3.26013	-7.237	0.600452	1
CASC8	-3.26013	-7.237	0.600465	1
AC006390.4	-3.26013	-7.237	0.600468	1
CETP	-3.26013	-7.237	0.600478	1
C1orf234	-3.26013	-7.237	0.600502	1
AC004899.1	-3.26013	-7.237	0.600521	1
PRLR	-3.2575	6.97626	2.1195e-38	3.97915e-35
VASH2	-3.25749	2.13078	4.0556e-14	8.15784e-12
PSG1	-3.25359	4.98536	1.1179e-34	1.43096e-31
AC022498.1	-3.24899	-1.6213	5.56697e-06	0.000222056
MAMDC2	-3.24052	2.50301	2.22811e-09	1.99193e-07
RP13-228J13.6	-3.20942	-4.74779	0.0342344	0.268834
RP11-363J20.2	-3.20942	-4.74778	0.0342493	0.268834
RP11-73B2.6	-3.20942	-4.74965	0.0342523	0.268834
AL772307.1	-3.20942	-4.74777	0.0342617	0.268834
AC021188.4	-3.20942	-4.71874	0.0397091	0.296854
SH3GL2	-3.20942	-4.755	0.050484	0.347174
OR1E1	-3.20942	-4.66423	0.0794293	0.45882
TMEM236	-3.20096	-3.3342	0.00160278	0.0276384
FAM209A	-3.20096	-3.33919	0.00260022	0.0406597
LTK	-3.1997	-2.92303	0.00062531	0.0128912
IRX6	-3.17657	3.30392	4.06188e-12	6.08439e-10
IGSF9B	-3.16088	-1.11217	1.77679e-06	8.25682e-05
RP11-341G23.4	-3.15693	-2.97651	0.000843324	0.0163898
EMID1	-3.14489	-3.35232	0.00387363	0.0558552
RP1-140C12.2	-3.12195	-3.96017	0.00942688	0.10871
TDH	-3.12195	-3.94977	0.00969381	0.110745
RASD2	-3.09896	0.289772	5.06201e-06	0.000203936
RP11-492I21.1	-3.08655	-3.44393	0.00336344	0.0498653
ZNF890P	-3.08655	-3.45634	0.00422196	0.0598664
SCARA5	-3.07352	2.28037	2.70535e-12	4.16313e-10
PSG7	-3.06741	-0.21833	1.13507e-07	6.88894e-06
ENPP7P2	-3.06106	-4.8853	0.0494208	0.342034
RP11-10L12.2	-3.06106	-4.88328	0.0494407	0.342088
RP11-95P13.1	-3.06106	-4.87412	0.0503867	0.346675
GPR26	-3.06106	-4.86489	0.0544062	0.363795
AC116407.2	-3.06106	-4.86488	0.0544171	0.363795
RP11-564C24.1	-3.06106	-4.86275	0.0544272	0.363795
RP11-449J1.1	-3.06106	-4.84818	0.0622888	0.397038
TRIM58	-3.06106	-4.8933	0.0714935	0.431954
CATSPERB	-3.06106	-4.89124	0.0714938	0.431954
SPTLC1P1	-3.06106	-4.89329	0.0715276	0.432065
RP11-843P14.2	-3.06106	-4.83191	0.0757058	0.445642
RP11-429E11.2	-3.06106	-4.91967	0.120388	0.576474
IGFL4	-3.06106	-4.91967	0.120411	0.576484
RP11-1167A19.2	-3.06106	-4.92247	0.120492	0.576633
IGFBP2	-3.0424	5.04498	1.69718e-26	1.25775e-23
FAM86B2	-3.03656	-2.10024	0.000155786	0.00399918
CASP12	-3.0322	0.8925	9.02106e-10	8.97675e-08
TRABD2B	-3.03007	-1.78619	2.14e-05	0.000712347
RP11-21C4.1	-3.02937	-0.891939	0.000107571	0.00293254
RPS5P2	-3.02575	-3.48404	0.00424766	0.0602005
ADAMTSL3	-3.02575	-3.50602	0.00476447	0.065386
CLDN1	-3.02095	2.19174	8.66297e-11	1.02936e-08
RP4-613B23.1	-3.01499	1.34651	1.89112e-09	1.70146e-07
WNT11	-3.01026	0.0990728	1.78144e-08	1.31902e-06
GTF2H2B	-2.99676	-0.779027	6.37629e-07	3.37524e-05
CELSR1	-2.99671	0.616746	9.8109e-09	7.69595e-07
SIPA1L2	-2.98057	6.06274	1.83354e-36	3.22714e-33
RSPH10B	-2.97785	-2.83996	0.000427254	0.00942202
KCNK12	-2.9773	-1.49271	3.07863e-05	0.000986318
ENPP7P12	-2.96228	-3.55649	0.00569225	0.0746272
PAX6	-2.94709	1.63748	1.75713e-11	2.36759e-09
FAM205A	-2.94398	-4.11327	0.0177443	0.172309
RP11-91P24.5	-2.94398	-4.13657	0.0316993	0.25711
SSC5D	-2.93337	8.01344	1.42675e-20	6.48044e-18
FGD5	-2.89589	-3.6258	0.0105641	0.118144
STAB2	-2.89568	-5.03297	0.0715746	0.432164
IGDCC3	-2.89568	-5.02192	0.0752262	0.444407
CLDN9	-2.89568	-5.02192	0.0752435	0.444407
MYO7A	-2.89568	-5.00996	0.0838654	0.471107
LINC00501	-2.89568	-5.04411	0.10159	0.521299
RP11-318E3.9	-2.89568	-5.04193	0.101609	0.521299
PRPH	-2.89568	-5.05255	0.108712	0.544019
ANKK1	-2.89568	-5.05024	0.108724	0.544019
RPS15AP16	-2.89568	-5.05254	0.108742	0.544019
AQP6	-2.89568	-5.05953	0.123433	0.583515
ST13P10	-2.89568	-4.96509	0.128686	0.592336
RP11-73O6.3	-2.89568	-4.96507	0.128719	0.592336
CTD-2228K2.1	-2.89568	-5.07176	0.1565	0.654956
PDLIM3	-2.88512	-1.8603	0.00118724	0.0216822
RP11-989F5.1	-2.86967	-3.24782	0.00405096	0.058026
SDR42E1	-2.86509	-2.41954	0.000501555	0.0107737
TMEM132D	-2.86282	0.650218	0.000190873	0.00469448
ACSL6	-2.86096	2.17919	6.26996e-11	7.61071e-09
MAPT	-2.85705	4.61821	1.03634e-11	1.45921e-09
AC018804.6	-2.84602	-4.20554	0.0242335	0.214402
TUBG1P	-2.84602	-4.2143	0.0277401	0.235724
RP4-803A2.2	-2.84602	-4.21429	0.0277584	0.235808
CFHR3	-2.84602	-4.24554	0.0729887	0.437341
PRKAG3	-2.8448	-0.751825	1.64294e-05	0.000566995
RP11-284N8.3	-2.81744	1.04192	1.21208e-06	5.90545e-05
SEMA3F	-2.8137	3.86771	1.40242e-19	5.89456e-17
CYP24A1	-2.80971	0.615296	7.72125e-05	0.0022075
RBP1	-2.79362	4.20057	0.000275207	0.00645842
MYOC	-2.7792	0.687267	1.61572e-08	1.21083e-06
SLC29A1	-2.77548	7.07919	1.35871e-31	1.47164e-28
C2CD4C	-2.76978	-2.3492	0.000739089	0.0146368
TUBBP1	-2.75963	-3.33957	0.00760253	0.0927219
DCAF12L2	-2.75316	-3.67059	0.0306711	0.252069
TAS1R3	-2.74902	-1.18716	2.44424e-05	0.000803178
RP1-79C4.4	-2.74531	3.27506	1.00193e-11	1.41785e-09
PIANP	-2.74481	0.964255	3.73935e-06	0.000154243
SH2D1A	-2.74459	-2.1956	0.000210926	0.00512059
RP11-344P13.6	-2.74092	-4.29037	0.0307096	0.252204
RP11-365F18.6	-2.74092	-4.29428	0.0327486	0.261775
RP11-52B19.10	-2.74092	-4.29426	0.0327875	0.261937
RP11-661O13.1	-2.74092	-4.29034	0.0332814	0.264647
LIPJ	-2.74092	-4.29034	0.0332864	0.264647
IGFALS	-2.74092	-4.30376	0.033448	0.265101
FAM183B	-2.74092	-4.30064	0.0335354	0.265212
MYLPF	-2.74092	-4.27318	0.036134	0.279169
BSPRY	-2.74092	-4.31288	0.0520933	0.354862
AC093627.9	-2.74092	-4.32168	0.0555466	0.368556
NEUROD2	-2.74092	-4.32934	0.0671754	0.415308
CDH5	-2.73619	2.43943	6.5304e-09	5.37727e-07
RP11-159N11.4	-2.71774	-2.24051	0.00040709	0.00905137
LDHAL6A	-2.71667	-3.05077	0.00351948	0.0515135
RP11-132M7.3	-2.71667	-3.06228	0.00488961	0.0667437
RP1-102K2.8	-2.70886	-5.18561	0.114292	0.560336
RPS20P4	-2.70886	-5.16638	0.131818	0.598927
RP11-535M15.2	-2.70886	-5.16638	0.131821	0.598927
RP11-252I14.2	-2.70886	-5.16636	0.131861	0.598927
RP11-514P8.6	-2.70886	-5.21013	0.146774	0.634659
C11orf71	-2.70886	-5.21013	0.14678	0.634659
RP11-9N20.3	-2.70886	-5.21012	0.146822	0.634659
RP11-523H24.3	-2.70886	-5.19954	0.148675	0.638491
NUGGC	-2.70886	-5.19953	0.148701	0.638491
NPIPA2	-2.70886	-5.19953	0.148711	0.638491
SUGT1P	-2.70886	-5.22173	0.152264	0.645088
RP5-837I24.1	-2.70886	-5.22173	0.152299	0.645101
AC010525.4	-2.70886	-5.22172	0.152336	0.645101
PHBP15	-2.70886	-5.21927	0.152501	0.645315
RP11-375H19.2	-2.70886	-5.22889	0.169214	0.682684
FUCA1P1	-2.70886	-5.22889	0.169259	0.682684
RP11-432J9.5	-2.70886	-5.2316	0.169452	0.682757
RP11-216N14.7	-2.70886	-5.24508	0.206963	0.741511
PLXDC1	-2.70654	4.38783	1.26554e-16	4.04989e-14
CD7	-2.70589	-0.320252	9.16298e-07	4.64098e-05
LINC00086	-2.70129	-3.41136	0.0154117	0.155671
RPL7P57	-2.70129	-3.31761	0.0193975	0.183245
RP4-756H11.3	-2.69941	-2.10014	0.000182607	0.00454505
NUDT10	-2.69038	-2.25727	0.000336374	0.00764968
TNXA	-2.68901	-1.37176	0.000136954	0.00359102
NIPAL4	-2.68064	-0.0263748	2.03291e-05	0.000681533
RP11-446H18.1	-2.67613	-3.80382	0.0160244	0.159796
RP3-337H4.10	-2.67613	-3.79798	0.016671	0.164669
HRH2	-2.67613	-3.71858	0.0636887	0.401149
LGI2	-2.67127	-1.86328	0.000143162	0.00372605
RP11-454C18.1	-2.67127	-1.86031	0.000190002	0.00468239
RP11-707M3.3	-2.66815	-3.13345	0.00828083	0.0990639
WNT16	-2.65413	0.636298	4.97411e-07	2.66811e-05
SOX3	-2.64049	-3.44978	0.00942475	0.10871
RP11-326C3.11	-2.63893	-1.18417	5.94955e-05	0.00176735
MITF	-2.63174	5.53552	5.36874e-11	6.68978e-09
PAK3	-2.62817	1.77354	0.00106126	0.0198446
AC073065.3	-2.62756	-4.41411	0.0633054	0.400346
RP11-129K12.1	-2.62756	-4.34979	0.06701	0.414558
CLDN3	-2.62756	-4.41178	0.0678596	0.417978
GAL	-2.62756	-4.43072	0.0909902	0.492537
CTC-429P9.1	-2.62756	-4.43072	0.0910182	0.492537
ANGPTL3	-2.61793	-3.1577	0.00602169	0.0778897
RASL12	-2.61688	3.33717	1.14197e-06	5.61237e-05
TRIML2	-2.61528	-2.49327	0.000649991	0.0132737
XXYLT1-AS2	-2.61528	-2.52214	0.00475916	0.0653638
RP1-142L7.9	-2.60237	-2.90742	0.0017311	0.0294558
TLX2	-2.59475	-3.88484	0.0212205	0.195562
RPS10-NUDT3	-2.59475	-3.86752	0.0225795	0.204528
HAVCR1P1	-2.59098	-2.72518	0.00261816	0.040893
PCDHB11	-2.58404	1.09561	6.42992e-07	3.39088e-05
KIF26A	-2.57702	-3.47199	0.0134354	0.140496
ASTN1	-2.53908	4.95178	5.43755e-07	2.90563e-05
ATP1A2	-2.53691	-1.88369	0.000415785	0.00921488
SYCE1L	-2.51347	-2.7683	0.00177286	0.0300938
F13A1	-2.51282	-2.91353	0.0168543	0.16584
AP000688.29	-2.51062	-3.55977	0.0159058	0.15912
AC005014.5	-2.50851	-3.96835	0.0302673	0.249519
GCOM1	-2.50851	-3.9208	0.0350488	0.27273
MIR146A	-2.50851	-3.91238	0.0355856	0.27584
RP11-333A23.4	-2.50851	-3.99799	0.101446	0.52103
SERBP1P3	-2.50452	-4.51399	0.058934	0.384176
RP11-374A4.1	-2.50452	-4.50424	0.0617389	0.395503
CTC-506B8.1	-2.50452	-4.5216	0.0890088	0.486525
RP5-1007M22.2	-2.50452	-4.52741	0.0926373	0.497096
TAS2R12	-2.50452	-4.52895	0.0989007	0.513864
NCAN	-2.50452	-4.53755	0.115414	0.56368
RAB5CP1	-2.50452	-4.43024	0.128796	0.592451
SNAP91	-2.49859	-0.585688	4.0998e-05	0.00127293
RP11-97O12.2	-2.4942	-5.37062	0.178544	0.700018
RP11-129K12.4	-2.4942	-5.40262	0.216458	0.749301
RP11-87H9.2	-2.4942	-5.40002	0.216556	0.749301
RP11-571F15.3	-2.4942	-5.4	0.216607	0.749301
NRARP	-2.4942	-5.39999	0.216644	0.749301
RP11-409I10.2	-2.4942	-5.39999	0.216652	0.749301
RP11-446E9.1	-2.4942	-5.39999	0.216652	0.749301
FTLP12	-2.4942	-5.39998	0.216695	0.749301
AC004448.5	-2.4942	-5.39997	0.21674	0.749301
RP11-315D16.4	-2.4942	-5.33857	0.217542	0.750784
RP11-798K3.3	-2.4942	-5.41047	0.220012	0.753224
C9orf153	-2.4942	-5.41047	0.220036	0.753224
SLC6A7	-2.4942	-5.41311	0.22008	0.753224
RP11-202D1.2	-2.4942	-5.38658	0.224134	0.757833
RFX4	-2.4942	-5.38657	0.224167	0.757833
RP11-103J8.1	-2.4942	-5.38929	0.224205	0.757833
C7orf71	-2.4942	-5.38929	0.224214	0.757833
EIF2S2P3	-2.4942	-5.38656	0.224215	0.757833
HSD17B1P1	-2.4942	-5.38929	0.224224	0.757833
C22orf31	-2.4942	-5.38655	0.224254	0.757833
RP11-782C8.3	-2.4942	-5.42084	0.236521	0.777526
RP11-345P4.6	-2.4942	-5.42084	0.23656	0.777526
RP11-281O15.2	-2.4942	-5.42084	0.2366	0.777526
ATP1B1P1	-2.4942	-5.42084	0.236631	0.777526
AC006129.1	-2.4942	-5.42084	0.236664	0.777526
AC016831.6	-2.4942	-5.42376	0.236762	0.777615
RP11-114O18.1	-2.4942	-5.4347	0.277	0.826102
RN7SL844P	-2.4942	-5.4347	0.277039	0.826102
RP11-2C24.5	-2.4942	-5.43825	0.277235	0.826395
CTD-3193K9.4	-2.4942	-5.43825	0.277258	0.826395
JUP	-2.49185	4.98271	1.39659e-24	8.93851e-22
C20orf26	-2.47309	-2.78334	0.0022212	0.036011
RP1-153G14.4	-2.46588	-3.03126	0.00336437	0.0498653
F10	-2.46524	4.24985	1.75813e-12	2.7815e-10
ESPNL	-2.46266	-2.12231	0.00212022	0.0348352
PDGFB	-2.45586	-3.26243	0.00939972	0.108537
NTN1	-2.45509	7.24244	2.84388e-14	5.89488e-12
THBS4	-2.4477	5.44319	1.48453e-05	0.000518039
TNFRSF11A	-2.43619	-1.22879	0.000436319	0.00956945
RP11-316O14.1	-2.43155	-2.81734	0.00282985	0.0436737
NLGN4X	-2.43155	-2.89521	0.0336018	0.265431
NDRG2	-2.41933	2.87744	4.6401e-08	3.08912e-06
CES1	-2.41735	-3.04168	0.00453483	0.0632518
CYP2A7	-2.41678	-4.02745	0.0371346	0.283323
FAM189A2	-2.41678	-4.04442	0.0388545	0.29267
TSGA10IP	-2.41678	-4.04974	0.0422724	0.310071
HES7	-2.41678	-3.99525	0.0431963	0.314817
GNG13	-2.40337	-8.23683	1	1
AC006539.2	-2.40337	-8.18746	1	1
KRT18P15	-2.40337	-8.18849	1	1
RP11-144C15.1	-2.40337	-8.23683	1	1
RP11-522L3.4	-2.40337	-8.18999	1	1
DHX40P1	-2.40337	-8.23683	1	1
MACROD2-IT1	-2.40337	-8.23683	1	1
RP11-424D14.1	-2.40337	-8.23682	1	1
RP5-875H18.4	-2.40337	-8.23682	1	1
RP5-996D20.3	-2.40337	-8.19131	1	1
RPL36AP29	-2.40337	-8.19116	1	1
AC006116.21	-2.40337	-8.18758	1	1
CHMP1B2P	-2.40337	-8.23682	1	1
CTD-2527I21.4	-2.40337	-8.23682	1	1
PFN1P10	-2.40337	-8.23683	1	1
RP11-1084A12.2	-2.40337	-8.18856	1	1
RP11-1B20.1	-2.40337	-8.18839	1	1
RP11-231D20.2	-2.40337	-8.18897	1	1
RP11-307C19.2	-2.40337	-8.23682	1	1
RP11-498C9.17	-2.40337	-8.23682	1	1
RP11-551L14.6	-2.40337	-8.19007	1	1
RP11-6N17.1	-2.40337	-8.1907	1	1
RPL29P14	-2.40337	-8.19107	1	1
TAS2R60	-2.40337	-8.1913	1	1
UQCRBP3	-2.40337	-8.19182	1	1
AC017006.2	-2.40337	-8.18697	1	1
AC104076.3	-2.40337	-8.23682	1	1
AP000282.3	-2.40337	-8.23682	1	1
CST2	-2.40337	-8.23683	1	1
CTD-2562J15.6	-2.40337	-8.23682	1	1
ITGB1P1	-2.40337	-8.23683	1	1
KHDC3L	-2.40337	-8.18843	1	1
MAPT-AS1	-2.40337	-8.18882	1	1
MPRIP-AS1	-2.40337	-8.18866	1	1
NPAP1P2	-2.40337	-8.18829	1	1
RN7SKP184	-2.40337	-8.18837	1	1
RNU1-24P	-2.40337	-8.18843	1	1
RP1-274L7.1	-2.40337	-8.23683	1	1
RP11-105C19.1	-2.40337	-8.18849	1	1
RP11-341A22.2	-2.40337	-8.23682	1	1
RP11-367G18.2	-2.40337	-8.23682	1	1
RP11-3P17.4	-2.40337	-8.23682	1	1
RP11-431J24.2	-2.40337	-8.18924	1	1
RP11-44B19.1	-2.40337	-8.18966	1	1
RP11-475O23.3	-2.40337	-8.18978	1	1
RP11-566K11.4	-2.40337	-8.19019	1	1
RP11-614F17.1	-2.40337	-8.19022	1	1
RP11-659E9.4	-2.40337	-8.19047	1	1
RP11-757G14.3	-2.40337	-8.23682	1	1
RP4-550H1.4	-2.40337	-8.23682	1	1
RP5-998N21.7	-2.40337	-8.23682	1	1
SCARNA17	-2.40337	-8.23682	1	1
TEPP	-2.40337	-8.23682	1	1
TXNDC12-AS1	-2.40337	-8.19168	1	1
AC004980.9	-2.40337	-8.18749	1	1
AC007403.2	-2.40337	-8.18739	1	1
AC016700.2	-2.40337	-8.18696	1	1
AC026150.8	-2.40337	-8.18701	1	1
AC104532.4	-2.40337	-8.1875	1	1
AL138751.1	-2.40337	-8.23682	1	1
BRDT	-2.40337	-8.23682	1	1
CACNA1C-IT3	-2.40337	-8.18872	1	1
CRYZP2	-2.40337	-8.23682	1	1
CTB-33O18.2	-2.40337	-8.18878	1	1
DSPP	-2.40337	-8.18873	1	1
FAM177B	-2.40337	-8.18839	1	1
FAM205B	-2.40337	-8.18841	1	1
HIST1H2APS4	-2.40337	-8.18879	1	1
LINC01018	-2.40337	-8.18892	1	1
MIR4313	-2.40337	-8.23683	1	1
RP1-228P16.7	-2.40337	-8.18841	1	1
RP11-178C3.6	-2.40337	-8.23682	1	1
RP11-26F2.1	-2.40337	-8.23683	1	1
RP11-439A17.4	-2.40337	-8.23682	1	1
RP11-522M21.2	-2.40337	-8.23682	1	1
RP11-541E12.1	-2.40337	-8.23682	1	1
RP11-554E23.3	-2.40337	-8.23682	1	1
RP11-568J23.4	-2.40337	-8.1902	1	1
RP11-69L16.5	-2.40337	-8.23682	1	1
RP11-730G20.2	-2.40337	-8.23682	1	1
RP11-776A13.1	-2.40337	-8.19059	1	1
RP11-77H9.6	-2.40337	-8.23682	1	1
RP4-604K5.3	-2.40337	-8.23682	1	1
TMC8	-2.40337	-8.23682	1	1
TPH2	-2.40337	-8.23682	1	1
TRPC5OS	-2.40337	-8.23682	1	1
AC002310.10	-2.40337	-8.23683	1	1
AC005326.2	-2.40337	-8.18754	1	1
AC009237.10	-2.40337	-8.18712	1	1
AC079612.1	-2.40337	-8.18712	1	1
AP001610.5	-2.40337	-8.23682	1	1
CTD-2290P7.1	-2.40337	-8.18869	1	1
CTD-2336H13.1	-2.40337	-8.23683	1	1
GS1-184P14.2	-2.40337	-8.23683	1	1
H2AFB1	-2.40337	-8.23683	1	1
HIST1H1PS1	-2.40337	-8.23683	1	1
LARP1BP2	-2.40337	-8.23683	1	1
LINC00303	-2.40337	-8.18867	1	1
MARCKSL1P2	-2.40337	-8.18877	1	1
PRMT8	-2.40337	-8.18815	1	1
RN7SL68P	-2.40337	-8.23682	1	1
RP11-1396O13.2	-2.40337	-8.18878	1	1
RP11-13G14.4	-2.40337	-8.23683	1	1
RP11-158I9.7	-2.40337	-8.23683	1	1
RP11-159C21.4	-2.40337	-8.23683	1	1
RP11-15J10.9	-2.40337	-8.18854	1	1
RP11-167N4.4	-2.40337	-8.23683	1	1
RP11-173E2.1	-2.40337	-8.18827	1	1
RP11-222A5.1	-2.40337	-8.18884	1	1
RP11-279N8.1	-2.40337	-8.23683	1	1
RP11-383G10.5	-2.40337	-8.18927	1	1
RP11-498M5.2	-2.40337	-8.23682	1	1
RP11-539G18.1	-2.40337	-8.23682	1	1
RP11-54O7.18	-2.40337	-8.23682	1	1
RP11-569A11.1	-2.40337	-8.1902	1	1
RP11-650J17.2	-2.40337	-8.1903	1	1
RP11-792A8.1	-2.40337	-8.19048	1	1
RP11-815N9.2	-2.40337	-8.23682	1	1
RP13-228J13.10	-2.40337	-8.19108	1	1
RP3-336K20__B.2	-2.40337	-8.23682	1	1
SERPINA1	-2.40337	-8.23682	1	1
STATH	-2.40337	-8.19131	1	1
UBL5P4	-2.40337	-8.19177	1	1
WFDC10B	-2.40337	-8.19197	1	1
AC006195.2	-2.40337	-8.1876	1	1
AC007919.19	-2.40337	-8.18733	1	1
AC010731.2	-2.40337	-8.18686	1	1
AC022431.3	-2.40337	-8.23683	1	1
AC083863.5	-2.40337	-8.1872	1	1
AC092159.3	-2.40337	-8.18724	1	1
AC093323.1	-2.40337	-8.23682	1	1
AC097713.3	-2.40337	-8.18746	1	1
AC104809.4	-2.40337	-8.18759	1	1
ALOX12P1	-2.40337	-8.23682	1	1
ASS1P9	-2.40337	-8.23682	1	1
C10orf71-AS1	-2.40337	-8.18847	1	1
C9orf135	-2.40337	-8.18868	1	1
CACNA1I	-2.40337	-8.23682	1	1
COX6B1P3	-2.40337	-8.23682	1	1
COX6CP1	-2.40337	-8.23682	1	1
CTA-313A17.3	-2.40337	-8.18884	1	1
CTD-2014B16.3	-2.40337	-8.23683	1	1
CTD-2373N4.5	-2.40337	-8.18889	1	1
EIF3EP2	-2.40337	-8.23683	1	1
EXOSC3P2	-2.40337	-8.23683	1	1
GGT6	-2.40337	-8.23683	1	1
GLUD1P6	-2.40337	-8.23683	1	1
GS1-122H1.2	-2.40337	-8.23683	1	1
GSTTP2	-2.40337	-8.23683	1	1
GTSF1	-2.40337	-8.23683	1	1
HBE1	-2.40337	-8.1887	1	1
HDAC1P1	-2.40337	-8.23683	1	1
HMGB3P2	-2.40337	-8.18871	1	1
HNRNPA1P30	-2.40337	-8.23683	1	1
IMPDH1P10	-2.40337	-8.23683	1	1
KPNA7	-2.40337	-8.18848	1	1
LINC00293	-2.40337	-8.23683	1	1
LRG1	-2.40337	-8.18889	1	1
OR8B12	-2.40337	-8.23683	1	1
RN7SL377P	-2.40337	-8.18862	1	1
RP11-104D21.1	-2.40337	-8.23683	1	1
RP11-1070N10.4	-2.40337	-8.23683	1	1
RP11-146D12.2	-2.40337	-8.23683	1	1
RP11-147L13.7	-2.40337	-8.23683	1	1
RP11-16E23.4	-2.40337	-8.23683	1	1
RP11-180M15.3	-2.40337	-8.23682	1	1
RP11-219B17.1	-2.40337	-8.23683	1	1
RP11-255H23.3	-2.40337	-8.23683	1	1
RP11-27G24.3	-2.40337	-8.23683	1	1
RP11-281O15.8	-2.40337	-8.18873	1	1
RP11-350G8.7	-2.40337	-8.23682	1	1
RP11-394O4.3	-2.40337	-8.23682	1	1
RP11-39K24.14	-2.40337	-8.1892	1	1
RP11-455F5.5	-2.40337	-8.23682	1	1
RP11-477J21.6	-2.40337	-8.1898	1	1
RP11-503N18.3	-2.40337	-8.18992	1	1
RP11-66N11.6	-2.40337	-8.23682	1	1
RP11-673P17.4	-2.40337	-8.19053	1	1
RP11-955H22.3	-2.40337	-8.23682	1	1
RP11-99I9.2	-2.40337	-8.23682	1	1
RP3-441A12.1	-2.40337	-8.23682	1	1
RP5-892K4.1	-2.40337	-8.23682	1	1
RPL21P107	-2.40337	-8.19108	1	1
RPL23AP72	-2.40337	-8.23682	1	1
SHC1P2	-2.40337	-8.19125	1	1
TRPC2	-2.40337	-8.23682	1	1
YBX1P8	-2.40337	-8.19205	1	1
AC005037.4	-2.40337	-8.23683	1	1
AC005387.3	-2.40337	-8.18756	1	1
AC020947.2	-2.40337	-8.23683	1	1
AC053503.11	-2.40337	-8.18703	1	1
AC073133.2	-2.40337	-8.23683	1	1
AC073321.3	-2.40337	-8.23683	1	1
AC093585.6	-2.40337	-8.18733	1	1
ATP6V1G1P2	-2.40337	-8.18831	1	1
C11orf42	-2.40337	-8.18851	1	1
CHCHD2P9	-2.40337	-8.23682	1	1
CTB-147C13.1	-2.40337	-8.23683	1	1
CTC-548K16.2	-2.40337	-8.18863	1	1
CTD-2372A4.1	-2.40337	-8.18884	1	1
DAPK1-IT1	-2.40337	-8.189	1	1
DDC	-2.40337	-8.23682	1	1
EIF4A1P9	-2.40337	-8.23683	1	1
F8A3	-2.40337	-8.18837	1	1
GAL3ST1	-2.40337	-8.23683	1	1
GBP7	-2.40337	-8.18857	1	1
HYAL4	-2.40337	-8.23683	1	1
IAPP	-2.40337	-8.18838	1	1
KLHL4	-2.40337	-8.18846	1	1
LINC00582	-2.40337	-8.18875	1	1
LINC01016	-2.40337	-8.23683	1	1
MYCN	-2.40337	-8.23683	1	1
NKX2-2	-2.40337	-8.18833	1	1
NPM1P19	-2.40337	-8.18829	1	1
OR3A1	-2.40337	-8.18829	1	1
PDCL3P6	-2.40337	-8.23683	1	1
PTCHD3P2	-2.40337	-8.23683	1	1
RN7SKP255	-2.40337	-8.23683	1	1
RN7SL765P	-2.40337	-8.23682	1	1
RNU6-564P	-2.40337	-8.18842	1	1
RP11-161H23.9	-2.40337	-8.23683	1	1
RP11-167N24.6	-2.40337	-8.18841	1	1
RP11-171G2.1	-2.40337	-8.23683	1	1
RP11-208N14.4	-2.40337	-8.18864	1	1
RP11-25H12.1	-2.40337	-8.18863	1	1
RP11-299M14.2	-2.40337	-8.23683	1	1
RP11-308N19.1	-2.40337	-8.18919	1	1
RP11-321M21.1	-2.40337	-8.18927	1	1
RP11-326J18.1	-2.40337	-8.18928	1	1
RP11-337L12.1	-2.40337	-8.23682	1	1
RP11-353N4.8	-2.40337	-8.23682	1	1
RP11-402L1.4	-2.40337	-8.18922	1	1
RP11-430H10.1	-2.40337	-8.23682	1	1
RP11-432F4.2	-2.40337	-8.1893	1	1
RP11-432J24.5	-2.40337	-8.23682	1	1
RP11-438D8.2	-2.40337	-8.23682	1	1
RP11-481J2.2	-2.40337	-8.18986	1	1
RP11-493G17.4	-2.40337	-8.18989	1	1
RP11-523O18.1	-2.40337	-8.19002	1	1
RP11-543B16.2	-2.40337	-8.19005	1	1
RP11-559M23.1	-2.40337	-8.23682	1	1
RP11-594C13.1	-2.40337	-8.23682	1	1
RP11-619A14.3	-2.40337	-8.19023	1	1
RP11-686D22.5	-2.40337	-8.23682	1	1
RP11-75C10.7	-2.40337	-8.19076	1	1
RP11-90D11.1	-2.40337	-8.23682	1	1
RP3-395M20.2	-2.40337	-8.23682	1	1
RPS10P3	-2.40337	-8.23682	1	1
SCARNA5	-2.40337	-8.19127	1	1
SLC16A10	-2.40337	-8.19125	1	1
SLC28A1	-2.40337	-8.23682	1	1
SPAG6	-2.40337	-8.19124	1	1
SPATA31D5P	-2.40337	-8.23682	1	1
XIRP1	-2.40337	-8.19199	1	1
XXbac-BPG308K3.5	-2.40337	-8.23682	1	1
AC002128.5	-2.40337	-8.23683	1	1
AC005301.8	-2.40337	-8.18753	1	1
AC006461.2	-2.40337	-8.18753	1	1
AC008592.4	-2.40337	-8.23683	1	1
AC009229.6	-2.40337	-8.18719	1	1
AC011322.1	-2.40337	-8.1869	1	1
AC073333.8	-2.40337	-8.23683	1	1
AC079776.1	-2.40337	-8.23682	1	1
AC116609.2	-2.40337	-8.23682	1	1
BMS1P17	-2.40337	-8.23682	1	1
C16orf98	-2.40337	-8.23682	1	1
CLCP2	-2.40337	-8.18897	1	1
COL19A1	-2.40337	-8.18902	1	1
COL6A4P2	-2.40337	-8.23682	1	1
COX7A2P1	-2.40337	-8.18906	1	1
CRYAA	-2.40337	-8.23682	1	1
CRYBA4	-2.40337	-8.23682	1	1
CT47B1	-2.40337	-8.1889	1	1
CTD-2085J24.3	-2.40337	-8.23683	1	1
DBX1	-2.40337	-8.18893	1	1
DHH	-2.40337	-8.23683	1	1
DLG1-AS1	-2.40337	-8.18886	1	1
FOXD4L5	-2.40337	-8.18848	1	1
FTLP8	-2.40337	-8.23683	1	1
HNRNPA1P2	-2.40337	-8.18868	1	1
HSD3BP2	-2.40337	-8.23683	1	1
KCNJ4	-2.40337	-8.23683	1	1
LINC00871	-2.40337	-8.23683	1	1
LINC00972	-2.40337	-8.18888	1	1
LINC01019	-2.40337	-8.18891	1	1
NIP7P3	-2.40337	-8.23683	1	1
NPM1P24	-2.40337	-8.23683	1	1
NRXN1	-2.40337	-8.18833	1	1
NXF5	-2.40337	-8.23683	1	1
OR51A10P	-2.40337	-8.23683	1	1
PGAM1P6	-2.40337	-8.188	1	1
PGLYRP2	-2.40337	-8.23683	1	1
PPP1R1B	-2.40337	-8.23683	1	1
PRKX-AS1	-2.40337	-8.23683	1	1
RBP2	-2.40337	-8.23683	1	1
RCC2P7	-2.40337	-8.23683	1	1
RN7SKP273	-2.40337	-8.23683	1	1
RN7SL650P	-2.40337	-8.23682	1	1
RN7SL859P	-2.40337	-8.23682	1	1
RNA5S9	-2.40337	-8.23682	1	1
RP1-232L24.3	-2.40337	-8.23683	1	1
RP1-81P11.1	-2.40337	-8.23683	1	1
RP11-115J23.1	-2.40337	-8.18879	1	1
RP11-129I19.2	-2.40337	-8.18887	1	1
RP11-142L4.3	-2.40337	-8.18868	1	1
RP11-177B4.2	-2.40337	-8.18827	1	1
RP11-178L8.5	-2.40337	-8.23682	1	1
RP11-191N8.2	-2.40337	-8.23682	1	1
RP11-201E8.1	-2.40337	-8.23682	1	1
RP11-242O24.5	-2.40337	-8.23683	1	1
RP11-348H3.2	-2.40337	-8.23682	1	1
RP11-348H3.5	-2.40337	-8.18934	1	1
RP11-378J18.6	-2.40337	-8.23682	1	1
RP11-382D8.3	-2.40337	-8.18932	1	1
RP11-432J22.2	-2.40337	-8.23682	1	1
RP11-439K3.1	-2.40337	-8.23682	1	1
RP11-440I14.2	-2.40337	-8.1896	1	1
RP11-467L13.5	-2.40337	-8.23682	1	1
RP11-496B10.3	-2.40337	-8.18989	1	1
RP11-501C14.7	-2.40337	-8.23682	1	1
RP11-62C3.6	-2.40337	-8.23682	1	1
RP11-771F20.1	-2.40337	-8.19071	1	1
RP11-78I14.1	-2.40337	-8.19043	1	1
RP11-83C7.2	-2.40337	-8.19059	1	1
RP11-867G2.8	-2.40337	-8.23682	1	1
RP3-369A17.4	-2.40337	-8.23682	1	1
RP3-405J10.4	-2.40337	-8.23682	1	1
RP3-495K2.3	-2.40337	-8.19115	1	1
RP3-509I19.6	-2.40337	-8.23682	1	1
RP3-523E19.2	-2.40337	-8.23682	1	1
RP5-894D12.4	-2.40337	-8.19142	1	1
RP5-971N18.3	-2.40337	-8.23682	1	1
RPEL1	-2.40337	-8.23682	1	1
RPL5P1	-2.40337	-8.23682	1	1
RXFP3	-2.40337	-8.23682	1	1
SNORA16	-2.40337	-8.23682	1	1
SPINK7	-2.40337	-8.23682	1	1
STMND1	-2.40337	-8.1913	1	1
SUMO1P4	-2.40337	-8.23682	1	1
AC007969.4	-2.40337	-8.23683	1	1
AC008073.9	-2.40337	-8.23683	1	1
AC012512.1	-2.40337	-8.23683	1	1
AC083862.6	-2.40337	-8.18716	1	1
AL161668.5	-2.40337	-8.18793	1	1
AL162431.1	-2.40337	-8.23682	1	1
AP004289.2	-2.40337	-8.18817	1	1
AP004372.1	-2.40337	-8.23682	1	1
BMP10	-2.40337	-8.18843	1	1
CCR3	-2.40337	-8.18884	1	1
CCR9	-2.40337	-8.18888	1	1
CCT4P2	-2.40337	-8.18892	1	1
CPSF4L	-2.40337	-8.23682	1	1
CST7	-2.40337	-8.23683	1	1
CTB-152G17.4	-2.40337	-8.23683	1	1
CTB-43E15.4	-2.40337	-8.18873	1	1
CTC-412M14.5	-2.40337	-8.18861	1	1
CTC-422A18.1	-2.40337	-8.18862	1	1
CTD-2005H7.2	-2.40337	-8.23683	1	1
CTD-2196P11.2	-2.40337	-8.23683	1	1
CTD-2542C24.3	-2.40337	-8.23682	1	1
CTD-3074O7.7	-2.40337	-8.23682	1	1
EEF1GP3	-2.40337	-8.18854	1	1
FUT7	-2.40337	-8.23683	1	1
GCM2	-2.40337	-8.23683	1	1
HIST2H3PS2	-2.40337	-8.23683	1	1
IMPA1P	-2.40337	-8.23683	1	1
LINC00698	-2.40337	-8.23683	1	1
NPY5R	-2.40337	-8.1883	1	1
OR5C1	-2.40337	-8.23683	1	1
PIP	-2.40337	-8.23683	1	1
PRSS42	-2.40337	-8.23683	1	1
PSMB3P2	-2.40337	-8.23683	1	1
PTGER4P2	-2.40337	-8.18819	1	1
PTPRT	-2.40337	-8.23683	1	1
RN7SL139P	-2.40337	-8.23683	1	1
RN7SL161P	-2.40337	-8.23683	1	1
RN7SL477P	-2.40337	-8.23683	1	1
RP1-278O22.1	-2.40337	-8.1884	1	1
RP11-100G15.4	-2.40337	-8.18847	1	1
RP11-100N21.1	-2.40337	-8.23683	1	1
RP11-1191J2.4	-2.40337	-8.23683	1	1
RP11-123B3.2	-2.40337	-8.18886	1	1
RP11-166B2.5	-2.40337	-8.18845	1	1
RP11-196H14.2	-2.40337	-8.18833	1	1
RP11-1C1.4	-2.40337	-8.18845	1	1
RP11-203P23.2	-2.40337	-8.23682	1	1
RP11-211C9.1	-2.40337	-8.23683	1	1
RP11-216M21.7	-2.40337	-8.23683	1	1
RP11-254F19.3	-2.40337	-8.18868	1	1
RP11-347C18.4	-2.40337	-8.23682	1	1
RP11-378A13.2	-2.40337	-8.23682	1	1
RP11-384B12.3	-2.40337	-8.23682	1	1
RP11-390K5.1	-2.40337	-8.18917	1	1
RP11-402G3.5	-2.40337	-8.18921	1	1
RP11-423G4.7	-2.40337	-8.18922	1	1
RP11-480N24.3	-2.40337	-8.23682	1	1
RP11-501J20.5	-2.40337	-8.23682	1	1
RP11-526H11.1	-2.40337	-8.23682	1	1
RP11-543B16.1	-2.40337	-8.23682	1	1
RP11-544A12.4	-2.40337	-8.23682	1	1
RP11-611O2.2	-2.40337	-8.23682	1	1
RP11-63L7.5	-2.40337	-8.19024	1	1
RP11-700H6.4	-2.40337	-8.23682	1	1
RP11-781D11.1	-2.40337	-8.19048	1	1
RP11-81K2.1	-2.40337	-8.23682	1	1
RP11-95J11.1	-2.40337	-8.19093	1	1
RP13-36G14.3	-2.40337	-8.23682	1	1
RP4-705D16.3	-2.40337	-8.19116	1	1
RP4-779E11.3	-2.40337	-8.23682	1	1
RPL31P63	-2.40337	-8.1911	1	1
RPL7P47	-2.40337	-8.23682	1	1
RPSAP51	-2.40337	-8.19128	1	1
SNORA46	-2.40337	-8.23682	1	1
SNORD9	-2.40337	-8.19124	1	1
SNRPFP2	-2.40337	-8.23682	1	1
SOCS5P2	-2.40337	-8.23682	1	1
TBL1XR1-AS1	-2.40337	-8.19131	1	1
TDGF1P6	-2.40337	-8.23682	1	1
UBE2V1P2	-2.40337	-8.23682	1	1
UNGP1	-2.40337	-8.23682	1	1
ZAR1	-2.40337	-8.23682	1	1
AC002451.3	-2.40337	-8.23683	1	1
AC004941.3	-2.40337	-8.23683	1	1
AC011247.3	-2.40337	-8.18688	1	1
AC012314.20	-2.40337	-8.23683	1	1
AC015849.13	-2.40337	-8.18693	1	1
AC016697.2	-2.40337	-8.18694	1	1
AC092155.1	-2.40337	-8.23682	1	1
AC108059.4	-2.40337	-8.23682	1	1
ADRA2B	-2.40337	-8.18763	1	1
ALG1L9P	-2.40337	-8.18798	1	1
AP000487.4	-2.40337	-8.18808	1	1
ATP6V0E1P2	-2.40337	-8.23682	1	1
BTNL10	-2.40337	-8.23682	1	1
C21orf128	-2.40337	-8.23682	1	1
CACNG6	-2.40337	-8.23682	1	1
CTC-537E7.3	-2.40337	-8.23683	1	1
CTC-575I10.1	-2.40337	-8.23683	1	1
CTD-2024P10.1	-2.40337	-8.18866	1	1
CTD-2062F14.2	-2.40337	-8.18867	1	1
CTD-2307P3.1	-2.40337	-8.18871	1	1
CTD-2503O16.4	-2.40337	-8.18893	1	1
CTD-2540F13.2	-2.40337	-8.18897	1	1
CTD-2547E10.3	-2.40337	-8.18898	1	1
CTD-3035D6.1	-2.40337	-8.23682	1	1
DKK4	-2.40337	-8.23683	1	1
DMBT1P1	-2.40337	-8.18879	1	1
EFCAB14-AS1	-2.40337	-8.18848	1	1
FAM58DP	-2.40337	-8.23683	1	1
FCGR2C	-2.40337	-8.23683	1	1
GJB1	-2.40337	-8.23683	1	1
HK3	-2.40337	-8.18882	1	1
HSPB1P2	-2.40337	-8.23683	1	1
IGKV1OR2-118	-2.40337	-8.23683	1	1
KLHL6-AS1	-2.40337	-8.18847	1	1
KLKP1	-2.40337	-8.23683	1	1
LDHBP2	-2.40337	-8.23683	1	1
MT1JP	-2.40337	-8.1886	1	1
MTND2P16	-2.40337	-8.18855	1	1
NDUFB8P1	-2.40337	-8.23683	1	1
NPM1P35	-2.40337	-8.23683	1	1
NR2E1	-2.40337	-8.18832	1	1
NR5A1	-2.40337	-8.23683	1	1
NUP210P3	-2.40337	-8.23683	1	1
OR8A1	-2.40337	-8.23683	1	1
OXGR1	-2.40337	-8.23683	1	1
PLIN5	-2.40337	-8.23683	1	1
RN7SL505P	-2.40337	-8.23683	1	1
RN7SL514P	-2.40337	-8.1888	1	1
RN7SL556P	-2.40337	-8.23683	1	1
RN7SL748P	-2.40337	-8.18859	1	1
RNU4-35P	-2.40337	-8.23683	1	1
RORC	-2.40337	-8.18841	1	1
RP1-125I3.2	-2.40337	-8.23683	1	1
RP11-1017G21.3	-2.40337	-8.23683	1	1
RP11-109P14.8	-2.40337	-8.18871	1	1
RP11-124A7.1	-2.40337	-8.23683	1	1
RP11-15B24.5	-2.40337	-8.18858	1	1
RP11-161H23.10	-2.40337	-8.23683	1	1
RP11-16B13.1	-2.40337	-8.18837	1	1
RP11-211A18.2	-2.40337	-8.18877	1	1
RP11-342H21.2	-2.40337	-8.18932	1	1
RP11-342L8.2	-2.40337	-8.23682	1	1
RP11-366M4.6	-2.40337	-8.23682	1	1
RP11-370B6.1	-2.40337	-8.23682	1	1
RP11-39E3.4	-2.40337	-8.18919	1	1
RP11-433M22.2	-2.40337	-8.18936	1	1
RP11-452J21.2	-2.40337	-8.18968	1	1
RP11-4K16.2	-2.40337	-8.18991	1	1
RP11-556O9.2	-2.40337	-8.19014	1	1
RP11-556O9.3	-2.40337	-8.19017	1	1
RP11-582J16.3	-2.40337	-8.23682	1	1
RP11-684B2.3	-2.40337	-8.23682	1	1
RP11-709D24.5	-2.40337	-8.19072	1	1
RP11-749H20.1	-2.40337	-8.19082	1	1
RP11-96C23.14	-2.40337	-8.19098	1	1
RP4-769N13.2	-2.40337	-8.23682	1	1
RP5-855F16.1	-2.40337	-8.19135	1	1
RP5-897D18.1	-2.40337	-8.19148	1	1
RPL23AP50	-2.40337	-8.19102	1	1
RPL26P35	-2.40337	-8.23682	1	1
RPL7P18	-2.40337	-8.23682	1	1
RPL7P46	-2.40337	-8.23682	1	1
SNORA79	-2.40337	-8.23682	1	1
TCEAL5	-2.40337	-8.23682	1	1
VENTXP7	-2.40337	-8.19191	1	1
VN1R7P	-2.40337	-8.23682	1	1
VTCN1	-2.40337	-8.23682	1	1
ZBTB16	-2.40337	-8.23682	1	1
ZBTB20-AS1	-2.40337	-8.23682	1	1
ZNF90P1	-2.40337	-8.19216	1	1
ABCA9-AS1	-2.40337	-8.18743	1	1
AC002480.4	-2.40337	-8.23683	1	1
AC004237.1	-2.40337	-8.18745	1	1
AC004381.7	-2.40337	-8.23683	1	1
AC004461.4	-2.40337	-8.23683	1	1
AC004540.4	-2.40337	-8.18747	1	1
AC004854.4	-2.40337	-8.23683	1	1
AC005009.1	-2.40337	-8.18751	1	1
AC005355.2	-2.40337	-8.23683	1	1
AC006994.2	-2.40337	-8.23683	1	1
AC007040.6	-2.40337	-8.23683	1	1
AC007879.3	-2.40337	-8.23683	1	1
AC008686.1	-2.40337	-8.18726	1	1
AC009237.16	-2.40337	-8.23683	1	1
AC009299.4	-2.40337	-8.18706	1	1
AC009410.1	-2.40337	-8.23683	1	1
AC009495.2	-2.40337	-8.18699	1	1
AC009505.2	-2.40337	-8.18692	1	1
AC010240.3	-2.40337	-8.23683	1	1
AC010900.2	-2.40337	-8.18687	1	1
AC011816.1	-2.40337	-8.18691	1	1
AC012363.13	-2.40337	-8.23683	1	1
AC012507.3	-2.40337	-8.23683	1	1
AC018717.1	-2.40337	-8.18699	1	1
AC019100.3	-2.40337	-8.23683	1	1
AC019181.3	-2.40337	-8.23683	1	1
AC025918.2	-2.40337	-8.187	1	1
AC026202.1	-2.40337	-8.23683	1	1
AC068134.5	-2.40337	-8.23683	1	1
AC068279.1	-2.40337	-8.18707	1	1
AC073409.1	-2.40337	-8.23683	1	1
AC079630.4	-2.40337	-8.23683	1	1
AC083873.4	-2.40337	-8.23682	1	1
AC087477.1	-2.40337	-8.23682	1	1
AC091167.3	-2.40337	-8.23682	1	1
AC092933.4	-2.40337	-8.18729	1	1
AC093106.5	-2.40337	-8.23682	1	1
AC093843.1	-2.40337	-8.18737	1	1
AC097635.5	-2.40337	-8.18742	1	1
AC098820.2	-2.40337	-8.23682	1	1
AC104809.2	-2.40337	-8.18754	1	1
AC126614.1	-2.40337	-8.23682	1	1
AC133041.1	-2.40337	-8.23682	1	1
ACA64	-2.40337	-8.18763	1	1
ADAMTS9-AS1	-2.40337	-8.18758	1	1
AF124730.4	-2.40337	-8.18768	1	1
AGBL5-AS1	-2.40337	-8.23682	1	1
AGGF1P1	-2.40337	-8.23682	1	1
AGXT2	-2.40337	-8.23682	1	1
AIM2	-2.40337	-8.23682	1	1
AK3P2	-2.40337	-8.18773	1	1
AL022341.1	-2.40337	-8.18778	1	1
AL109806.1	-2.40337	-8.18783	1	1
AL133373.1	-2.40337	-8.18788	1	1
AMPD1	-2.40337	-8.23682	1	1
ANP32BP2	-2.40337	-8.18803	1	1
AP001331.1	-2.40337	-8.18812	1	1
API5P1	-2.40337	-8.23682	1	1
ARL11	-2.40337	-8.18822	1	1
ASB3	-2.40337	-8.18825	1	1
ASH1L-IT1	-2.40337	-8.18827	1	1
ASMT	-2.40337	-8.23682	1	1
ATG10-IT1	-2.40337	-8.23682	1	1
BACH1-AS1	-2.40337	-8.18835	1	1
BCAR4	-2.40337	-8.18839	1	1
C12orf42	-2.40337	-8.18855	1	1
C14orf177	-2.40337	-8.1886	1	1
C1QL2	-2.40337	-8.23682	1	1
C1orf195	-2.40337	-8.23682	1	1
C1orf210	-2.40337	-8.18864	1	1
C2orf57	-2.40337	-8.23682	1	1
C3orf22	-2.40337	-8.23682	1	1
C8orf12	-2.40337	-8.23682	1	1
CBX1P1	-2.40337	-8.23682	1	1
CBX1P4	-2.40337	-8.18876	1	1
CBX3P3	-2.40337	-8.23682	1	1
CCDC63	-2.40337	-8.1888	1	1
CCL21	-2.40337	-8.23682	1	1
CHORDC2P	-2.40337	-8.23682	1	1
CRHR1	-2.40337	-8.18901	1	1
CSNK1G2-AS1	-2.40337	-8.18895	1	1
CSPG4P13	-2.40337	-8.23682	1	1
CT64	-2.40337	-8.23683	1	1
CTA-268H5.12	-2.40337	-8.23683	1	1
CTB-55O6.10	-2.40337	-8.18867	1	1
CTC-308K20.3	-2.40337	-8.23683	1	1
CTC-453G23.5	-2.40337	-8.23683	1	1
CTC-555I19.1	-2.40337	-8.18864	1	1
CTD-2020K17.4	-2.40337	-8.18865	1	1
CTD-2033A16.2	-2.40337	-8.23683	1	1
CTD-2140B24.6	-2.40337	-8.18868	1	1
CTD-2196E14.3	-2.40337	-8.23683	1	1
CTD-2291D10.3	-2.40337	-8.1887	1	1
CTD-2308G16.1	-2.40337	-8.18875	1	1
CTD-2325A15.3	-2.40337	-8.23683	1	1
CTD-2349P21.6	-2.40337	-8.1888	1	1
CTD-2382E5.4	-2.40337	-8.23682	1	1
CTD-2530H12.2	-2.40337	-8.18895	1	1
CTD-2552K11.2	-2.40337	-8.189	1	1
CTD-2555O16.3	-2.40337	-8.23682	1	1
CTD-2589O24.1	-2.40337	-8.23682	1	1
CTD-3105H18.18	-2.40337	-8.18902	1	1
CTD-3187F8.14	-2.40337	-8.18903	1	1
CTRB1	-2.40337	-8.23682	1	1
CTSE	-2.40337	-8.23682	1	1
CYP3A43	-2.40337	-8.23682	1	1
CYP4F26P	-2.40337	-8.18905	1	1
CYP4F29P	-2.40337	-8.18906	1	1
DMBX1	-2.40337	-8.23683	1	1
DPYD-AS1	-2.40337	-8.23683	1	1
DYNLL1P1	-2.40337	-8.18866	1	1
EEF1A1P30	-2.40337	-8.18859	1	1
ETV3L	-2.40337	-8.18842	1	1
FAM221B	-2.40337	-8.18843	1	1
FAM25E	-2.40337	-8.23683	1	1
FAM83A-AS1	-2.40337	-8.18845	1	1
FMR1-AS1	-2.40337	-8.18847	1	1
FOXR1	-2.40337	-8.1885	1	1
FYTTD1P1	-2.40337	-8.18852	1	1
GALR1	-2.40337	-8.18854	1	1
GAPDHP59	-2.40337	-8.23683	1	1
GDF7	-2.40337	-8.18861	1	1
GLDCP1	-2.40337	-8.18864	1	1
GLYATL1P1	-2.40337	-8.23683	1	1
GNAT1	-2.40337	-8.23683	1	1
GOLGA6C	-2.40337	-8.23683	1	1
GPX1P2	-2.40337	-8.23683	1	1
GRIFIN	-2.40337	-8.23683	1	1
GS1-24F4.2	-2.40337	-8.18867	1	1
GUCY2D	-2.40337	-8.23683	1	1
HCG9	-2.40337	-8.23683	1	1
HHATL-AS1	-2.40337	-8.18873	1	1
HIGD1AP18	-2.40337	-8.18876	1	1
HIST1H3F	-2.40337	-8.23683	1	1
HMGB1P1	-2.40337	-8.18877	1	1
HMGB1P27	-2.40337	-8.23683	1	1
HMGN1P14	-2.40337	-8.18866	1	1
HMGN2P22	-2.40337	-8.23683	1	1
HMGN2P28	-2.40337	-8.23683	1	1
HNRNPA1P29	-2.40337	-8.1887	1	1
HNRNPA1P34	-2.40337	-8.18864	1	1
HNRNPA1P4	-2.40337	-8.23683	1	1
HNRNPA1P43	-2.40337	-8.18859	1	1
HPN	-2.40337	-8.23683	1	1
HRH3	-2.40337	-8.23683	1	1
HSP90B3P	-2.40337	-8.18854	1	1
HSPE1P22	-2.40337	-8.18848	1	1
HSPE1P4	-2.40337	-8.18843	1	1
HSPE1P8	-2.40337	-8.23683	1	1
HTR5A	-2.40337	-8.23683	1	1
HUNK-AS1	-2.40337	-8.23683	1	1
HUS1B	-2.40337	-8.23683	1	1
IL2RG	-2.40337	-8.18839	1	1
KBTBD13	-2.40337	-8.1884	1	1
KCNK4	-2.40337	-8.18842	1	1
KIF25-AS1	-2.40337	-8.18845	1	1
KNOP1P4	-2.40337	-8.23683	1	1
KRT18P14	-2.40337	-8.23683	1	1
KRT18P35	-2.40337	-8.1885	1	1
KRT18P57	-2.40337	-8.23683	1	1
LA16c-329F2.1	-2.40337	-8.18851	1	1
LA16c-380H5.5	-2.40337	-8.23683	1	1
LCE1B	-2.40337	-8.18855	1	1
LGALS7B	-2.40337	-8.18859	1	1
LHX6	-2.40337	-8.18863	1	1
LINC00299	-2.40337	-8.23683	1	1
LINC00407	-2.40337	-8.23683	1	1
LINC00458	-2.40337	-8.18871	1	1
LINC00618	-2.40337	-8.1888	1	1
LINC00682	-2.40337	-8.18884	1	1
LINC00930	-2.40337	-8.23683	1	1
LINC01046	-2.40337	-8.1889	1	1
LRCOL1	-2.40337	-8.1889	1	1
LYPLA2P1	-2.40337	-8.23683	1	1
MACROD2-AS1	-2.40337	-8.18888	1	1
MAPK4	-2.40337	-8.18888	1	1
MFNG	-2.40337	-8.23683	1	1
MIA	-2.40337	-8.18871	1	1
MIR1302-11	-2.40337	-8.23683	1	1
MIR451B	-2.40337	-8.23683	1	1
MLNR	-2.40337	-8.23683	1	1
MOBP	-2.40337	-8.23683	1	1
MRGPRD	-2.40337	-8.23683	1	1
MRPL50P2	-2.40337	-8.23683	1	1
MYH14	-2.40337	-8.18849	1	1
NDUFA5P2	-2.40337	-8.18844	1	1
NEURL3	-2.40337	-8.18839	1	1
NKX2-8	-2.40337	-8.18828	1	1
[truncated: 26,162 more rows]
