# Supplementary material for: Human mutations in integrator complex subunits link transcriptome integrity to brain development
Source: PLoS Genet. 2017 May 25;13(5):e1006809. doi: 10.1371/journal.pgen.1006809 (PMC5466333; doi:10.1371/journal.pgen.1006809)
Supplement: S7 Table — (XLS) [file pgen.1006809.s018.xls]

## Sheet: data_common_DE_RNASeq_Exon20150
Gene.Symbol	CNS expression etc	OMIM	probesetid.exon.array	Chr	strand	start	stop	logFC.exon.array	AveExpr.exon.array	P.Value.exon.array	Gene.Name	logFC.RNASeq	logCPM.RNASeq	PValue.RNASeq	FDR.RNASeq	Sum.logFC
CHRDL1	Using CHRDL1-specific probes, Webb et al. (2012) also demonstrated high expression of CHRDL1 in fetal cerebellum and frontal, prefrontal, and occipital neocortex.	#309300 - megalocornea	4018080	chrX	-	109787194	110106906	-0.85422	5.23898	0.00328391	chordin-like 1	-3.50917	3.46199	3.00825e-08	2.10086e-06	-4.36339
STMN3	sequester tubulin. (By real-time quantitative RT-PCR, Bieche et al. (2003) amplified SCLIP in all human tissues examined. Highest levels were detected in adult and fetal brain, spinal cord, and cerebellum. Lowest levels were detected in adult and fetal liver and in skeletal muscle. All other tissues showed intermediate expression.	*608362	3914050	chr20	-	62271067	62285390	-0.569563	6.44262	0.0469485	stathmin-like 3	-3.66443	2.11353	6.96082e-17	2.33362e-14	-4.23399
UBL4B	expressed (genecards)	*611127	2351233	chr1	+	110646041	110657003	-0.416633	5.97259	0.0298831	ubiquitin-like 4B	-3.53739	-1.16049	1.22922e-06	5.95799e-05	-3.95402
BCAS1	Has brain-specific isoform. Quaking (QKI; 609590) proteins bind RNA and regulate RNA splicing, intracellular localization, stability, and translation	*602968	3910360	chr20	-	52557877	52687374	-0.568737	5.3884	0.0137645	breast carcinoma amplified sequence 1	-3.26901	3.29074	1.00073e-15	2.60941e-13	-3.83774
OSR2	yes (genecards)	*611297	3108859	chr8	+	99925732	99964323	-1.4972	8.20367	0.0254569	odd-skipped related 2 (Drosophila)	-2.16118	8.0608	2.68129e-23	1.45207e-20	-3.65838
F10	yes (genecards)	#227600 Factor X deficiency	3502437	chr13	+	113776688	113803816	-0.861319	6.87787	0.00171733	coagulation factor X	-2.46524	4.24985	1.75813e-12	2.7815e-10	-3.32655
RASSF2	Northern blot analysis detected a transcript of about 5.4 kb in most tissues examined, with highest expression in brain, peripheral blood, placenta, and lung	*609492	3896034	chr20	-	4707529	4804291	-1.38217	7.30041	0.00772489	Ras association (RalGDS/AF-6) domain family member 2	-1.7529	5.3256	3.87062e-15	9.08337e-13	-3.13507
KY	yes (genecards)	*605739	2696415	chr3	-	134318770	134370476	-0.725862	5.59402	0.0123039	kyphoscoliosis peptidase	-2.23023	-1.3686	0.000275864	0.00646845	-2.95609
RHOJ	yes (genecards)	*607653	3539499	chr14	+	63671099	63784824	-1.84698	9.15947	0.00178203	ras homolog gene family, member J	-0.738359	6.69543	0.000431786	0.0094922	-2.58534
EFEMP1	very low (OMIM)	#126600. DOYNE HONEYCOMB RETINAL DYSTROPHY; DHRD	2554018	chr2	-	56004596	56150958	-1.44018	11.6605	0.0168719	EGF-containing fibulin-like extracellular matrix protein 1	-0.954456	8.27907	4.18013e-05	0.00129144	-2.39464
BTN3A2	yes (genecards)	*613594 -major histocompatibility complex (MHC)-associated genes	2899298	chr6	+	26365395	26451902	-1.26351	6.42611	0.0262382	butyrophilin, subfamily 3, member A2	-1.11638	4.35858	0.0013107	0.0234626	-2.37989
NQO2	yes (genecards)	# 114480. BREAST CANCER	2892277	chr6	+	3000087	3022970	-1.01525	7.13925	0.000141152	NAD(P)H dehydrogenase, quinone 2	-1.23423	3.73905	2.20935e-05	0.000734563	-2.24949
FAIM2	LFG is widely distributed, but remarkably is highly expressed in the hippocampus.	*604306	3454157	chr12	-	50260685	50314801	-0.579895	6.5407	0.0260717	Fas apoptotic inhibitory molecule 2	-1.56577	2.1518	0.00010447	0.00285629	-2.14566
OLFML1	yes (genecards)	no	3319119	chr11	+	7485123	7533128	-1.1377	5.97489	0.0471342	olfactomedin-like 1	-0.982766	7.38661	7.01867e-07	3.68215e-05	-2.12047
NRM	yes (genecards)	no	2948547	chr6	-	30655829	30659187	-0.762735	7.24784	0.00683383	nurim (nuclear envelope membrane protein)	-1.13544	4.20519	1.37088e-05	0.000482953	-1.89818
AMIGO1	Highest expression was detected in adult heart, brain, skeletal muscle, and ovary and in fetal brain	*615689	2427117	chr1	-	110046806	110082809	-0.316769	6.19321	0.0405777	adhesion molecule with Ig-like domain 1	-1.45941	2.37024	0.000183757	0.00455927	-1.77618
ZNF718	yes (genecards)	no	2713837	chr4	+	106925	391413	-0.454432	4.24251	0.025441	zinc finger protein 718	-1.18113	1.8868	0.00297953	0.0456261	-1.63556
LAMA4	yes (genecards)	#615235. CARDIOMYOPATHY, DILATED	2970086	chr6	-	112429963	112575902	-0.866839	10.3519	0.000656312	laminin, alpha 4	-0.631471	9.17905	0.00181375	0.0306768	-1.49831
ZNF436	RT-PCR analysis detected ZNF436 expression in all fetal tissues examined, with highest levels in brain and heart. Li et al. (2006) found that overexpression of ZNF436 in COS-7 cells strongly repressed transcription mediated by the serum response element (SRE) and the AP1 (165160) promoter. The authors suggested that ZNF436 may act as a negative regulator in gene transcription mediated by the MAPK…	*611703	2401333	chr1	-	23685945	23696321	-0.703051	8.2336	0.00863426	zinc finger protein 436	-0.779251	5.59268	0.000203588	0.00496816	-1.4823
ADD3	present in fetal brain	*601568	3263555	chr10	+	111756146	111895432	-0.710922	9.0799	0.0461578	adducin 3 (gamma)	-0.641201	8.00279	0.00107545	0.0200609	-1.35212
FILIP1L	yes (genecards)	*612993	2686213	chr3	-	99536204	99833556	-0.427173	3.00807	0.0110238	filamin A interacting protein 1-like	-0.830753	5.89318	0.000190458	0.00468836	-1.25793
PCIF1	May play a role in transcription elongation or in coupling transcription to pre-mRNA processing through its association with the phosphorylated C-terminal domain (CTD) of RNAPII largest subunit; expressed in brain (genecards)	no	3887165	chr20	+	44563267	44580722	-0.402814	7.24663	0.0356692	PDX1 C-terminal inhibiting factor 1	-0.845557	4.68599	0.000367744	0.00829811	-1.24837
ASAP3	ASAP3 may stabilize the cytoskeleton by regulating expression or stability of ACTG1. Expressed in brain (genecards).	*616594	2401384	chr1	-	23753127	23811047	-0.485868	6.59237	0.0207496	ArfGAP with SH3 domain, ankyrin repeat and PH domain 3	-0.670548	6.16954	0.00164545	0.0281859	-1.15642
CDHR3	yes (genecards)	*615610	3018011	chr7	+	105517277	105683359	0.300915	4.84356	0.0469956	hypothetical protein FLJ23834	-0.89654	3.58212	0.00304586	0.0462147	-0.595625
PLEKHH2	yes (genecards)	*612723	2479433	chr2	+	43822916	43995117	0.597932	5.01887	0.0173309	pleckstrin homology domain containing, family H (with MyTH4 domain) member 2	-0.653728	5.97943	0.00245679	0.038956	-0.0557957
DOCK4	yes (genecards)	*607679	3068097	chr7	-	111365666	111846508	0.816532	5.49848	0.0357417	dedicator of cytokinesis 4	-0.773687	4.95825	0.000500049	0.0107495	0.0428446
ITGBL1	yes (genecards)	*604234	3499132	chr13	+	102104856	102375456	-0.524289	10.3803	0.0418704	integrin, beta-like 1 (with EGF-like repeat domains)	0.957427	7.77788	7.94563e-06	0.000303194	0.433137
SAMD9	PCR analysis detected SAMD9 in all human adult, fetal, and tumor tissues examined, except for fetal brain.	# 610455. TUMORAL CALCINOSIS, NORMOPHOSPHATEMIC, FAMILIAL; NFTC	3061438	chr7	-	92728832	92752245	-0.414955	7.85181	0.0279566	sterile alpha motif domain containing 9	0.88883	5.40309	2.96982e-05	0.000955702	0.473875
GPR1	Members of the G protein-coupled receptor family share a common motif of 7 transmembrane domains and likely mediate the actions of endogenous peptides in the brain. Northern blot analysis revealed that GPR1 transcripts were expressed in a human hippocampus	*600239	2596257	chr2	-	207039828	207082634	-0.371905	7.61553	0.0392033	G protein-coupled receptor 1	0.866704	4.62296	0.00085351	0.0165194	0.494799
ACTG1	Northern blot analysis of human fetal tissues detected highest expression of a 2.35-kb transcript in brain and kidney	# 243310. BARAITSER-WINTER SYNDROME	3773932	chr17	-	79476861	79491202	0.284017	12.7146	0.0380725	actin, gamma 1	0.602189	11.3811	0.00311476	0.0469134	0.886206
MRPL17	protein components of mitochondrial ribosomes	*611830		chr11	-	6701097	6733908	0.298921	8.51628	0.0496828	mitochondrial ribosomal protein L17	0.740363	4.72517	0.00170315	0.0290505	1.03928
MYL12A	Among its related pathways are RhoGDI Pathway and Regulation of actin cytoskeleton; expressed in brain (genecards)	no	3776427	chr18	+	3247499	3256914	0.478168	6.26571	0.0324457	myosin, light chain 12A, regulatory, non-sarcomeric	0.599384	7.73305	0.00328491	0.0490489	1.07755
MAGED1	Western blot analysis detected expression in E18 embryos that was highest in cerebral cortex and cerebellum	*300224	3977651	chrX	+	51521645	51645442	0.394225	10.6764	0.0492058	melanoma antigen family D, 1	0.769123	7.93753	0.000154193	0.0039672	1.16335
CDC42EP3	a small RHO GTPase, regulates the formation of F-actin-containing structures through its interaction with several downstream effector proteins. Expressed in brain (genecards).	*606133	2548617	chr2	-	37790597	37899324	-0.340235	10.3725	0.0399901	CDC42 effector protein (Rho GTPase binding) 3	1.57185	7.96134	6.77181e-13	1.14192e-10	1.23162
ETS1	RT-PCR analysis detected variable expression of full-length ETS1 and ETS1-delta(III-VI) in all fetal tissues examined and in adult spleen, thymus, placenta, and ovary, but not in adult brain or kidney	*164720	3397589	chr11	-	128328669	128457846	0.542601	9.0292	0.0257611	v-ets erythroblastosis virus E26 oncogene homolog 1 (avian)	0.710479	5.58344	0.000672502	0.0136594	1.25308
HPS5	RT-PCR followed by ELISA detected ubiquitous expression, with highest levels in liver, testis, spinal cord, and thalamus	# 614074. HERMANSKY-PUDLAK SYNDROME 5; HPS5	3365360	chr11	-	18293659	18344050	0.461511	7.58809	0.0165902	Hermansky-Pudlak syndrome 5	0.811039	4.94165	0.000434846	0.00954502	1.27255
NRP1	NRP1 is a membrane-bound coreceptor to a tyrosine kinase receptor for both vascular endothelial growth factor (VEGF; 192240) and semaphorin (see SEMA3A; 603961) family members. NRP1 plays versatile roles in angiogenesis, axon guidance, cell survival, migration, and invasion. Marin et al. (2001) concluded that their observations reveal a mechanism by which neuropilins mediate sorting of distinct n…	*602069	3284302	chr10	-	33466432	33625170	0.474762	10.2798	0.0495371	neuropilin 1	0.840307	7.73817	3.57844e-05	0.00112219	1.31507
TSPYL2	Expression was high in brain and testis. negative regulator of cell growth	*300564	3978169	chrX	+	53107313	53117720	0.590821	6.92561	0.0198193	TSPY-like 2	0.728845	5.52455	0.000943125	0.017982	1.31967
DKK3	Northern blot analysis revealed a 2.6-kb transcript with highest expression in brain. The secreted protein contains two cysteine rich regions and is involved in embryonic development through its interactions with the Wnt signaling pathway	*605416	3363266	chr11	-	11984055	12031265	0.444268	10.4348	0.0284716	dickkopf homolog 3 (Xenopus laevis)	0.990117	8.56719	2.32209e-06	0.000103305	1.43439
HSPB8	yes	# 158590. # 608673 NEURONOPATHY, DISTAL HEREDITARY MOTOR, TYPE IIA; HMN2A; CHARCOT-MARIE-TOOTH DISEASE, AXONAL, TYPE 2L; CMT2L	3434012	chr12	+	119611751	119696204	0.75392	5.93989	0.0491248	heat shock 22kDa protein 8	0.774563	5.17414	0.00103268	0.0194316	1.52848
TMEM47	Northern blot analysis of dog tissues detected strong expression in brain	*300698	4004575	chrX	-	34547815	34675407	0.366725	11.1336	0.0108612	transmembrane protein 47	1.16601	7.6238	1.15487e-08	8.81364e-07	1.53273
MATN3	By Northern blot analysis, MATN3 was detected as a 2.8-kb mRNA in all cartilaginous tissues tested, but was not detected in any noncartilaginous tissues.	#608728 Spondyloepimetaphyseal dysplasia	2542711	chr2	-	20191813	20212455	-0.535057	2.25872	0.0477612	matrilin 3	2.21765	-0.0930738	7.09461e-05	0.00206183	1.68259
HOXB3	yes (genecards)	*142966	3761313	chr17	-	46627136	46656913	0.662667	6.65761	0.0252255	homeobox B3	1.06039	4.99106	1.93123e-06	8.84317e-05	1.72306
DEPDC7	yes (genecards)	*612294	3325820	chr11	+	33037420	33055125	0.580774	5.61708	0.00483043	DEP domain containing 7	1.14616	2.90531	0.000911145	0.0174787	1.72694
GCNT1	yes (genecards)	*600391	3175494	chr9	+	79055363	79122332	0.512014	7.18693	0.00699896	glucosaminyl (N-acetyl) transferase 1, core 2 (beta-1,6-N-acetylglucosaminyltransferase)	1.29636	4.46958	3.43883e-07	1.90257e-05	1.80838
SLC7A1	yes (genecards)	*104615	3507710	chr13	-	30083563	30169721	0.444652	9.63076	0.0288154	solute carrier family 7 (cationic amino acid transporter, y+ system), member 1	1.39028	6.31171	1.01429e-07	6.19599e-06	1.83494
KCNMB4	yes (genecards). MaxiK channels are large conductance, voltage and calcium-sensitive potassium channels which are fundamental to the control of smooth muscle tone and neuronal excitability.	*605223	3421985	chr12	+	70760005	70828071	0.627157	6.36061	0.00652632	potassium large conductance calcium-activated channel, subfamily M, beta member 4	1.21378	2.85014	0.00161353	0.0277572	1.84094
FMOD	yes (genecards)	*600245	2451693	chr1	-	203309676	203407359	1.00117	7.60515	0.0277036	fibromodulin	0.882681	7.59862	9.50405e-05	0.00263948	1.88385
IDH2	yes (genecards)	%614569 ICD+ MULTIPLE ENCHONDROMATOSIS, MAFFUCCI TYPE	3638760	chr15	-	90626303	90735595	0.569734	8.89311	0.0325418	isocitrate dehydrogenase 2 (NADP+), mitochondrial	1.33308	4.90149	5.78068e-08	3.75092e-06	1.90282
CTNNAL1	yes (genecards). May modulate the Rho pathway signaling by providing a scaffold for the Lbc Rho guanine nucleotide exchange factor (ARHGEF1)	*604785	3219621	chr9	-	111704190	111775804	0.92758	7.31351	0.000965901	catenin (cadherin-associated protein), alpha-like 1	1.22201	5.10815	7.34511e-07	3.83758e-05	2.14959
GJA1	yes (genecards)	# 164200. OCULODENTODIGITAL DYSPLASIA; ODDD	2923661	chr6	+	121756746	121770853	1.08358	10.7697	0.0391583	gap junction protein, alpha 1, 43kDa	1.06992	9.71829	5.30347e-08	3.47328e-06	2.1535
RCAN1	expressed in fetal brain. In DSCR1.	*602917	3930235	chr21	-	35885065	36042884	0.990413	8.53898	0.00149145	regulator of calcineurin 1	1.19482	4.71388	8.66556e-06	0.000324509	2.18523
GALNT1	yes (genecards)	*602273	2511045	chr2	+	154728397	155310891	0.481764	3.79392	0.0475079	UDP-N-acetyl-alpha-D-galactosamine:polypeptide N-acetylgalactosaminyltransferase 13 (GalNAc-T13); UDP-N-acetyl-alpha-D-galactosamine:polypeptide N-acetylgalactosaminyltransferase 1 (GalNAc-T1)	1.71392	6.39864	3.57772e-11	4.53838e-09	2.19568
XRRA1	yes (genecards)	*609788	3382061	chr11	-	74518794	74660514	0.627776	6.60145	0.00165973	X-ray radiation resistance associated 1	1.5819	3.51998	3.25486e-07	1.80433e-05	2.20968
ITGA11	yes (genecards)	*604789	3630736	chr15	-	68588420	68724481	0.752276	9.12999	0.0394643	integrin, alpha 11	1.6244	8.38504	9.92977e-14	1.90226e-11	2.37668
GLIPR1	yes (genecards)	*602692	3422855	chr12	+	75874480	75895696	0.594826	11.4954	0.0312504	GLI pathogenesis-related 1	1.8033	6.57054	1.16453e-13	2.18629e-11	2.39812
NOSTRIN	yes (genecards)	*607496	2514216	chr2	+	169643059	169721989	0.283837	3.12808	0.0357324	nitric oxide synthase trafficker	2.12761	-1.16123	0.000513336	0.0109765	2.41145
FRAS1	yes	# 219000. FRASER SYNDROME - cryptophthalmos, syndactyly, ambiguous genitalia, laryngeal and genitourinary malformations, oral clefting, and mental retardation, and microcephaly	2732655	chr4	+	78977245	79465684	1.05001	6.18199	0.0240853	Fraser syndrome 1	1.45303	5.60753	5.53257e-11	6.79638e-09	2.50304
RAB27B	yes (genecards)	*603869	3788976	chr18	+	52495708	52562746	0.670478	4.56744	0.0450429	RAB27B, member RAS oncogene family	1.89663	4.24012	1.69506e-12	2.69687e-10	2.56711
CPE	overexpression of the long isoform of human NOS1AP (605551), called NOS1AP-L, reduced the outgrowth of primary and secondary dendrites in cultured rat hippocampal neurons	*114855	2750627	chr4	+	166299915	166419679	1.98521	7.09149	0.00560947	carboxypeptidase E	0.997842	5.87406	5.97211e-06	0.000236874	2.98305
HOXB9	yes (genecards).The encoded nuclear protein functions as a sequence-specific transcription factor that is involved in cell proliferation and differentiation.	*142964	3761451	chr17	-	46694457	46705026	-0.294606	5.01238	0.0424156	homeobox B9	3.35935	-1.2857	3.46195e-06	0.000145077	3.06475
LY6K	yes (genecards)	*615093	3119213	chr8	+	143781531	143804928	1.27171	6.71558	0.00643105	lymphocyte antigen 6 complex, locus K	1.94245	1.39216	0.000514552	0.0109941	3.21416
MC4R	expressed primarily in the brain	#601665 OBESITY	3810749	chr18	-	58038100	58039558	1.62103	6.89251	0.00967618	melanocortin 4 receptor	1.70602	1.03803	0.00014251	0.00371891	3.32706
AKAP6	Expression was also present in certain areas of the brain, including cerebellum, basal ganglia, hippocampus, frontal cortex, and motor cortex.	*604691	3531553	chr14	+	32798523	33382084	0.506642	3.8383	0.0370901	A kinase (PRKA) anchor protein 6	2.86257	2.21094	1.11819e-09	1.08738e-07	3.36921
HCLS1	inconclusive	*601306	2691668	chr3	-	121350255	121379774	0.603671	5.49784	0.0153051	hematopoietic cell-specific Lyn substrate 1	2.81928	0.91556	2.06022e-07	1.17684e-05	3.42295
NRG1	Tan et al. (2007) stated that at least 15 NRG1 isoforms are generated through alternative promoter use and splicing. They isolated a full-length clone for NRG1 type IV from adult and fetal human brain cDNA libraries. 2 different Nrg1 isoforms, CRD-Nrg1 and Ig-Nrg1, controlled the guidance of TCAs in the telencephalon.	181500 - possible role in schizophrenia	3092808	chr8	+	31486190	32625455	0.837299	8.09662	0.00350487	neuregulin 1	2.689	3.08593	1.84942e-13	3.4491e-11	3.5263
GALNT13	RT-PCR ELISA detected GALNT13 expressed at intermediate levels in adult and fetal brain and in all specific adult brain regions examined. Little to no expression was detected in other tissues	*608369	2511045	chr2	+	154728397	155310891	0.481764	3.79392	0.0475079	UDP-N-acetyl-alpha-D-galactosamine:polypeptide N-acetylgalactosaminyltransferase 13 (GalNAc-T13); UDP-N-acetyl-alpha-D-galactosamine:polypeptide N-acetylgalactosaminyltransferase 1 (GalNAc-T1)	3.17849	3.0858	5.79048e-07	3.08837e-05	3.66026
FGFR2	yes (genecards)	# 101200. APERT SYNDROME (variable mental retardation) CROUZON	3310041	chr10	-	122483334	123358590	1.13924	5.30572	0.00285587	fibroblast growth factor receptor 2	2.84212	-0.18537	3.72669e-07	2.04178e-05	3.98136
LRRC15	very low (genecards)	no	2711610	chr3	-	194080027	194096760	1.47824	9.90781	0.00302963	leucine rich repeat containing 15	2.63952	8.33304	3.48554e-36	5.7739e-33	4.11775
PCP4	The murine Pcp4 gene, whose product (PEP19) was originally isolated in rat as a cerebellar peptide with increased postnatal expression, is highly expressed in brain, primarily in cerebellar Purkinje cells. To characterize the human homolog and its possible contribution to cerebellar hypoplasia in Down syndrome (190685), Cabin et al. (1996) cloned and sequenced the full-length human cDNA, isolated…	*601629	3921599	chr21	+	41235662	41310439	0.929793	5.7721	0.00879664	Purkinje cell protein 4	3.23098	-2.36082	0.000918669	0.0175752	4.16077
PLAC8	low (genecards)	*607515	2775909	chr4	-	84011211	84138405	1.90493	5.55763	6.57936e-05	placenta-specific 8	2.3641	0.107164	1.73305e-05	0.000592786	4.26903
KRTAP1-1	very low (genecards). The KAP proteins form a matrix of keratin intermediate filaments which contribute to the structure of hair fibers.	*608819	3756689	chr17	-	39190140	39197708	0.675946	6.57533	0.0272491	zinc finger protein 98 (F7175); keratin associated protein 1-1; zinc finger protein 492; zinc finger protein 849 pseudogene	3.83681	-2.11974	1.08131e-05	0.000397529	4.51276
LGR5	Northern blot analysis revealed expression of a 5.0-kb GPR49 transcript in skeletal muscle, spinal cord, and various subregions of brain	*606667	3422144	chr12	+	71833681	71980089	1.94579	5.35913	0.0291862	leucine-rich repeat-containing G protein-coupled receptor 5	2.85331	0.605422	1.97856e-05	0.000665691	4.7991
ANGPT1	TIE2 (TEK; 600221) is a receptor-like tyrosine kinase expressed almost exclusively in endothelial cells and early hematopoietic cells and required for the normal development of vascular structures during embryogenesis	*601667	3148463	chr8	-	108261723	108532243	1.59815	6.31402	0.00124157	angiopoietin 1	3.22597	3.58985	4.43623e-22	2.19173e-19	4.82412
AQP9	Northern blot analysis detected expression of a 3.5-kb AQP9 mRNA at high levels in peripheral leukocytes, and at lower levels in liver, lung, and spleen	*602914	3595594	chr15	+	58430474	58493176	0.826649	4.01633	0.0241642	aquaporin 9	4.26079	2.1527	1.25024e-10	1.46091e-08	5.08744
C15orf54	very low (genecards)	no	3589410	chr15	+	39542895	39547038	1.48421	4.51245	3.42542e-05	chromosome 15 open reading frame 54	3.73406	-2.58675	7.62997e-05	0.00218584	5.21827
MMP3	It is a secreted metalloprotease produced predominantly by connective tissue cells. Together with other metalloproteases, it can synergistically degrade the major components of the extracellular matrix	*185250	3388830	chr11	-	102677769	102714353	2.80471	10.667	0.000337527	matrix metallopeptidase 3 (stromelysin 1, progelatinase)	2.8497	6.18086	2.84081e-15	6.95652e-13	5.6544
MEOX2	Using cDNA microarray analysis to examine human brain endothelial cells, Wu et al. (2005) found that expression of the MEOX2 gene was reduced in cells from 16 patients with Alzheimer disease	*600535	3039485	chr7	-	15650839	15727488	1.19571	6.66548	0.00588723	mesenchyme homeobox 2	4.51344	0.293261	1.29939e-07	7.81885e-06	5.70915
MAGEC2	No protein was shown in normal tissues except germ cells in testis and Purkinje cells in cerebellum	*300468	4024538	chrX	-	141235923	141309571	-0.888934	3.53968	0.000315219	melanoma antigen family C, 2	6.6746	-3.5488	0.00017056	0.00427887	5.78567
C20orf141	very low (genecards)	no	3873997	chr20	+	2795618	2796481	-0.460847	4.94032	0.0449673	chromosome 20 open reading frame 141	6.44573	-3.75766	0.00021051	0.0051149	5.98488
IL7R	low (genecards)	*146661	2806468	chr5	+	35856971	35879704	1.43573	7.61917	0.036598	interleukin 7 receptor	4.99669	3.56481	8.65341e-34	1.01537e-30	6.43242
SFRP4	WNT-mediated simulation of 'frizzled' receptors (e.g., FZD2; 600667) can activate the beta-catenin (CTNNB1; 116806) pathway, mitogen-activated protein kinase (MAPK) cascades, and G protein-dependent pathways. Yes (genecards)	*606570	3046444	chr7	-	37941323	38065277	0.749516	4.91249	0.0486395	secreted frizzled-related protein 4	6.0388	6.43585	2.58741e-115	7.2864e-111	6.78832
common: role in (F-)actin?
