# Supplementary material for: Human mutations in integrator complex subunits link transcriptome integrity to brain development
Source: PLoS Genet. 2017 May 25;13(5):e1006809. doi: 10.1371/journal.pgen.1006809 (PMC5466333; doi:10.1371/journal.pgen.1006809)
Supplement: S8 Table — (XLS) [file pgen.1006809.s019.xls]

## Sheet: INST8_Normal_vs_Mutations_All_T
Splicing type	gene_symbol	chr	strand	loci	Alternative exon	upstreamES	upstreamEE	downstreamES	downstreamEE	IJC_SAMPLE_1	SJC_SAMPLE_1	IJC_SAMPLE_2	SJC_SAMPLE_2	IncFormLen	SkipFormLen	PValue	IncLevel1	IncLevel2	IncLevelDifference
SE	RP4-798C17.6	chr7	-	chr7:144040334-144047917	144046196;144046536	144040334	144040391	144047810	144047917	6;7	0;1	0;0	1;4	136	50	0.00171534	1.0;0.72	0.0;0.0	0.86
SE	ATXN7L2	chr1	+	chr1:110026100-110028744	110027953;110028131	110026100	110026702	110028678	110028744	3;1	0;0	6;0	5;4	145	59	0.00172383	1.0;1.0	0.328;0.0	0.836
SE	PYROXD2	chr10	-	chr10:100173704-100174815	100174488;100174591	100173704	100174052	100174765	100174815	1;2	0;0	3;0	2;2	129	43	0.002833	1.0;1.0	0.333;0.0	0.834
SE	XPNPEP3	chr22	+	chr22:41253100-41258774	41256681;41256797	41253100	41253249	41257621	41258774	57;73	3;11	1;0	36;15	172	86	0	0.905;0.768	0.014;0.0	0.83
SE	FAM86C2P	chr11	-	chr11:67564153-67570535	67566844;67566946	67564153	67564304	67570472	67570535	3;4	0;0	4;0	3;2	142	56	0.00245071	1.0;1.0	0.345;0.0	0.828
SE	TNC	chr9	-	chr9:117804497-117826347	117819431;117819704	117804497	117804620	117826074	117826347	6;4	0;0	8;0	7;17	172	86	0.00252355	1.0;1.0	0.364;0.0	0.818
SE	TCF12	chr15	+	chr15:57213223-57384089	57364850;57364912	57213223	57213296	57383986	57384089	7;3	0;0	4;0	5;2	90	66	0.00316017	1.0;1.0	0.37;0.0	0.815
SE	AF011889.5|IDS|AF011889.2	chrX	-	chrX:148582479-148610965	148608474;148608607	148582479	148582568	148610903	148610965	13;11	1;1	3;0	10;4	137	51	2.74e-05	0.829;0.804	0.1;0.0	0.766
SE	JAG2	chr14	-	chr14:105617201-105617733	105617327;105617441	105617201	105617248	105617619	105617733	1;6	0;0	0;3	4;1	126	40	0.00299786	1.0;1.0	0.0;0.488	0.756
SE	RP11-640M9.2	chr1	+	chr1:144618081-144620094	144619346;144619419	144618081	144618296	144619882	144620094	88;229	30;0	16;5	63;45	132	86	1.31e-14	0.656;1.0	0.142;0.068	0.723
SE	DRAM2	chr1	-	chr1:111680144-111682736	111682122;111682288	111680144	111680208	111682659	111682736	157;137	0;0	90;71	49;41	127	41	0	1.0;1.0	0.372;0.359	0.635
SE	CS|RP11-977G19.10	chr12	-	chr12:56685414-56694100	56692392;56692475	56685414	56685577	56693943	56694100	10;13	2;2	1;4	8;9	152	86	0.000263252	0.739;0.786	0.066;0.201	0.629
SE	ABI3BP	chr3	-	chr3:100527004-100551194	100549421;100549478	100527004	100527079	100551107	100551194	43;75	14;7	53;37	95;444	76	62	2.22e-12	0.715;0.897	0.313;0.064	0.618
SE	NUDT17	chr1	-	chr1:145588609-145589439	145588871;145589055	145588609	145588635	145589235	145589439	19;25	2;0	18;10	13;5	105	19	0.00562051	0.632;1.0	0.2;0.266	0.583
SE	SDHAP1	chr3	-	chr3:195712497-195717146	195713389;195713475	195712497	195712660	195717060	195717146	46;79	0;0	12;24	8;18	151	79	4.9e-11	1.0;1.0	0.44;0.411	0.575
SE	SLC23A3	chr2	-	chr2:220032916-220033824	220033369;220033555	220032916	220033040	220033750	220033824	5;8	2;2	2;0	8;8	153	67	0.00162692	0.523;0.637	0.099;0.0	0.531
SE	SLC23A3	chr2	-	chr2:220032935-220033824	220033373;220033555	220032935	220033040	220033750	220033824	5;8	2;2	2;0	8;8	153	67	0.00162692	0.523;0.637	0.099;0.0	0.531
SE	MLH3	chr14	-	chr14:75498770-75505115	75500121;75500193	75498770	75498882	75505042	75505115	15;19	2;1	7;11	7;13	110	66	0.000511346	0.818;0.919	0.375;0.337	0.513
SE	CAST	chr5	+	chr5:96075741-96077062	96076448;96076487	96075741	96075822	96076969	96077062	80;221	205;1	95;0	188;271	52	74	5.58e-05	0.357;0.997	0.418;0.0	0.468
SE	AD000671.6|U2AF1L4	chr19	-	chr19:36235223-36235593	36235391;36235441	36235223	36235322	36235526	36235593	9;7	14;5	1;1	37;31	60	60	5.46e-05	0.391;0.583	0.026;0.031	0.459
SE	ABI3BP	chr3	-	chr3:100527004-100551194	100547236;100547296	100527004	100527079	100551107	100551194	21;45	14;7	60;88	95;444	82	62	6.17e-05	0.531;0.829	0.323;0.13	0.453
SE	DCUN1D2	chr13	-	chr13:114115368-114128569	114117054;114117206	114115368	114115451	114128438	114128569	30;29	2;3	8;16	9;6	162	76	0.0093551	0.876;0.819	0.294;0.556	0.422
SE	ABI3BP	chr3	-	chr3:100527004-100551194	100543701;100543785	100527004	100527079	100551107	100551194	123;131	14;7	336;304	95;444	130	62	0.000487095	0.807;0.899	0.628;0.246	0.416
SE	WARS	chr14	-	chr14:100828192-100841930	100840472;100840581	100828192	100828258	100841619	100841930	24;17	3;9	45;0	29;78	145	59	0.00129831	0.765;0.435	0.387;0.0	0.406
SE	RPGRIP1L	chr16	-	chr16:53671606-53675028	53672221;53672323	53671606	53671766	53674944	53675028	31;45	12;8	3;21	15;16	163	77	0.0067561	0.55;0.727	0.086;0.383	0.404
SE	TNC	chr9	-	chr9:117804497-117826347	117822008;117822281	117804497	117804620	117826074	117826347	23;36	0;0	51;24	7;17	172	86	0.00292882	1.0;1.0	0.785;0.414	0.4
SE	WARS	chr14	-	chr14:100835423-100841684	100840472;100840516	100835423	100835595	100841619	100841684	42;49	39;38	64;0	113;204	46	58	5.66e-05	0.576;0.619	0.417;0.0	0.389
SE	GLI4|ZFP41	chr8	+	chr8:144349606-144356972	144351529;144351690	144349606	144349654	144356873	144356972	31;51	6;5	37;21	22;18	127	41	0.00070536	0.625;0.767	0.352;0.274	0.383
SE	LINC00969|SDHAP2	chr3	+	chr3:195389441-195391121	195390494;195390638	195389441	195389604	195390956	195391121	30;14	15;21	0;0	19;15	172	86	9.89e-05	0.5;0.25	0.0;0.0	0.375
SE	FAM208B	chr10	+	chr10:5726904-5754881	5751492;5751626	5726904	5727138	5754785	5754881	12;22	5;8	3;9	13;12	172	86	0.00563307	0.545;0.579	0.103;0.273	0.374
SE	ZNF195	chr11	-	chr11:3381614-3383119	3381949;3382018	3381614	3381795	3382972	3383119	8;11	6;15	3;0	26;14	124	86	0.00153007	0.48;0.337	0.074;0.0	0.371
SE	MRPL55	chr1	-	chr1:228295935-228297000	228296655;228296722	228295935	228296019	228296961	228297000	43;49	0;3	26;19	14;3	57	23	0.00792292	1.0;0.868	0.428;0.719	0.36
SE	RNU6-312P|PPIL3	chr2	-	chr2:201746143-201750495	201749984;201750090	201746143	201746211	201750420	201750495	33;48	2;6	36;32	13;17	129	43	0.0055818	0.846;0.727	0.48;0.386	0.353
SE	SLC29A1	chr6	+	chr6:44191350-44195079	44193709;44193904	44191350	44191378	44194999	44195079	149;175	12;14	29;8	6;19	94	8	3.31e-05	0.514;0.515	0.291;0.035	0.351
SE	C4orf36	chr4	-	chr4:87809273-87812746	87811200;87811291	87809273	87809428	87812608	87812746	14;23	5;7	9;6	17;7	168	86	0.00572637	0.589;0.627	0.213;0.305	0.349
SE	ST6GALNAC6	chr9	-	chr9:130658524-130667687	130660104;130660289	130658524	130658611	130667485	130667687	16;19	8;16	6;1	17;23	166	80	0.000499298	0.491;0.364	0.145;0.021	0.345
SE	AMACR|RP11-1084J3.3|C1QTNF3	chr5	-	chr5:33988188-33998932	33994182;33994225	33988188	33989607	33998745	33998932	18;19	55;35	0;0	121;203	72	86	1.79e-13	0.281;0.393	0.0;0.0	0.337
SE	CPT1C	chr19	+	chr19:50194372-50195650	50195077;50195210	50194372	50194597	50195495	50195650	20;37	2;4	50;38	31;16	172	86	0.00344409	0.833;0.822	0.446;0.543	0.333
SE	ATAD3B	chr1	+	chr1:1424583-1425804	1425071;1425191	1424583	1424654	1425636	1425804	29;11	18;7	5;8	30;39	150	64	4.75e-06	0.407;0.401	0.066;0.08	0.331
SE	KIFC3|NA	chr16	-	chr16:57806134-57829053	57819375;57819578	57806134	57806200	57828910	57829053	56;78	11;11	60;35	22;48	145	59	0.0053235	0.674;0.743	0.526;0.229	0.331
SE	EPB41L2	chr6	-	chr6:131191178-131197915	131191467;131191521	131191178	131191266	131197813	131197915	17;14	10;22	8;9	32;52	89	81	0.00508359	0.607;0.367	0.185;0.136	0.327
SE	SH3YL1	chr2	-	chr2:234159-247602	242797;242871	234159	234272	247537	247602	35;39	41;47	0;0	85;64	106	58	1.11e-16	0.318;0.312	0.0;0.0	0.315
SE	NSUN5P1|TRIM73	chr7	+	chr7:75039645-75044301	75039888;75040009	75039645	75039743	75044162	75044301	22;18	5;7	22;20	30;18	172	86	0.00932626	0.688;0.563	0.268;0.357	0.313
SE	DHX34	chr19	+	chr19:47879699-47880463	47880171;47880246	47879699	47879817	47880356	47880463	22;21	12;15	9;7	22;20	136	86	0.00287672	0.537;0.47	0.206;0.181	0.31
SE	FAM21C	chr10	+	chr10:46252459-46258937	46254762;46254849	46252459	46252587	46258835	46258937	223;186	0;0	137;187	35;42	160	86	2.22e-16	1.0;1.0	0.678;0.705	0.308
SE	FBLN2	chr3	+	chr3:13661229-13668079	13663274;13663415	13661229	13661331	13667944	13668079	3768;4900	1339;1726	3052;1621	3657;2274	172	86	0	0.585;0.587	0.294;0.263	0.307
SE	PLD1	chr3	-	chr3:171395355-171405374	171404474;171404588	171395355	171395484	171405160	171405374	138;178	8;20	128;27	47;12	172	86	9.39e-06	0.896;0.817	0.577;0.529	0.304
SE	CCDC176|AC005484.5	chr14	+	chr14:74507267-74514777	74512762;74512833	74507267	74507348	74514632	74514777	15;26	0;0	18;11	5;3	116	74	0.00975426	1.0;1.0	0.697;0.701	0.301
SE	SEC31B|NDUFB8	chr10	-	chr10:102266077-102267808	102267181;102267324	102266077	102266177	102267664	102267808	40;64	3;0	17;12	4;4	172	86	0.0097324	0.87;1.0	0.68;0.6	0.295
SE	ABI3BP	chr3	-	chr3:100547236-100551194	100549421;100549478	100547236	100547296	100551107	100551194	44;76	21;45	52;29	60;87	61	47	0.00137418	0.617;0.565	0.4;0.204	0.289
SE	KIFC3|NA	chr16	-	chr16:57806134-57829053	57822486;57822625	57806134	57806200	57828910	57829053	11;34	11;11	8;19	22;48	145	59	0.00739649	0.289;0.557	0.129;0.139	0.289
SE	SHMT1	chr17	-	chr17:18236479-18243569	18238872;18238989	18236479	18236602	18243356	18243569	335;321	21;34	119;108	41;45	172	86	5.01e-09	0.889;0.825	0.592;0.545	0.288
SE	WARS	chr14	-	chr14:100835423-100841930	100840472;100840581	100835423	100835595	100841619	100841930	55;65	39;38	98;0	113;204	172	86	1.43e-06	0.414;0.461	0.302;0.0	0.286
SE	MPP1	chrX	-	chrX:154014478-154033760	154018228;154018297	154014478	154014675	154033546	154033760	35;26	0;0	18;18	5;5	124	86	0.00382797	1.0;1.0	0.714;0.714	0.286
SE	ZNF211	chr19	+	chr19:58145996-58153647	58151279;58151435	58145996	58146123	58152071	58153647	23;41	10;36	18;8	30;37	172	86	0.00666497	0.535;0.363	0.231;0.098	0.284
SE	GNPDA1	chr5	-	chr5:141391476-141392538	141391852;141391942	141391476	141391606	141392233	141392538	34;53	6;15	103;114	71;84	166	86	0.00251414	0.746;0.647	0.429;0.413	0.276
SE	ABI3BP	chr3	-	chr3:100548424-100551194	100549421;100549478	100548424	100548508	100551107	100551194	156;191	112;141	181;81	274;346	85	71	4.67e-05	0.538;0.531	0.356;0.164	0.274
SE	COL6A3	chr2	-	chr2:238296224-238305490	238303229;238303847	238296224	238296827	238305369	238305490	185;244	24;54	300;371	140;248	172	86	3.75e-06	0.794;0.693	0.517;0.428	0.271
SE	ABI3BP	chr3	-	chr3:100513766-100523710	100515252;100515312	100513766	100513847	100523635	100523710	398;363	42;42	855;736	325;466	76	56	7.24e-10	0.875;0.864	0.66;0.538	0.27
SE	LTBP3	chr11	-	chr11:65307190-65307853	65307483;65307624	65307190	65307352	65307715	65307853	922;707	246;189	506;544	443;374	172	86	1.8e-12	0.652;0.652	0.364;0.421	0.26
SE	WARS	chr14	-	chr14:100835423-100841681	100840472;100840557	100835423	100835595	100841619	100841681	46;49	39;38	64;0	113;204	125	55	3.19e-08	0.342;0.362	0.199;0.0	0.252
SE	CD44	chr11	+	chr11:35211381-35229753	35226058;35226187	35211381	35211612	35229651	35229753	90;191	12;28	78;82	28;45	172	86	0.00040503	0.789;0.773	0.582;0.477	0.252
SE	TNC	chr9	-	chr9:117804497-117836145	117808688;117808961	117804497	117804620	117835881	117836145	596;634	21;16	990;647	216;146	172	86	0	0.934;0.952	0.696;0.689	0.251
SE	FBXO36-IT1|RNU6-1027P|FBXO36	chr2	+	chr2:230787017-230841065	230797486;230797602	230787017	230787325	230840956	230841065	3;13	3;16	2;4	29;20	172	86	0.00607265	0.333;0.289	0.033;0.091	0.249
SE	RPS24	chr10	+	chr10:79796951-79800471	79799958;79799983	79796951	79797062	79800372	79800471	253;450	81;114	283;289	217;602	36	86	7.59e-05	0.882;0.904	0.757;0.534	0.248
SE	GNPDA1	chr5	-	chr5:141391476-141392561	141391852;141391904	141391476	141391606	141392233	141392561	37;48	6;15	93;113	71;84	90	86	0.00270893	0.855;0.754	0.556;0.562	0.245
SE	WARS	chr14	-	chr14:100835423-100841684	100840472;100840602	100835423	100835595	100841619	100841684	48;54	39;38	75;0	113;204	144	58	7.64e-08	0.331;0.364	0.211;0.0	0.242
SE	CYP20A1	chr2	+	chr2:204103699-204116832	204111477;204111644	204103699	204103857	204116689	204116832	42;71	15;16	62;53	44;44	172	86	0.00441291	0.583;0.689	0.413;0.376	0.241
SE	RP11-640M9.2	chr1	+	chr1:144615095-144618296	144617149;144617252	144615095	144615303	144618081	144618296	74;103	29;47	31;22	31;28	172	86	0.00381618	0.561;0.523	0.333;0.282	0.235
SE	CPT1C	chr19	+	chr19:50194400-50195650	50195077;50195146	50194400	50194597	50195495	50195650	45;46	2;4	83;57	31;16	124	86	0.00374685	0.94;0.889	0.65;0.712	0.233
SE	SNED1	chr2	+	chr2:241992569-242003117	242002207;242002321	241992569	241992743	242003003	242003117	241;261	31;18	75;43	20;15	172	86	0.00209158	0.795;0.879	0.652;0.589	0.216
SE	NDUFV3	chr21	+	chr21:44317036-44329215	44323291;44324386	44317036	44317157	44328973	44329215	361;474	81;139	294;261	192;156	172	86	2.71e-06	0.69;0.63	0.434;0.455	0.215
SE	MRPL55	chr1	-	chr1:228295935-228297013	228296655;228296722	228295935	228296019	228296849	228297013	84;113	7;7	45;58	14;17	111	77	0.00200075	0.893;0.918	0.69;0.703	0.209
SE	AC093838.4	chr2	+	chr2:132258753-132264015	132258930;132259081	132258753	132258806	132263884	132264015	94;144	0;0	93;47	4;7	132	46	0.00928625	1.0;1.0	0.89;0.701	0.205
SE	UBE2D3	chr4	-	chr4:103747641-103749186	103748748;103748898	103747641	103747793	103749100	103749186	269;243	95;129	157;264	177;241	165	79	0.000258976	0.576;0.474	0.298;0.344	0.204
SE	TNC	chr9	-	chr9:117804497-117836145	117826925;117827198	117804497	117804620	117835881	117836145	1107;1313	21;16	1406;1005	216;146	172	86	0	0.963;0.976	0.765;0.775	0.2
SE	ABI3BP	chr3	-	chr3:100554444-100565272	100555967;100556015	100554444	100554504	100565215	100565272	78;77	5;12	110;82	36;58	13	17	0.00121635	0.953;0.894	0.8;0.649	0.199
SE	OPTN	chr10	+	chr10:13150137-13151288	13150961;13151015	13150137	13150289	13151111	13151288	105;97	92;125	89;63	195;175	94	86	0.00132944	0.511;0.415	0.295;0.248	0.192
SE	ABI1	chr10	-	chr10:27059173-27066170	27060003;27060018	27059173	27059274	27065993	27066170	65;75	144;127	47;42	180;221	16	86	0.00136861	0.708;0.76	0.584;0.505	0.19
SE	ABI3BP	chr3	-	chr3:100543701-100551194	100549421;100549478	100543701	100543785	100551107	100551194	44;81	123;131	63;31	329;296	85	71	0.000126591	0.23;0.341	0.138;0.08	0.177
SE	NOM1	chr7	+	chr7:156746805-156752812	156751299;156751550	156746805	156746992	156752544	156752812	6;13	26;17	2;4	44;71	172	86	0.00983338	0.103;0.277	0.022;0.027	0.166
SE	ACVRL1	chr12	+	chr12:52306882-52308371	52307757;52307857	52306882	52307134	52308222	52308371	265;350	9;17	169;172	26;28	172	86	0.000529402	0.936;0.911	0.765;0.754	0.164
SE	SREBF1	chr17	-	chr17:17723403-17740300	17726831;17726921	17723403	17723835	17740040	17740300	1078;1640	441;468	765;523	398;441	166	86	0.00811901	0.559;0.645	0.499;0.381	0.162
SE	SPTAN1	chr9	+	chr9:131371400-131374124	131371929;131371944	131371400	131371563	131373992	131374124	30;24	623;509	9;4	750;852	16	86	4.72e-05	0.206;0.202	0.061;0.025	0.161
SE	ARHGEF12	chr11	+	chr11:120300148-120302620	120300420;120300540	120300148	120300226	120302479	120302620	226;272	14;26	164;212	26;53	157	71	0.00774826	0.88;0.826	0.74;0.644	0.161
SE	TARBP1	chr1	-	chr1:234534127-234537008	234536598;234536694	234534127	234534299	234536926	234537008	27;31	29;46	21;17	64;82	161	75	0.00659308	0.303;0.239	0.133;0.088	0.161
SE	ACVRL1	chr12	+	chr12:52306882-52308369	52307342;52307554	52306882	52307134	52308222	52308369	202;248	9;17	147;167	26;28	172	86	0.00599056	0.918;0.879	0.739;0.749	0.155
SE	LTBP4	chr19	+	chr19:41125251-41129637	41128305;41128572	41125251	41125398	41129508	41129637	554;797	158;184	247;151	114;78	172	86	0.00336841	0.637;0.684	0.52;0.492	0.155
SE	ISOC2	chr19	-	chr19:55966626-55967856	55967002;55967212	55966626	55966745	55967715	55967856	164;158	11;3	181;170	27;26	172	86	0.00911012	0.882;0.963	0.77;0.766	0.154
SE	SLC15A3	chr11	-	chr11:60706951-60709617	60708593;60708762	60706951	60707110	60709506	60709617	267;239	79;78	348;208	223;109	172	86	0.00430369	0.628;0.605	0.438;0.488	0.154
SE	MTA1|TEX22	chr14	+	chr14:105911754-105916521	105915695;105915746	105911754	105911848	105916394	105916521	90;102	10;1	97;62	21;19	88	86	0.00654236	0.898;0.99	0.819;0.761	0.154
SE	ABI3BP	chr3	-	chr3:100543701-100547296	100544628;100544688	100543701	100543785	100547236	100547296	252;268	23;19	422;311	88;83	64	44	0.000402474	0.883;0.907	0.767;0.72	0.151
SE	EBF3	chr10	-	chr10:131635963-131638706	131637346;131637459	131635963	131636224	131638508	131638706	12;39	22;50	27;7	76;79	172	86	0.0062063	0.214;0.281	0.151;0.042	0.151
SE	ELP2	chr18	+	chr18:33718757-33721164	33719381;33719576	33718757	33718835	33721099	33721164	19;21	23;43	4;2	37;35	129	43	0.00410569	0.216;0.14	0.035;0.019	0.151
SE	TMEM173	chr5	-	chr5:138855118-138858093	138856913;138857100	138855118	138856039	138857854	138858093	611;651	20;23	491;557	57;84	172	86	4.33e-06	0.939;0.934	0.812;0.768	0.146
SE	JMJD6	chr17	-	chr17:74716441-74718015	74717344;74717438	74716441	74716580	74717879	74718015	32;37	48;65	32;26	132;143	172	86	0.00399063	0.25;0.222	0.108;0.083	0.14
SE	CHPF2|MIR671	chr7	+	chr7:150932536-150935905	150933493;150933676	150932536	150932698	150934459	150935905	635;619	10;4	702;792	65;76	172	86	3.81e-08	0.969;0.987	0.844;0.839	0.137
SE	PRRC2B	chr9	+	chr9:134348894-134353336	134349840;134351922	134348894	134349111	134353130	134353336	225;281	10;7	150;173	17;24	172	86	0.00590242	0.918;0.953	0.815;0.783	0.137
SE	KIAA1841|C2orf74	chr2	+	chr2:61372265-61390090	61384996;61385147	61372265	61372331	61389976	61390090	14;25	25;80	9;7	185;249	145	59	0.000249128	0.186;0.113	0.019;0.011	0.135
SE	HUS1B|RP11-532F6.2|EXOC2	chr6	-	chr6:637700-693111	689138;689212	637700	637861	693018	693111	12;36	60;78	9;3	115;74	134	86	0.00416707	0.114;0.229	0.048;0.025	0.135
SE	PNPLA2	chr11	+	chr11:818901-821860	819573;819905	818901	818958	821627	821860	409;370	7;1	430;427	26;34	136	50	0.000414567	0.956;0.993	0.859;0.822	0.134
SE	KCTD7|RABGEF1	chr7	+	chr7:66205719-66237065	66233817;66234012	66205719	66205779	66236869	66237065	71;67	70;75	38;49	96;118	139	53	0.0088065	0.279;0.254	0.131;0.137	0.133
SE	RHOC|RP11-426L16.10	chr1	-	chr1:113246265-113249755	113247721;113247790	113246265	113246428	113249699	113249755	478;448	354;393	525;421	623;778	87	49	0.00497932	0.432;0.391	0.322;0.234	0.133
SE	RBM23	chr14	-	chr14:23374544-23375577	23374814;23374868	23374544	23374662	23375403	23375577	121;99	0;0	117;92	7;21	94	86	0.00237043	1.0;1.0	0.939;0.8	0.131
SE	HDAC7	chr12	-	chr12:48189369-48190081	48189688;48189799	48189369	48189550	48189989	48190081	636;657	114;117	614;419	189;143	171	85	0.0087413	0.735;0.736	0.618;0.593	0.13
SE	TNC	chr9	-	chr9:117808688-117819704	117810538;117810811	117808688	117808961	117819431	117819704	808;1006	1054;1097	892;423	1844;1264	172	86	7.47e-05	0.277;0.314	0.195;0.143	0.127
SE	KIAA1217	chr10	+	chr10:24762156-24784125	24783428;24783533	24762156	24762989	24784075	24784125	28;30	41;73	2;22	55;146	129	43	0.00635573	0.185;0.12	0.012;0.048	0.122
SE	MMP27	chr11	-	chr11:102573700-102576537	102575267;102575506	102573700	102573849	102576343	102576537	721;730	13;9	238;173	22;14	172	86	0.00096791	0.965;0.976	0.844;0.861	0.118
SE	TTLL3|ARPC4-TTLL3	chr3	+	chr3:9862229-9868924	9867483;9867632	9862229	9862425	9868680	9868924	391;483	9;2	335;211	26;19	172	86	0.00115435	0.956;0.992	0.866;0.847	0.117
SE	TMEM141	chr9	+	chr9:139686162-139686810	139686398;139686482	139686162	139686229	139686702	139686810	260;320	2;1	360;272	19;21	128	60	0.00497373	0.984;0.993	0.899;0.859	0.109
SE	EPSTI1	chr13	-	chr13:43543229-43566385	43544747;43544806	43543229	43543313	43566113	43566385	10;4	1;0	147;24	1;3	95	77	0.00427816	0.89;1.0	0.992;0.866	0.016
SE	ETFA	chr15	-	chr15:76587931-76603813	76602272;76602405	76587931	76588078	76603690	76603813	1;4	171;285	61;53	271;298	172	86	0.000383216	0.003;0.007	0.101;0.082	-0.086
SE	TMEM119	chr12	-	chr12:108986027-108991784	108987939;108988321	108986027	108986173	108991745	108991784	373;581	2364;2669	1120;1078	1768;1930	118	32	6e-06	0.041;0.056	0.147;0.132	-0.091
SE	ELOVL5	chr6	-	chr6:53135390-53140059	53138017;53138142	53135390	53135525	53139887	53140059	1861;2067	173;121	2733;2059	59;43	172	86	0.000363726	0.843;0.895	0.959;0.96	-0.091
SE	PCED1A	chr20	-	chr20:2816684-2819392	2818877;2819124	2816684	2816960	2819241	2819392	474;647	30;80	822;525	15;16	172	86	0.000809132	0.888;0.802	0.965;0.943	-0.109
SE	SRPX	chrX	-	chrX:38033412-38080177	38037537;38037597	38033412	38033604	38079948	38080177	508;431	104;111	936;519	119;41	106	86	0.00918461	0.799;0.759	0.865;0.911	-0.109
SE	RN7SL730P|PLEKHM1	chr17	-	chr17:43535534-43553092	43545574;43545959	43535534	43535805	43552465	43553092	578;894	60;86	954;1076	23;36	172	86	0.00024661	0.828;0.839	0.954;0.937	-0.112
SE	SGCE	chr7	-	chr7:94228086-94230169	94229008;94229035	94228086	94228275	94229957	94230169	393;474	251;299	635;483	231;97	40	86	0.000674183	0.771;0.773	0.855;0.915	-0.113
SE	NDUFV3	chr21	+	chr21:44317034-44329772	44326949;44327012	44317034	44317157	44328973	44329772	0;1	81;139	26;33	192;156	112	86	0.000435665	0.0;0.005	0.094;0.14	-0.115
SE	TPM1	chr15	+	chr15:63353067-63353987	63353396;63353472	63353067	63353138	63353911	63353987	73;59	146;166	251;226	286;275	99	47	0.00939117	0.192;0.144	0.294;0.281	-0.119
SE	KIAA1191	chr5	-	chr5:175786464-175788971	175786813;175786921	175786464	175786570	175788604	175788971	387;463	40;66	580;633	32;16	172	86	0.000742466	0.829;0.778	0.901;0.952	-0.123
SE	PREPL	chr2	-	chr2:44573406-44588633	44586635;44587177	44573406	44573529	44588518	44588633	36;38	94;177	110;148	152;197	172	86	0.000373163	0.161;0.097	0.266;0.273	-0.141
SE	RFX8	chr2	-	chr2:102013822-102022519	102018897;102019214	102013822	102014186	102022404	102022519	199;178	29;26	273;237	14;10	172	86	0.00707427	0.774;0.774	0.907;0.922	-0.141
SE	COX16|RP11-718G2.3	chr14	-	chr14:70795890-70826448	70809374;70809446	70795890	70795953	70826235	70826448	187;176	32;40	337;298	25;23	100	56	0.00485565	0.766;0.711	0.883;0.879	-0.143
SE	STAT5B	chr17	-	chr17:40376796-40384155	40379546;40379703	40376796	40376886	40384017	40384155	130;140	15;9	133;161	1;0	169	83	0.00300237	0.81;0.884	0.985;1.0	-0.145
SE	RP11-977G19.5|SMARCC2	chr12	-	chr12:56556766-56558515	56558086;56558152	56556766	56557549	56558431	56558515	58;108	290;323	107;96	218;124	109	77	0.00407688	0.124;0.191	0.257;0.354	-0.148
SE	PREPL	chr2	-	chr2:44573406-44588945	44586635;44586889	44573406	44573529	44588518	44588945	39;44	94;177	126;159	152;197	172	86	0.000216529	0.172;0.111	0.293;0.288	-0.149
SE	UGP2	chr2	+	chr2:64068087-64083567	64069192;64069338	64068087	64068366	64083439	64083567	215;200	311;290	442;512	390;307	172	86	0.00241627	0.257;0.256	0.362;0.455	-0.152
SE	WARS	chr14	-	chr14:100835423-100842648	100841619;100841740	100835423	100835595	100842596	100842648	39;40	56;73	115;217	80;139	131	45	0.00124822	0.193;0.158	0.331;0.349	-0.164
SE	DHRS4	chr14	+	chr14:24429110-24436475	24435491;24435626	24429110	24429212	24436419	24436475	50;47	86;69	116;106	62;91	135	49	0.00832117	0.174;0.198	0.404;0.297	-0.165
SE	LRRC15	chr3	-	chr3:194078655-194090460	194084084;194084141	194078655	194081775	194090389	194090460	32;3	116;208	338;441	800;836	78	64	1.24e-05	0.185;0.012	0.257;0.302	-0.181
SE	RNF8	chr6	+	chr6:37344701-37358944	37348925;37349130	37344701	37344809	37358517	37358944	97;115	24;7	208;128	3;3	172	86	0.00686957	0.669;0.891	0.972;0.955	-0.183
SE	TRIM26	chr6	-	chr6:30168811-30181196	30172432;30172542	30168811	30168915	30181081	30181196	157;181	30;32	210;291	16;5	172	86	0.000121009	0.724;0.739	0.868;0.967	-0.186
SE	KDELR3	chr22	+	chr22:38870527-38877469	38875597;38875756	38870527	38870628	38877216	38877469	359;375	47;59	1102;1502	29;18	172	86	1.97e-13	0.792;0.761	0.95;0.977	-0.187
SE	PKD1L2	chr16	-	chr16:81208324-81211588	81209209;81209355	81208324	81208519	81211411	81211588	52;37	10;2	203;106	0;0	172	86	0.000397107	0.722;0.902	1.0;1.0	-0.188
SE	WARS	chr14	-	chr14:100835423-100842644	100841619;100841687	100835423	100835595	100842596	100842644	39;38	56;73	113;204	80;139	77	41	0.00090691	0.271;0.217	0.429;0.439	-0.19
SE	Y_RNA|MBNL1	chr3	+	chr3:152165408-152177134	152173330;152173366	152165408	152165562	152177059	152177134	59;123	85;97	154;222	70;85	40	68	0.00366285	0.541;0.683	0.789;0.816	-0.19
SE	RNA5SP92|LTBP1	chr2	+	chr2:33540210-33572476	33567904;33568030	33540210	33540336	33572433	33572476	528;1038	125;250	360;330	49;23	122	36	0.00223508	0.555;0.551	0.684;0.809	-0.194
SE	AC008065.1|METTL8	chr2	-	chr2:172216931-172271236	172248552;172248707	172216931	172217023	172271112	172271236	47;60	6;11	91;93	2;1	171	85	0.00319544	0.796;0.731	0.958;0.979	-0.205
SE	EPB41	chr1	+	chr1:29379615-29391670	29386933;29386996	29379615	29379824	29391493	29391670	78;81	42;34	92;49	19;6	112	86	0.0079815	0.588;0.647	0.788;0.862	-0.208
SE	PPFIBP1	chr12	+	chr12:27829360-27832572	27829996;27830029	27829360	27829532	27832421	27832572	39;29	146;248	87;115	171;249	52	86	0.000993244	0.306;0.162	0.457;0.433	-0.211
SE	TMEM119	chr12	-	chr12:108986075-108991924	108988112;108988321	108986075	108986173	108991745	108991924	880;1136	2364;2669	2264;2271	1768;1930	172	86	3.33e-16	0.157;0.175	0.39;0.37	-0.214
SE	IP6K2	chr3	-	chr3:48730920-48732851	48732126;48732257	48730920	48731673	48732522	48732851	11;29	34;71	62;56	52;47	172	86	0.000485796	0.139;0.17	0.373;0.373	-0.218
SE	RP4-613B23.1	chr3	-	chr3:42665255-42695880	42674120;42674187	42665255	42665304	42695485	42695880	6;5	67;73	5;2	6;4	76	42	0.00472013	0.047;0.036	0.315;0.216	-0.224
SE	AMACR|C1QTNF3	chr5	-	chr5:33998745-34006004	34004678;34004839	33998745	33998932	34005860	34006004	57;50	18;9	153;179	8;8	172	86	0.00049666	0.613;0.735	0.905;0.918	-0.238
SE	SYNRG	chr17	-	chr17:35937477-35944867	35939227;35939530	35937477	35937711	35944755	35944867	60;104	26;33	139;137	16;16	172	86	0.000755839	0.536;0.612	0.813;0.811	-0.238
SE	MRPL55	chr1	-	chr1:228295935-228296732	228296137;228296175	228295935	228296019	228296655	228296732	29;22	29;36	43;22	12;12	37	61	0.00631283	0.622;0.502	0.855;0.751	-0.241
SE	COL6A3	chr2	-	chr2:238285414-238290142	238287278;238287878	238285414	238285987	238289557	238290142	495;764	2930;3986	1381;1939	2104;1360	172	86	5.89e-09	0.078;0.087	0.247;0.416	-0.249
SE	AP000769.1	chr11	+	chr11:65222727-65234028	65222907;65223052	65222727	65222802	65233555	65234028	43;30	4;8	83;111	2;0	154	68	0.00396682	0.826;0.623	0.948;1.0	-0.25
SE	ARHGAP17	chr16	-	chr16:24946790-24953464	24950684;24950918	24946790	24946960	24953307	24953464	107;123	183;216	191;205	134;84	172	86	5.91e-06	0.226;0.222	0.416;0.55	-0.259
SE	PREPL	chr2	-	chr2:44573406-44588944	44586635;44586889	44573406	44573529	44588662	44588944	35;37	46;57	102;141	40;76	172	86	6.34e-05	0.276;0.245	0.56;0.481	-0.26
SE	IRF7	chr11	-	chr11:613784-614399	613950;614037	613784	613865	614173	614399	28;25	7;3	53;25	0;0	148	74	0.00594246	0.667;0.806	1.0;1.0	-0.263
SE	MRPL55	chr1	-	chr1:228295935-228296717	228296137;228296209	228295935	228296019	228296655	228296717	29;22	29;36	43;22	12;12	90	46	0.00817112	0.338;0.238	0.647;0.484	-0.277
SE	ZBTB21	chr21	-	chr21:43414056-43430466	43423005;43423070	43414056	43414217	43430360	43430466	0;0	6;20	3;12	11;13	116	86	0.00838095	0.0;0.0	0.168;0.406	-0.287
SE	POLR2J3|RP11-514P8.7|NA	chr7	-	chr7:102207443-102210371	102208456;102208631	102207443	102207530	102210281	102210371	68;54	24;53	127;93	21;16	163	77	0.00510595	0.572;0.325	0.741;0.733	-0.288
SE	ANKHD1|ANKHD1-EIF4EBP3	chr5	+	chr5:139844251-139862252	139851823;139851880	139844251	139844361	139862164	139862252	29;50	17;24	52;58	3;7	95	81	0.000142724	0.593;0.64	0.937;0.876	-0.29
SE	C11orf30	chr11	+	chr11:76169226-76175124	76170979;76171129	76169226	76169402	76174864	76175124	35;35	22;24	37;50	5;13	172	86	0.00841977	0.443;0.422	0.787;0.658	-0.29
SE	ZNF621	chr3	+	chr3:40567269-40571807	40570809;40570936	40567269	40567355	40571699	40571807	34;27	19;18	66;50	11;9	165	79	0.00198703	0.461;0.418	0.742;0.727	-0.295
SE	SH3D19	chr4	-	chr4:152147198-152149069	152147319;152147392	152147198	152147238	152148911	152149069	61;70	48;65	50;78	10;24	79	33	0.000232862	0.347;0.31	0.676;0.576	-0.297
SE	QRICH1	chr3	-	chr3:49114141-49131484	49129829;49129889	49114141	49114471	49131344	49131484	3;10	23;48	32;35	35;38	106	86	0.000117954	0.096;0.145	0.426;0.428	-0.306
SE	STAG3L2	chr7	-	chr7:74300539-74303920	74301136;74301260	74300539	74300638	74303803	74303920	9;9	19;18	22;36	15;13	172	86	0.00501483	0.191;0.2	0.423;0.581	-0.306
SE	RSG1	chr1	-	chr1:16559004-16560259	16559387;16559512	16559004	16559141	16560106	16560259	17;15	14;14	51;57	11;15	172	86	0.00272794	0.378;0.349	0.699;0.655	-0.314
SE	TAF1C	chr16	-	chr16:84218456-84220595	84219085;84219189	84218456	84218595	84220506	84220595	1;13	27;55	15;15	19;8	168	82	0.000964058	0.018;0.103	0.278;0.478	-0.318
SE	RNA5SP398|PAQR5	chr15	+	chr15:69629679-69672349	69652304;69652470	69629679	69629840	69672221	69672349	3;19	2;14	64;175	12;30	172	86	0.00280219	0.429;0.404	0.727;0.745	-0.32
SE	UBXN11	chr1	-	chr1:26624452-26633131	26629303;26629409	26624452	26624553	26633082	26633131	2;6	13;12	13;7	6;3	128	42	0.00525444	0.048;0.141	0.416;0.434	-0.331
SE	ADAM15	chr1	+	chr1:155032680-155034845	155033238;155033308	155032680	155032819	155034720	155034845	305;314	112;107	569;358	2;2	126	86	0	0.65;0.667	0.995;0.992	-0.335
SE	AMN1	chr12	-	chr12:31854796-31881991	31862226;31862359	31854796	31854941	31881904	31881991	8;14	3;6	32;53	3;2	166	80	0.00912145	0.562;0.529	0.837;0.927	-0.336
SE	ZNF252P	chr8	-	chr8:146219864-146225155	146221892;146221993	146219864	146219978	146224988	146225155	16;25	9;13	32;64	6;3	172	86	0.00302859	0.471;0.49	0.727;0.914	-0.34
SE	C7orf63	chr7	+	chr7:89934057-89937168	89936214;89936412	89934057	89934134	89937081	89937168	13;42	5;10	60;38	1;1	150	64	0.00185824	0.526;0.642	0.962;0.942	-0.368
SE	FAM21C	chr10	+	chr10:46268703-46274583	46272720;46272873	46268703	46268806	46274400	46274583	111;96	232;265	252;345	93;144	172	86	0	0.193;0.153	0.575;0.545	-0.387
SE	KLC1|RP11-73M18.7|RP11-73M18.8	chr14	+	chr14:104158695-104167064	104159889;104159971	104158695	104158762	104166991	104167064	22;16	7;10	36;54	3;2	104	40	0.00174337	0.547;0.381	0.822;0.912	-0.403
SE	B3GALNT2	chr1	-	chr1:235657990-235667722	235659495;235659618	235657990	235658138	235667440	235667722	2;13	16;19	23;46	11;14	172	86	0.000391464	0.059;0.255	0.511;0.622	-0.409
SE	ABCB7	chrX	-	chrX:74332720-74376114	74334588;74334666	74332720	74332807	74375939	74376114	59;27	7;35	120;82	2;0	136	80	0.00155956	0.832;0.312	0.972;1.0	-0.414
SE	ABCB7	chrX	-	chrX:74332720-74376107	74334588;74334669	74332720	74332807	74375939	74376107	53;25	7;35	122;96	2;0	142	80	0.000769121	0.81;0.287	0.972;1.0	-0.438
SE	IQSEC2	chrX	-	chrX:53284981-53310776	53308745;53308841	53284981	53285243	53310677	53310776	6;1	12;8	25;38	13;10	172	86	0.00161513	0.2;0.059	0.49;0.655	-0.443
SE	SBF2-AS1	chr11	+	chr11:9779842-9829585	9801922;9802122	9779842	9780050	9829394	9829585	2;6	7;10	13;13	4;3	172	86	0.0038568	0.125;0.231	0.619;0.684	-0.473
SE	KIAA1841|C2orf74	chr2	+	chr2:61384996-61390090	61386452;61386574	61384996	61385147	61389976	61390090	17;11	9;15	34;29	5;1	172	86	0.00105213	0.486;0.268	0.773;0.935	-0.477
SE	BCAS1	chr20	-	chr20:52569970-52602038	52573970;52574036	52569970	52570234	52601825	52602038	7;38	35;41	9;7	2;2	118	86	0.0054056	0.127;0.403	0.766;0.718	-0.477
SE	CLDND1|CPOX	chr3	-	chr3:98239976-98241450	98240496;98240540	98239976	98240286	98241385	98241450	2;5	5;8	11;19	4;1	46	58	0.00327164	0.335;0.441	0.776;0.96	-0.48
SE	NPIPB5	chr16	+	chr16:22525084-22530556	22528085;22528423	22525084	22525242	22530458	22530556	0;0	8;8	7;12	7;3	172	86	0.00214526	0.0;0.0	0.333;0.667	-0.5
SE	MEG8	chr14	+	chr14:101361225-101365422	101363929;101364069	101361225	101361376	101365293	101365422	6;7	5;9	16;24	2;2	172	86	0.00127323	0.375;0.28	0.8;0.857	-0.501
SE	BTN3A3	chr6	+	chr6:26440699-26444532	26443609;26443670	26440699	26440876	26444184	26444532	13;11	4;23	93;105	0;0	108	86	2.26e-06	0.721;0.276	1.0;1.0	-0.502
SE	CLDND1|CPOX	chr3	-	chr3:98239976-98241509	98240496;98240547	98239976	98240286	98241385	98241509	2;5	5;8	13;21	4;1	88	86	0.00171925	0.281;0.379	0.761;0.954	-0.527
SE	NOD1	chr7	-	chr7:30499516-30518358	30503224;30503314	30499516	30499657	30518221	30518358	11;5	11;16	6;18	1;2	166	86	0.000698038	0.341;0.139	0.757;0.823	-0.55
SE	HOTAIRM1	chr7	+	chr7:27135742-27139585	27138716;27138985	27135742	27136007	27139397	27139585	4;6	17;17	9;55	7;1	172	86	0.00209858	0.105;0.15	0.391;0.965	-0.55
SE	ATL3	chr11	-	chr11:63411640-63419458	63413978;63414035	63411640	63411733	63419407	63419458	30;40	36;61	82;113	9;0	58	44	0	0.387;0.332	0.874;1.0	-0.578
SE	HOTAIRM1	chr7	+	chr7:27135851-27139585	27138692;27138985	27135851	27136007	27139397	27139585	5;6	17;17	13;65	7;1	172	86	0.000229052	0.128;0.15	0.481;0.97	-0.587
SE	AC016629.7|RPL23AP79	chr19	+	chr19:59097521-59111168	59102864;59102991	59097521	59097723	59110333	59111168	4;0	15;11	36;21	3;9	172	86	1.33e-05	0.118;0.0	0.857;0.538	-0.639
SE	GEN1	chr2	+	chr2:17952342-17954051	17952462;17952554	17952342	17952365	17953900	17954051	0;9	4;2	8;14	0;0	100	16	0.000361659	0.0;0.419	1.0;1.0	-0.79
SE	CYP3A5	chr7	-	chr7:99264574-99270302	99269393;99269501	99264574	99264688	99270202	99270302	1;0	1;3	1;1	0;0	172	86	0.00247363	0.333;0.0	1.0;1.0	-0.834
SE	NDUFB2	chr7	+	chr7:140396791-140402810	140400669;140400759	140396791	140396874	140402665	140402810	0;0	2;7	10;25	0;4	156	76	0.000410115	0.0;0.0	1.0;0.753	-0.877
A3SS	TOR1AIP1	chr1	+	chr1:179853826-179858504	179858444;179858504	179858447	179858504	179853826	179853904	0;1	248;354	308;364	18;19	38	35	0	0.0;0.003	0.94;0.946	-0.942
A3SS	NME7	chr1	-	chr1:169293630-169337184	169293630;169293738	169293630	169293707	169336945	169337184	98;113	35;38	154;157	2;14	94	70	1.21e-07	0.676;0.689	0.983;0.893	-0.255
A3SS	SLC43A3	chr11	-	chr11:57193461-57194125	57193461;57193862	57193461	57193789	57194060	57194125	108;130	15;18	99;84	0;0	124	58	0.000105904	0.771;0.772	1.0;1.0	-0.228
A3SS	INTS8	chr8	+	chr8:95848751-95850846	95850690;95850846	95850721	95850846	95848751	95848859	22;31	2;3	15;13	12;8	110	86	0.00147006	0.896;0.89	0.494;0.56	0.366
A3SS	EXOC3	chr5	+	chr5:466841-468724	468388;468724	468526	468724	466841	467836	0;11	32;38	44;28	44;45	172	86	0.0010906	0.0;0.126	0.333;0.237	-0.222
A3SS	POLR2J3|RP11-514P8.7|NA	chr7	-	chr7:102207443-102210371	102207443;102208631	102207443	102207530	102210281	102210371	42;36	24;53	92;56	21;16	163	77	0.00153061	0.453;0.243	0.674;0.623	-0.301
A3SS	TMEM141	chr9	+	chr9:139686162-139686810	139686398;139686810	139686702	139686810	139686162	139686229	31;48	2;1	84;65	19;21	146	60	0.00470398	0.864;0.952	0.645;0.56	0.305
A3SS	AC009506.2|BAZ2B	chr2	-	chr2:160304752-160335232	160304752;160304920	160304752	160304914	160335085	160335232	8;4	0;0	1;0	2;2	86	86	0.00328414	1.0;1.0	0.333;0.0	0.834
A3SS	SLC43A3	chr11	-	chr11:57193461-57194125	57193461;57193825	57193461	57193789	57194060	57194125	232;196	15;18	186;107	0;0	87	58	0.00859159	0.912;0.879	1.0;1.0	-0.105
A3SS	ABCD4|AC005519.4	chr14	-	chr14:74759856-74761901	74759856;74759982	74759856	74759951	74761850	74761901	9;7	14;14	0;1	18;17	68	44	0.00896922	0.294;0.244	0.0;0.037	0.251
A3SS	FAM211B	chr22	-	chr22:24984181-24985917	24984181;24985361	24984181	24984297	24985788	24985917	46;53	35;32	29;20	53;38	172	86	0.00294988	0.397;0.453	0.215;0.208	0.214
A5SS	PILRB	chr7	+	chr7:99954372-99955989	99954372;99954561	99954372	99954455	99955842	99955989	50;62	32;37	97;80	0;0	162	76	0	0.423;0.44	1.0;1.0	-0.569
A5SS	PILRB	chr7	+	chr7:99954372-99955989	99954372;99954506	99954372	99954455	99955842	99955989	111;122	32;37	248;166	0;0	120	76	0	0.687;0.676	1.0;1.0	-0.319
A5SS	ERAP2	chr5	+	chr5:96245283-96248502	96245283;96245513	96245283	96245468	96248340	96248502	4;3	4;4	4;2	7;218	124	86	0.000768631	0.41;0.342	0.284;0.006	0.231
A5SS	MRPL36	chr5	-	chr5:1798500-1800009	1799884;1800009	1799905	1800009	1798500	1799061	14;20	112;148	49;47	95;140	100	86	0.00137187	0.097;0.104	0.307;0.224	-0.165
A5SS	UBC	chr12	-	chr12:125396191-125398320	125397182;125398320	125397866	125398320	125396191	125396726	2657;3969	13622;14615	251;4304	17880;20921	172	86	0.0011983	0.089;0.12	0.007;0.093	0.054
A5SS	ATG4C	chr1	+	chr1:63249805-63269533	63249805;63249944	63249805	63249896	63269389	63269533	2;2	9;29	11;22	17;16	125	84	0.00216817	0.13;0.044	0.303;0.48	-0.304
A5SS	MRPL55	chr1	-	chr1:228295935-228296722	228296137;228296722	228296655	228296722	228295935	228296019	29;22	29;36	43;22	12;12	137	51	0.00858484	0.271;0.185	0.572;0.406	-0.261
A5SS	CCNT2	chr2	+	chr2:135703670-135705469	135703670;135704035	135703670	135703716	135705305	135705469	19;23	4;8	9;5	14;6	125	39	0.00863694	0.597;0.473	0.167;0.206	0.348
A5SS	FANCL	chr2	-	chr2:58392858-58425797	58425713;58425797	58425728	58425797	58392858	58393009	11;15	5;12	5;5	14;18	77	62	0.00905438	0.639;0.502	0.223;0.183	0.367
A5SS	DIS3L2	chr2	+	chr2:232995328-233028342	232995328;232995653	232995328	232995429	233028168	233028342	3;0	3;1	7;1	0;0	172	86	0.00642222	0.333;0.0	1.0;1.0	-0.834
A5SS	TRMT2B	chrX	-	chrX:100296305-100297301	100297030;100297301	100297221	100297301	100296305	100296360	17;13	11;4	33;48	4;3	121	35	0.0098672	0.309;0.485	0.705;0.822	-0.366
A5SS	RP11-977G19.5|SMARCC2	chr12	-	chr12:56557128-56558515	56558086;56558515	56558431	56558515	56557128	56557549	44;94	290;323	105;78	218;124	163	77	0.00411759	0.067;0.121	0.185;0.229	-0.113
A5SS	CD151	chr11	+	chr11:834529-836153	834529;834803	834529	834745	836062	836153	7;6	4;4	1;1	17;3	135	84	0.00491564	0.521;0.483	0.035;0.172	0.399
MXE	RN7SL230P|TOR1AIP1	chr1	+	chr1:179853826-179870523	179858447-179858504;179869260-179869302	179853826	179853904	179870436	179870523	248;356	79;101	19;21	111;101	79	49	0	0.661;0.686	0.096;0.114	0.569
MXE	RN7SL230P|TOR1AIP1	chr1	+	chr1:179853826-179873157	179858444-179858504;179870436-179870523	179853826	179853904	179873100	179873157	0;1	71;89	308;365	102;41	55	109	0	0.0;0.022	0.857;0.946	-0.89
MXE	RN7SL230P|TOR1AIP1	chr1	+	chr1:179853826-179870523	179858444-179858504;179869260-179869302	179853826	179853904	179870436	179870523	0;3	79;101	309;366	111;101	85	49	0	0.0;0.017	0.616;0.676	-0.638
MXE	HLA-A	chr6	+	chr6:29911044-29912868	29911898-29912174;29912276-29912393	29911044	29911320	29912835	29912868	2429;2620	450;902	764;815	722;1322	112	112	1.59e-12	0.844;0.744	0.514;0.381	0.347
MXE	FBLN2	chr3	+	chr3:13663274-13670548	13667944-13668079;13669331-13669469	13663274	13663415	13670404	13670548	2269;2978	1494;1663	1820;997	2633;1534	172	172	3.54e-11	0.603;0.642	0.409;0.394	0.221
MXE	FBLN2	chr3	+	chr3:13661229-13669469	13663274-13663415;13667944-13668079	13661229	13661331	13669331	13669469	1507;1928	4379;5126	1248;642	8583;5664	172	172	9.37e-11	0.256;0.273	0.127;0.102	0.15
MXE	RN7SL230P|TOR1AIP1	chr1	+	chr1:179853826-179873157	179858447-179858504;179870436-179870523	179853826	179853904	179873100	179873157	248;354	71;89	18;20	102;41	49	109	1.73e-10	0.886;0.898	0.282;0.52	0.491
MXE	ABI3BP	chr3	-	chr3:100513766-100551194	100527004-100527079;100549421-100549478	100513766	100513847	100551107	100551194	43;75	14;7	53;28	96;444	82	118	9.49e-10	0.815;0.939	0.443;0.083	0.614
MXE	ABI3BP	chr3	-	chr3:100513766-100529321	100523635-100523710;100527004-100527079	100513766	100513847	100529255	100529321	458;545	43;42	1103;832	325;466	97	97	1.39e-08	0.914;0.928	0.772;0.641	0.215
MXE	TNC	chr9	-	chr9:117808688-117826347	117810538-117810811;117819431-117819704	117808688	117808961	117826074	117826347	1059;1097	436;492	1844;1264	403;159	172	172	2.18e-07	0.708;0.69	0.821;0.888	-0.156
MXE	ABI3BP	chr3	-	chr3:100542301-100551194	100543701-100543785;100549421-100549478	100542301	100542358	100551107	100551194	45;75	229;311	52;28	646;571	58	112	1.21e-06	0.275;0.318	0.135;0.087	0.185
MXE	COL6A3	chr2	-	chr2:238285414-238305490	238287278-238287878;238289557-238290142	238285414	238285987	238305369	238305490	5468;8579	198;306	4767;3595	512;646	172	172	2.18e-06	0.965;0.966	0.903;0.848	0.09
MXE	MEG3	chr14	+	chr14:101297757-101302637	101298848-101298978;101302072-101302216	101297757	101297871	101302503	101302637	11;25	253;304	108;78	465;251	172	172	3.57e-06	0.042;0.076	0.188;0.237	-0.153
MXE	CHN1	chr2	-	chr2:175689161-175779899	175711607-175711685;175742567-175742856	175689161	175689246	175779785	175779899	21;19	71;74	16;19	495;503	164	134	3.34e-06	0.195;0.173	0.026;0.03	0.156
MXE	ABI3BP	chr3	-	chr3:100543701-100551194	100547236-100547296;100549421-100549478	100543701	100543785	100551107	100551194	44;81	44;64	63;31	148;170	85	91	3.97e-06	0.517;0.575	0.313;0.163	0.308
MXE	ABI3BP	chr3	-	chr3:100543701-100549478	100547236-100547296;100548424-100548508	100543701	100543785	100549421	100549478	114;119	24;20	139;56	88;84	109	61	4.28e-06	0.727;0.769	0.469;0.272	0.378
MXE	MEG3	chr14	+	chr14:101295370-101302637	101298848-101298978;101302072-101302216	101295370	101296086	101302503	101302637	17;33	255;309	124;111	467;254	172	172	4.38e-06	0.063;0.096	0.21;0.304	-0.177
MXE	MEG3	chr14	+	chr14:101297757-101302637	101298848-101298978;101302075-101302216	101297757	101297871	101302503	101302637	11;25	253;310	108;78	481;255	172	172	6.04e-06	0.042;0.075	0.183;0.234	-0.15
MXE	HLA-A	chr6	+	chr6:29910533-29912393	29911044-29911320;29911898-29912174	29910533	29910803	29912276	29912393	1648;1864	1308;1741	660;314	1169;1586	172	172	9.42e-06	0.558;0.517	0.361;0.165	0.275
MXE	MTHFSD	chr16	-	chr16:86582069-86588354	86585638-86585752;86585784-86585898	86582069	86582183	86588250	86588354	47;53	23;30	26;22	48;49	172	172	1.75e-05	0.671;0.639	0.351;0.31	0.325
MXE	ABI3BP	chr3	-	chr3:100527004-100551194	100543701-100543785;100549421-100549478	100527004	100527079	100551107	100551194	43;75	123;131	53;37	336;304	76	130	2.94e-05	0.374;0.495	0.212;0.172	0.242
MXE	ABI3BP	chr3	-	chr3:100547236-100551194	100548424-100548508;100549421-100549478	100547236	100547296	100551107	100551194	44;76	194;218	52;29	445;451	61	115	2.7e-05	0.3;0.397	0.181;0.108	0.204
MXE	TTLL3|ARPC4|ARPC4-TTLL3	chr3	+	chr3:9854931-9868924	9862229-9862425;9867483-9867632	9854931	9855029	9868680	9868924	9;2	269;274	26;28	190;102	172	172	2.94e-05	0.032;0.007	0.12;0.215	-0.148
MXE	ABI3BP	chr3	-	chr3:100543701-100551194	100548424-100548508;100549421-100549478	100543701	100543785	100551107	100551194	44;81	113;144	63;31	284;349	85	139	8.68e-05	0.389;0.479	0.266;0.127	0.237
MXE	TNC	chr9	-	chr9:117808688-117826347	117810538-117810811;117825195-117825468	117808688	117808961	117826074	117826347	600;627	436;492	899;586	403;159	172	172	0.000230682	0.579;0.56	0.69;0.787	-0.169
MXE	HLCS	chr21	-	chr21:38311131-38334470	38318308-38318454;38320465-38320587	38311131	38311294	38334335	38334470	3;5	17;24	20;25	17;20	172	172	0.000357177	0.15;0.172	0.541;0.556	-0.388
MXE	LTBP4	chr19	+	chr19:41125251-41131914	41128305-41128572;41129508-41129637	41125251	41125398	41131761	41131914	519;763	162;197	223;138	125;92	172	172	0.000395492	0.762;0.795	0.641;0.6	0.158
MXE	MROH8	chr20	-	chr20:35752011-35772244	35757434-35757570;35769564-35769717	35752011	35752202	35772119	35772244	12;13	5;11	35;23	2;0	172	172	0.000790614	0.706;0.542	0.946;1.0	-0.349
MXE	ABI3BP	chr3	-	chr3:100527004-100551194	100541432-100541516;100549421-100549478	100527004	100527079	100551107	100551194	43;75	0;3	53;37	12;53	76	130	0.000858832	1.0;0.977	0.883;0.544	0.275
MXE	MROH8	chr20	-	chr20:35757434-35772244	35766212-35766373;35769564-35769717	35757434	35757570	35772119	35772244	16;14	18;17	34;25	6;8	172	172	0.000868667	0.471;0.452	0.85;0.758	-0.343
MXE	HLCS	chr21	-	chr21:38311131-38334470	38318308-38318454;38319632-38320587	38311131	38311294	38334335	38334470	1;1	17;24	12;13	17;20	172	172	0.00092478	0.056;0.04	0.414;0.394	-0.356
MXE	CD44|RP1-68D18.2	chr11	+	chr11:35211381-35236461	35226058-35226187;35229651-35229756	35211381	35211612	35236398	35236461	106;194	12;28	83;95	28;45	142	142	0.00102993	0.898;0.874	0.748;0.679	0.172
MXE	CD44|RP1-68D18.2	chr11	+	chr11:35211381-35236461	35226058-35226187;35229651-35229753	35211381	35211612	35236398	35236461	106;194	12;34	83;95	31;46	142	142	0.00157786	0.898;0.851	0.728;0.674	0.173
MXE	NFASC	chr1	+	chr1:204960419-204971876	204966297-204966534;204970297-204970414	204960419	204960434	204971723	204971876	17;34	30;38	21;21	80;98	94	94	0.00242521	0.362;0.472	0.208;0.176	0.225
MXE	MEG3	chr14	+	chr14:101295370-101302637	101297757-101297871;101302072-101302216	101295370	101296086	101302503	101302637	80;105	255;309	264;213	467;254	172	172	0.00247277	0.239;0.254	0.361;0.456	-0.162
MXE	ABI3BP	chr3	-	chr3:100542301-100551194	100547236-100547296;100549421-100549478	100542301	100542358	100551107	100551194	45;75	21;45	52;28	60;88	58	64	0.00284767	0.703;0.648	0.489;0.26	0.301
MXE	SPOP	chr17	-	chr17:47700094-47753378	47714120-47714171;47745388-47745440	47700094	47700238	47753256	47753378	2;6	7;14	13;14	6;4	90	88	0.0030288	0.218;0.295	0.679;0.774	-0.47
MXE	ABI3BP	chr3	-	chr3:100527004-100551194	100547236-100547296;100549421-100549478	100527004	100527079	100551107	100551194	43;75	21;45	53;37	60;88	76	82	0.00332373	0.688;0.643	0.488;0.312	0.265
MXE	TADA2A	chr17	+	chr17:35771355-35800763	35787048-35787108;35797838-35797930	35771355	35771477	35800605	35800763	0;0	49;38	6;6	36;21	106	170	0.00332064	0.0;0.0	0.211;0.314	-0.263
MXE	TMEM8B	chr9	+	chr9:35829873-35841264	35834457-35834647;35835007-35835215	35829873	35829952	35841130	35841264	117;173	94;145	249;212	121;67	158	158	0.00353802	0.555;0.544	0.673;0.76	-0.167
MXE	PRDM2	chr1	+	chr1:14075855-14143065	14099572-14099683;14104912-14109326	14075855	14075982	14142921	14143065	36;69	34;61	88;49	30;19	172	172	0.00354792	0.514;0.531	0.746;0.721	-0.211
MXE	NVL	chr1	-	chr1:224488263-224492868	224491424-224491559;224492437-224492514	224488263	224488365	224492735	224492868	41;25	34;41	85;51	24;24	140	172	0.00397313	0.597;0.428	0.813;0.723	-0.256
MXE	INPP1	chr2	+	chr2:191208655-191225032	191213613-191213757;191224371-191224424	191208655	191208687	191224764	191225032	21;32	5;4	35;49	0;0	111	46	0.00447397	0.635;0.768	1.0;1.0	-0.298
MXE	MED29	chr19	+	chr19:39881962-39891201	39883103-39883162;39884192-39884277	39881962	39882278	39888096	39891201	141;133	221;284	240;229	224;237	104	156	0.00480666	0.489;0.413	0.616;0.592	-0.153
MXE	TPM1	chr15	+	chr15:63353067-63354476	63353396-63353472;63353911-63353987	63353067	63353138	63354413	63354476	120;110	298;275	403;404	546;558	86	86	0.00496107	0.287;0.286	0.425;0.42	-0.136
MXE	ACSL3	chr2	+	chr2:223725651-223773868	223752547-223752606;223765391-223765498	223725651	223725976	223773450	223773868	1447;1361	283;547	1384;1307	895;635	104	172	0.00506346	0.894;0.804	0.719;0.773	0.103
MXE	MUC1	chr1	-	chr1:155159930-155160688	155160197-155160334;155160483-155160539	155159930	155160052	155160638	155160688	37;57	103;98	169;124	158;121	55	129	0.0053272	0.457;0.577	0.715;0.706	-0.193
MXE	AC093838.4	chr2	+	chr2:132258753-132266181	132258930-132259081;132263884-132264015	132258753	132258806	132266109	132266181	28;43	33;47	21;12	68;33	111	111	0.00582745	0.459;0.478	0.236;0.267	0.217
MXE	IL7	chr8	-	chr8:79645899-79652317	79648708-79648762;79650738-79650870	79645899	79646067	79652236	79652317	15;18	15;29	13;17	4;5	160	82	0.00581749	0.339;0.241	0.625;0.635	-0.34
MXE	BCAS1	chr20	-	chr20:52569970-52602038	52573970-52574036;52583444-52583612	52569970	52570234	52601825	52602038	22;43	7;38	0;2	9;7	172	118	0.00660665	0.683;0.437	0.0;0.164	0.478
MXE	RFX8	chr2	-	chr2:102038161-102067142	102038823-102038934;102045417-102045481	102038161	102038239	102067055	102067142	17;22	9;13	21;13	29;73	93	151	0.00709957	0.754;0.733	0.54;0.224	0.362
MXE	ZNF562	chr19	-	chr19:9767222-9771550	9768684-9768811;9770054-9770143	9767222	9767329	9771395	9771550	12;11	12;11	6;10	37;29	164	172	0.00717026	0.512;0.512	0.145;0.266	0.306
MXE	PODNL1	chr19	-	chr19:14044690-14046857	14045066-14045223;14046533-14046643	14044690	14044806	14046792	14046857	9;33	16;44	23;6	82;41	144	144	0.00833742	0.36;0.429	0.219;0.128	0.221
MXE	FOXP2	chr7	+	chr7:114174671-114268732	114178380-114178438;114210861-114210936	114174671	114174761	114268594	114268732	16;16	6;3	7;1	11;6	99	133	0.00854612	0.782;0.878	0.461;0.183	0.508
MXE	COL6A3	chr2	-	chr2:238289557-238305490	238296224-238296827;238303229-238303847	238289557	238290142	238305369	238305490	76;85	138;232	93;100	368;553	172	172	0.00917793	0.355;0.268	0.202;0.153	0.134
RI	TGFBRAP1	chr2	-	chr2:105883541-105884016	105883541;105884016	105883541	105883615	105883653	105884016	32;59	22;20	4;7	38;34	43	67	6.87e-10	0.694;0.821	0.141;0.243	0.565
RI	BEST1	chr11	+	chr11:61727363-61730365	61727363;61730365	61727363	61727515	61729726	61730365	9;12	7;5	2;4	78;74	172	86	4.57e-09	0.391;0.545	0.013;0.026	0.449
RI	TPT1	chr13	-	chr13:45914846-45915293	45914846;45915293	45914846	45914955	45915176	45915293	22;16	59;43	12;10	1;0	172	86	1.18e-07	0.157;0.157	0.857;1.0	-0.771
RI	UNC50	chr2	+	chr2:99225041-99226502	99225041;99226502	99225041	99225189	99226218	99226502	55;87	156;120	32;23	260;328	172	86	1.99e-06	0.15;0.266	0.058;0.034	0.162
RI	CELF2	chr10	+	chr10:11370888-11374591	11370888;11374591	11370888	11371060	11372418	11374591	237;233	468;577	105;58	518;409	172	86	0.000472257	0.202;0.168	0.092;0.066	0.106
RI	RAD52	chr12	-	chr12:1038929-1039310	1038929;1039310	1038929	1039052	1039216	1039310	18;14	7;6	4;0	14;5	172	86	0.000835346	0.563;0.538	0.125;0.0	0.488
RI	C5orf45	chr5	-	chr5:179264275-179267959	179264275;179267959	179264275	179264885	179267871	179267959	222;161	35;32	421;333	25;21	167	81	0.00162477	0.755;0.709	0.891;0.885	-0.156
RI	CARD8	chr19	-	chr19:48735709-48737800	48735709;48737800	48735709	48735750	48737659	48737800	28;16	9;7	8;13	24;15	120	34	0.00146844	0.469;0.393	0.086;0.197	0.289
RI	POLR2G	chr11	+	chr11:62529266-62530338	62529266;62530338	62529266	62529376	62530013	62530338	31;52	5;5	31;23	16;15	172	86	0.00145638	0.756;0.839	0.492;0.434	0.335
RI	BEST1	chr11	+	chr11:61725617-61727050	61725617;61727050	61725617	61725770	61726969	61727050	19;34	0;7	28;21	36;13	160	74	0.00256845	1.0;0.692	0.265;0.428	0.499
RI	RALGDS|GBGT1	chr9	-	chr9:136028339-136030699	136028339;136030699	136028339	136029629	136030564	136030699	3;25	1;6	7;7	13;10	172	86	0.00307566	0.6;0.676	0.212;0.259	0.403
RI	HNRNPH1	chr5	-	chr5:179043869-179044111	179043869;179044111	179043869	179043959	179044051	179044111	136;37	294;474	263;132	375;290	134	50	0.00307339	0.147;0.028	0.207;0.145	-0.088
RI	PRDM5	chr4	-	chr4:121737607-121738079	121737607;121738079	121737607	121737729	121737986	121738079	3;19	1;2	5;7	5;18	172	86	0.00380093	0.6;0.826	0.333;0.163	0.465
RI	IDH3A	chr15	+	chr15:78449249-78449973	78449249;78449973	78449249	78449504	78449889	78449973	9;11	1;4	5;10	8;20	163	77	0.00718968	0.81;0.565	0.228;0.191	0.478
RI	TRPV1|SHPK	chr17	-	chr17:3494257-3494647	3494257;3494647	3494257	3494410	3494480	3494647	5;2	30;61	18;7	33;21	126	86	0.00554043	0.102;0.022	0.271;0.185	-0.166
RI	SUPT7L	chr2	-	chr2:27883850-27885148	27883850;27885148	27883850	27884468	27885045	27885148	53;79	5;8	66;63	22;22	172	86	0.00500727	0.841;0.832	0.6;0.589	0.242
RI	C1orf35	chr1	-	chr1:228289780-228290083	228289780;228290083	228289780	228289866	228290010	228290083	16;5	12;8	6;2	24;24	145	59	0.00846703	0.352;0.203	0.092;0.033	0.215
RI	GBAP1	chr1	-	chr1:155187030-155187840	155187030;155187840	155187030	155187164	155187754	155187840	26;57	43;49	20;23	55;92	165	79	0.00862659	0.225;0.358	0.148;0.107	0.164
RI	DNM1P46	chr15	-	chr15:100339836-100340459	100339836;100340459	100339836	100340175	100340305	100340459	9;17	0;6	8;0	16;4	172	86	0.00900658	1.0;0.586	0.2;0.0	0.693
RI	CAPRIN2	chr12	-	chr12:30867892-30869610	30867892;30869610	30867892	30868075	30869441	30869610	86;144	65;62	99;158	141;184	172	86	0.00792511	0.398;0.537	0.26;0.3	0.188
RI	ARSA	chr22	-	chr22:51065983-51066598	51065983;51066598	51065983	51066220	51066373	51066598	418;280	203;147	574;412	168;110	172	86	0.00623309	0.507;0.488	0.631;0.652	-0.144
RI	PPOX	chr1	+	chr1:161136889-161137276	161136889;161137276	161136889	161137024	161137160	161137276	25;59	14;33	21;4	26;20	172	86	0.00907355	0.472;0.472	0.288;0.091	0.282
22	intron retention	22
55	mutually exclusive exons	55
191	skipped exon	191
11	alternative 3' acceptor site	11
13	alternative 5' donor site	13
292

## Sheet: Blad1
ABCB7				292 events in 215 genen
ABCB7	2
ABCD4|AC005519.4	1
ABI1	1
ABI3BP
ABI3BP
ABI3BP
ABI3BP
ABI3BP
ABI3BP
ABI3BP
ABI3BP
ABI3BP
ABI3BP
ABI3BP
ABI3BP
ABI3BP
ABI3BP
ABI3BP
ABI3BP
ABI3BP
ABI3BP
ABI3BP
ABI3BP	20
AC008065.1|METTL8	1
AC009506.2|BAZ2B	1
AC016629.7|RPL23AP79	1
AC093838.4
AC093838.4	2
ACSL3	1
ACVRL1
ACVRL1	2
AD000671.6|U2AF1L4	1
ADAM15	1
AF011889.5|IDS|AF011889.2	1
AMACR|C1QTNF3	1
AMACR|RP11-1084J3.3|C1QTNF3	1
AMN1	1
ANKHD1|ANKHD1-EIF4EBP3	1
AP000769.1	1
ARHGAP17	1
ARHGEF12	1
ARSA	1
ATAD3B	1
ATG4C	1
ATL3	1
ATXN7L2	1
B3GALNT2	1
BCAS1
BCAS1	2
BEST1
BEST1	2
BTN3A3	1
C11orf30	1
C1orf35	1
C4orf36	1
C5orf45	1
C7orf63	1
CAPRIN2	1
CARD8	1
CAST	1
CCDC176|AC005484.5	1
CCNT2	1
CD151	1
CD44	1
CD44|RP1-68D18.2
CD44|RP1-68D18.2	2
CELF2	1
CHN1	1
CHPF2|MIR671	1
CLDND1|CPOX
CLDND1|CPOX	2
COL6A3
COL6A3
COL6A3
COL6A3	4
COX16|RP11-718G2.3	1
CPT1C
CPT1C	2
CS|RP11-977G19.10	1
CYP20A1	1
CYP3A5	1
DCUN1D2	1
DHRS4	1
DHX34	1
DIS3L2	1
DNM1P46	1
DRAM2	1
EBF3	1
ELOVL5	1
ELP2	1
EPB41	1
EPB41L2	1
EPSTI1	1
ERAP2	1
ETFA	1
EXOC3	1
FAM208B	1
FAM211B	1
FAM21C
FAM21C	2
FAM86C2P	1
FANCL	1
FBLN2
FBLN2
FBLN2	3
FBXO36-IT1|RNU6-1027P|FBXO36	1
FOXP2	1
GBAP1	1
GEN1	1
GLI4|ZFP41	1
GNPDA1
GNPDA1	2
HDAC7	1
HLA-A
HLA-A	2
HLCS
HLCS	2
HNRNPH1	1
HOTAIRM1
HOTAIRM1	2
HUS1B|RP11-532F6.2|EXOC2	1
IDH3A	1
IL7	1
INPP1	1
INTS8	1
IP6K2	1
IQSEC2	1
IRF7	1
ISOC2	1
JAG2	1
JMJD6	1
KCTD7|RABGEF1	1
KDELR3	1
KIAA1191	1
KIAA1217	1
KIAA1841|C2orf74
KIAA1841|C2orf74	2
KIFC3|NA
KIFC3|NA	2
KLC1|RP11-73M18.7|RP11-73M18.8	1
LINC00969|SDHAP2	1
LRRC15	1
LTBP3	1
LTBP4
LTBP4	2
MED29	1
MEG3
MEG3
MEG3
MEG3	4
MEG8	1
MLH3	1
MMP27	1
MPP1	1
MROH8
MROH8	2
MRPL36	1
MRPL55
MRPL55
MRPL55
MRPL55
MRPL55	5
MTA1|TEX22	1
MTHFSD	1
MUC1	1
NDUFB2	1
NDUFV3
NDUFV3	2
NFASC	1
NME7	1
NOD1	1
NOM1	1
NPIPB5	1
NSUN5P1|TRIM73	1
NUDT17	1
NVL	1
OPTN	1
PCED1A	1
PILRB
PILRB	2
PKD1L2	1
PLD1	1
PNPLA2	1
PODNL1	1
POLR2G	1
POLR2J3|RP11-514P8.7|NA
POLR2J3|RP11-514P8.7|NA	2
PPFIBP1	1
PPOX	1
PRDM2	1
PRDM5	1
PREPL
PREPL
PREPL	3
PRRC2B	1
PYROXD2	1
QRICH1	1
RAD52	1
RALGDS|GBGT1	1
RBM23	1
RFX8
RFX8	2
RHOC|RP11-426L16.10	1
RN7SL230P|TOR1AIP1
RN7SL230P|TOR1AIP1
RN7SL230P|TOR1AIP1
RN7SL230P|TOR1AIP1	4
RN7SL730P|PLEKHM1	1
RNA5SP398|PAQR5	1
RNA5SP92|LTBP1	1
RNF8	1
RNU6-312P|PPIL3	1
RP11-640M9.2
RP11-640M9.2	2
RP11-977G19.5|SMARCC2
RP11-977G19.5|SMARCC2	2
RP4-613B23.1	1
RP4-798C17.6	1
RPGRIP1L	1
RPS24	1
RSG1	1
SBF2-AS1	1
SDHAP1	1
SEC31B|NDUFB8	1
SGCE	1
SH3D19	1
SH3YL1	1
SHMT1	1
SLC15A3
SLC23A3
SLC23A3	3
SLC29A1	1
SLC43A3
SLC43A3	2
SNED1	1
SPOP	1
SPTAN1	1
SREBF1	1
SRPX	1
ST6GALNAC6	1
STAG3L2	1
STAT5B	1
SUPT7L	1
SYNRG	1
TADA2A	1
TAF1C	1
TARBP1	1
TCF12	1
TGFBRAP1	1
TMEM119
TMEM119	2
TMEM141
TMEM141	2
TMEM173	1
TMEM8B	1
TNC
TNC
TNC
TNC
TNC
TNC
TNC	7
TOR1AIP1	1
TPM1
TPM1	2
TPT1	1
TRIM26	1
TRMT2B	1
TRPV1|SHPK	1
TTLL3|ARPC4|ARPC4-TTLL3	1
TTLL3|ARPC4-TTLL3	1
UBC	1
UBE2D3	1
UBXN11	1
UGP2	1
UNC50	1
WARS
WARS
WARS
WARS
WARS
WARS
WARS	7
XPNPEP3	1
Y_RNA|MBNL1	1
ZBTB21	1
ZNF195	1
ZNF211	1
ZNF252P	1
ZNF562	1
ZNF621	1
